# Supplementary material for: Vertically integrated spiking cone photoreceptor arrays for color perception
Source: Nat Commun. 2023 Jun 10;14:3444. doi: 10.1038/s41467-023-39143-8 (PMC10257685; doi:10.1038/s41467-023-39143-8)
Supplement: Supplementary file 3 — Source Data [file 41467_2023_39143_MOESM3_ESM.zip]

Archive with 3 entries (3 files):
- source data/Figure 2.xlsx
- source data/Figure 3.xlsx
- source data/Figure 4.xlsx
