# Supplementary material for: Vertically integrated spiking cone photoreceptor arrays for color perception
Source: Nat Commun. 2023 Jun 10;14:3444. doi: 10.1038/s41467-023-39143-8 (PMC10257685; doi:10.1038/s41467-023-39143-8)
Supplement: Supplementary file 3 — Source Data [file 41467_2023_39143_MOESM3_ESM.zip › source data/Figure 2.xlsx]

## Sheet: Fig 2a
Voltage (V)	Current (A)
	cycle 1	cycle 5	cycle 10	cycle 15	cycle 20	cycle 25	cycle 30	cycle 35	cycle 40	cycle 45	cycle 50	cycle 55	cycle 60	cycle 65	cycle 70	cycle 75	cycle 80	cycle 85	cycle 90	cycle 95	cycle 100	cycle 105	cycle 110	cycle 115	cycle 120	cycle 125	cycle 130	cycle 135	cycle 140	cycle 145	cycle 150	cycle 155	cycle 160	cycle 165	cycle 170	cycle 175	cycle 180	cycle 185	cycle 190	cycle 195	cycle 200	cycle 205	cycle 210	cycle 215	cycle 220	cycle 225	cycle 230	cycle 235	cycle 240
0	1.27885e-10	1.43827e-10	1.45195e-10	1.50668e-10	1.50544e-10	1.50761e-10	1.47745e-10	1.50637e-10	1.50699e-10	1.48429e-10	1.51632e-10	1.5384e-10	1.36084e-10	1.45289e-10	1.47652e-10	1.43081e-10	1.49797e-10	1.47248e-10	1.5129e-10	1.51787e-10	1.5101e-10	1.47901e-10	1.52409e-10	1.49891e-10	1.51103e-10	1.50948e-10	1.47465e-10	1.43516e-10	1.46346e-10	1.42925e-10	1.42708e-10	1.49206e-10	1.52627e-10	1.52409e-10	1.52627e-10	1.49393e-10	1.47994e-10	1.40127e-10	1.44169e-10	1.39816e-10	1.48429e-10	1.47061e-10	1.53093e-10	1.50761e-10	1.4392e-10	1.5129e-10	1.50544e-10	1.49175e-10	1.37639e-10
0.02	1.37331e-10	1.51539e-10	1.50823e-10	1.55208e-10	1.57882e-10	1.57416e-10	1.5185e-10	1.59126e-10	1.54741e-10	1.53964e-10	1.55083e-10	1.6124e-10	1.45724e-10	1.50015e-10	1.52098e-10	1.49082e-10	1.59437e-10	1.56172e-10	1.5642e-10	1.57167e-10	1.53373e-10	1.55705e-10	1.55861e-10	1.57789e-10	1.55985e-10	1.56607e-10	1.56234e-10	1.49362e-10	1.48211e-10	1.42676e-10	1.50979e-10	1.58162e-10	1.49486e-10	1.55488e-10	1.56918e-10	1.56669e-10	1.60152e-10	1.48118e-10	1.50357e-10	1.47652e-10	1.51787e-10	1.53715e-10	1.53093e-10	1.58566e-10	1.60276e-10	1.55457e-10	1.54368e-10	1.57664e-10	1.49797e-10
0.04	1.43963e-10	1.65376e-10	1.62484e-10	1.65625e-10	1.64972e-10	1.67895e-10	1.61334e-10	1.67677e-10	1.71781e-10	1.72776e-10	1.72528e-10	1.69729e-10	1.50108e-10	1.63572e-10	1.67521e-10	1.64878e-10	1.6861e-10	1.72124e-10	1.68952e-10	1.67646e-10	1.71097e-10	1.67615e-10	1.73647e-10	1.72745e-10	1.68112e-10	1.69045e-10	1.69387e-10	1.56265e-10	1.67148e-10	1.64381e-10	1.67926e-10	1.65811e-10	1.67988e-10	1.69169e-10	1.68268e-10	1.69543e-10	1.70693e-10	1.60183e-10	1.66433e-10	1.64319e-10	1.67242e-10	1.6435e-10	1.67086e-10	1.66495e-10	1.66589e-10	1.66993e-10	1.69574e-10	1.67055e-10	1.68143e-10
0.06	1.53847e-10	1.66837e-10	1.70476e-10	1.73025e-10	1.75482e-10	1.75668e-10	1.72932e-10	1.80208e-10	1.76073e-10	1.76539e-10	1.77254e-10	1.79773e-10	1.68828e-10	1.72621e-10	1.73119e-10	1.70413e-10	1.78125e-10	1.73523e-10	1.78094e-10	1.8338e-10	1.76632e-10	1.78125e-10	1.80457e-10	1.74767e-10	1.77037e-10	1.76819e-10	1.80333e-10	1.65003e-10	1.73958e-10	1.7088e-10	1.74394e-10	1.75699e-10	1.77006e-10	1.71284e-10	1.81234e-10	1.79151e-10	1.70538e-10	1.63448e-10	1.64163e-10	1.68517e-10	1.66962e-10	1.75731e-10	1.7514e-10	1.72497e-10	1.76601e-10	1.7657e-10	1.76912e-10	1.64723e-10	1.71844e-10
0.08	1.72584e-10	1.95165e-10	1.85961e-10	1.89412e-10	1.96658e-10	1.88386e-10	1.94947e-10	1.89195e-10	1.97559e-10	1.92988e-10	1.96005e-10	1.99518e-10	1.80146e-10	1.90376e-10	1.88573e-10	1.9075e-10	1.92149e-10	1.91216e-10	1.98461e-10	1.96005e-10	1.98119e-10	1.98306e-10	1.99705e-10	1.92615e-10	1.95694e-10	1.95911e-10	1.90998e-10	1.80457e-10	1.9134e-10	1.80426e-10	1.85432e-10	1.9417e-10	1.90221e-10	1.92615e-10	1.90065e-10	1.94108e-10	1.94574e-10	1.86396e-10	1.8991e-10	1.84499e-10	1.84562e-10	1.9075e-10	1.92242e-10	1.92677e-10	1.95663e-10	1.94294e-10	1.92304e-10	1.8907e-10	1.90283e-10
0.1	1.86159e-10	2.11676e-10	1.92398e-10	2.03561e-10	1.99052e-10	2.05582e-10	2.05644e-10	2.12081e-10	2.02721e-10	2.04431e-10	2.09002e-10	2.02721e-10	1.93237e-10	1.86676e-10	2.0297e-10	2.01477e-10	2.08971e-10	2.05209e-10	2.08754e-10	2.08722e-10	2.02783e-10	2.08909e-10	2.10495e-10	1.99145e-10	2.07759e-10	2.04556e-10	2.0412e-10	1.92988e-10	1.93828e-10	1.92335e-10	2.01788e-10	2.03467e-10	2.03498e-10	2.03374e-10	2.04556e-10	2.07168e-10	2.02908e-10	1.82727e-10	1.97715e-10	1.98461e-10	1.94916e-10	2.01104e-10	2.01819e-10	2.04556e-10	2.03903e-10	2.02783e-10	2.04742e-10	2.00078e-10	1.97248e-10
0.12	2.11746e-10	2.44295e-10	2.29525e-10	2.30955e-10	2.35122e-10	2.28965e-10	2.39817e-10	2.34749e-10	2.22156e-10	2.32572e-10	2.18704e-10	2.36988e-10	2.12361e-10	2.19233e-10	2.27162e-10	2.30551e-10	2.32106e-10	2.29338e-10	2.31142e-10	2.32697e-10	2.30458e-10	2.26136e-10	2.2256e-10	2.2996e-10	2.26913e-10	2.27348e-10	2.27069e-10	2.18424e-10	2.24985e-10	2.18548e-10	2.21192e-10	2.24394e-10	2.2343e-10	2.29338e-10	2.29836e-10	2.30831e-10	2.24208e-10	2.03188e-10	2.15284e-10	2.20601e-10	2.2116e-10	2.16807e-10	2.22404e-10	2.22249e-10	2.28219e-10	2.2626e-10	2.24363e-10	2.22404e-10	2.25607e-10
0.14	2.18471e-10	2.5779e-10	2.34314e-10	2.35744e-10	2.52722e-10	2.46223e-10	2.44513e-10	2.4983e-10	2.41341e-10	2.46472e-10	2.43673e-10	2.50421e-10	2.28001e-10	2.35278e-10	2.39258e-10	2.39848e-10	2.46192e-10	2.43953e-10	2.41621e-10	2.42398e-10	2.40066e-10	2.396e-10	2.3335e-10	2.42119e-10	2.40377e-10	2.38636e-10	2.42492e-10	2.30489e-10	2.38169e-10	2.36366e-10	2.38325e-10	2.3932e-10	2.35682e-10	2.3649e-10	2.42958e-10	2.42461e-10	2.42212e-10	2.26415e-10	2.26447e-10	2.31235e-10	2.32479e-10	2.18393e-10	2.39755e-10	2.37454e-10	2.33785e-10	2.33692e-10	2.3789e-10	2.36428e-10	2.36677e-10
0.16	2.67956e-10	3.25857e-10	2.75452e-10	2.80676e-10	2.79961e-10	2.78935e-10	2.8164e-10	2.82666e-10	2.76541e-10	2.81702e-10	2.78655e-10	2.87082e-10	2.70353e-10	2.70664e-10	2.6544e-10	2.75141e-10	2.79495e-10	2.76758e-10	2.77038e-10	2.82418e-10	2.76074e-10	2.73711e-10	2.75763e-10	2.72063e-10	2.75141e-10	2.71286e-10	2.73245e-10	2.66746e-10	2.70913e-10	2.7057e-10	2.72965e-10	2.72125e-10	2.7539e-10	2.70539e-10	2.71317e-10	2.73182e-10	2.69638e-10	2.65036e-10	2.64414e-10	2.63139e-10	2.64662e-10	2.4927e-10	2.64351e-10	2.62237e-10	2.70819e-10	2.69793e-10	2.7085e-10	2.73027e-10	2.70353e-10
0.18	2.96452e-10	3.63887e-10	3.01697e-10	3.02598e-10	2.99924e-10	3.04153e-10	3.05646e-10	3.08164e-10	3.00173e-10	3.07169e-10	2.99707e-10	3.08289e-10	2.9582e-10	2.97157e-10	2.93456e-10	2.95944e-10	3.00266e-10	2.97654e-10	2.96535e-10	3.00671e-10	2.91435e-10	2.9383e-10	2.89756e-10	2.99551e-10	2.92897e-10	2.95011e-10	2.93021e-10	2.86989e-10	2.89414e-10	2.76758e-10	2.91342e-10	2.94203e-10	2.92213e-10	2.79495e-10	2.88699e-10	2.91684e-10	2.91311e-10	2.73307e-10	2.84283e-10	2.9243e-10	2.73214e-10	2.8021e-10	2.88388e-10	2.84688e-10	2.93145e-10	2.88543e-10	3.11989e-10	2.89352e-10	2.88916e-10
0.2	3.70335e-10	4.39075e-10	4.83198e-10	3.36523e-10	3.53781e-10	3.45572e-10	4.25599e-10	3.62177e-10	3.53035e-10	3.5291e-10	3.56144e-10	3.5092e-10	3.4184e-10	3.46847e-10	3.35808e-10	3.45478e-10	3.48432e-10	1.21605e-09	3.45945e-10	1.44146e-09	3.45945e-10	3.42742e-10	3.46691e-10	3.43333e-10	3.45696e-10	3.41965e-10	3.37083e-10	3.43084e-10	3.36088e-10	3.38855e-10	3.42804e-10	3.39944e-10	3.42556e-10	3.29838e-10	3.43053e-10	3.38016e-10	3.37891e-10	3.36337e-10	3.32419e-10	3.32543e-10	3.33196e-10	3.43768e-10	2.88388e-10	3.35093e-10	3.39042e-10	3.38327e-10	3.54589e-10	2.89352e-10	3.42587e-10
0.22	4.13376e-10	5.06768e-10	4.90475e-08	3.83446e-10	6.03785e-10	3.80025e-10	6.15599e-10	2.20373e-07	3.81518e-10	3.80958e-10	1.90225e-09	6.66535e-10	3.80865e-10	3.15461e-09	3.7278e-10	3.92214e-10	1.42613e-09	2.73077e-08	1.14928e-09	5.61164e-08	4.46568e-10	5.12428e-10	2.07427e-09	1.87429e-07	7.72134e-10	4.49499e-08	1.84075e-09	3.82482e-10	5.31955e-10	3.7561e-10	2.61517e-09	3.80243e-10	9.84318e-09	3.28396e-09	4.36217e-08	8.38957e-10	9.75347e-07	3.76542e-10	3.72935e-10	4.1765e-10	3.86648e-10	6.15598e-08	3.10839e-10	4.69243e-07	3.67867e-10	6.54967e-10	6.83514e-09	4.26108e-10	3.76511e-10
0.24	9.90987e-07	8.18516e-07	5.80264e-07	5.57171e-07	9.88318e-07	3.72289e-07	9.89601e-07	6.61606e-07	6.44932e-07	9.89772e-07	9.97194e-07	9.46274e-07	9.76282e-07	6.81541e-07	9.88851e-07	9.90467e-07	9.90594e-07	9.83067e-07	9.92988e-07	9.77322e-07	6.88144e-07	9.25889e-07	9.95525e-07	9.9038e-07	9.89726e-07	9.88858e-07	9.92659e-07	8.76315e-07	9.93608e-07	9.85315e-07	9.82522e-07	6.42317e-07	6.52171e-07	9.90211e-07	9.9243e-07	9.74659e-07	9.939e-07	9.90811e-07	9.46109e-07	9.91675e-07	9.83636e-07	8.59211e-07	6.21444e-07	9.922e-07	9.91518e-07	7.95693e-07	9.91495e-07	9.87941e-07	9.81513e-07
0.26	9.91657e-07	9.84908e-07	9.90477e-07	9.9106e-07	9.91113e-07	9.89203e-07	9.9101e-07	9.89785e-07	9.93617e-07	9.89633e-07	9.94326e-07	9.94118e-07	9.9068e-07	9.92597e-07	9.91588e-07	9.92499e-07	9.20117e-07	9.9197e-07	9.9428e-07	9.91751e-07	9.94249e-07	9.90736e-07	9.95867e-07	9.91287e-07	9.91743e-07	9.94012e-07	9.94396e-07	9.92991e-07	9.90126e-07	9.91571e-07	9.91677e-07	9.85252e-07	9.94746e-07	9.93864e-07	9.92481e-07	9.94533e-07	9.93072e-07	9.94236e-07	9.94867e-07	9.91732e-07	9.90045e-07	9.92508e-07	9.90784e-07	9.91457e-07	9.93506e-07	9.94688e-07	9.92189e-07	9.90127e-07	9.91848e-07
0.28	9.9456e-07	9.93474e-07	9.9337e-07	9.91628e-07	9.93315e-07	9.94824e-07	9.9239e-07	9.92558e-07	9.93725e-07	9.91692e-07	9.95884e-07	9.9492e-07	9.93218e-07	9.94524e-07	9.91623e-07	9.93662e-07	9.9365e-07	9.93995e-07	9.9059e-07	9.92655e-07	9.90366e-07	9.93992e-07	9.95683e-07	9.9342e-07	9.94435e-07	9.94652e-07	9.94756e-07	9.94512e-07	9.92615e-07	9.91444e-07	9.93649e-07	9.92079e-07	9.94457e-07	9.94847e-07	9.9474e-07	9.93433e-07	9.92856e-07	9.95025e-07	9.93072e-07	9.92478e-07	9.92401e-07	9.93027e-07	9.94886e-07	9.94253e-07	9.9509e-07	9.95464e-07	9.91886e-07	9.95619e-07	9.9489e-07
0.3	9.96688e-07	9.88834e-07	9.95998e-07	9.9622e-07	9.94362e-07	9.9399e-07	9.92514e-07	9.93447e-07	9.93225e-07	9.93273e-07	9.95456e-07	9.94804e-07	9.95888e-07	9.91666e-07	9.95008e-07	9.94386e-07	9.94625e-07	9.94879e-07	9.9256e-07	9.94582e-07	9.94949e-07	9.94093e-07	9.96511e-07	9.95713e-07	9.92574e-07	9.95704e-07	9.93285e-07	9.94924e-07	9.95711e-07	9.91809e-07	9.95462e-07	9.93172e-07	9.94773e-07	9.9685e-07	9.92947e-07	9.94264e-07	9.94867e-07	9.94148e-07	9.94113e-07	9.95818e-07	9.94451e-07	9.93713e-07	9.92935e-07	9.96333e-07	9.95461e-07	9.9369e-07	9.94603e-07	9.96154e-07	9.96754e-07
0.32	9.97533e-07	9.94992e-07	9.9222e-07	9.93668e-07	9.94596e-07	9.94834e-07	9.94095e-07	9.94362e-07	9.93885e-07	9.93433e-07	9.96509e-07	9.94849e-07	9.96521e-07	9.93556e-07	9.94325e-07	9.95588e-07	9.95618e-07	9.95407e-07	9.94175e-07	9.95182e-07	9.94425e-07	9.94589e-07	9.96917e-07	9.96375e-07	9.95451e-07	9.96335e-07	9.91245e-07	9.94864e-07	9.90807e-07	9.95039e-07	9.96382e-07	9.94957e-07	9.95549e-07	9.94289e-07	9.95119e-07	9.95357e-07	9.94991e-07	9.94691e-07	9.94137e-07	9.94885e-07	9.95094e-07	9.96077e-07	9.93822e-07	9.96135e-07	9.95856e-07	9.95312e-07	9.95723e-07	9.9685e-07	9.96099e-07
0.34	9.98282e-07	9.92146e-07	9.97457e-07	9.96085e-07	9.956e-07	9.94996e-07	9.95145e-07	9.96602e-07	9.93863e-07	9.94344e-07	9.97167e-07	9.95742e-07	9.97e-07	9.9554e-07	9.95745e-07	9.95624e-07	9.97044e-07	9.95625e-07	9.96126e-07	9.95831e-07	9.9693e-07	9.95696e-07	9.98168e-07	9.96827e-07	9.95781e-07	9.97342e-07	9.95962e-07	9.95171e-07	9.9667e-07	9.96848e-07	9.97135e-07	9.97052e-07	9.96484e-07	9.94776e-07	9.95829e-07	9.96512e-07	9.94771e-07	9.95242e-07	9.96315e-07	9.97103e-07	9.96121e-07	9.96254e-07	9.93727e-07	9.97187e-07	9.972e-07	9.96176e-07	9.96679e-07	9.97263e-07	9.96786e-07
0.36	9.98969e-07	9.96881e-07	9.98466e-07	9.9692e-07	9.96919e-07	9.96711e-07	9.96969e-07	9.9668e-07	9.9483e-07	9.95877e-07	9.93541e-07	9.95993e-07	9.97588e-07	9.95106e-07	9.9533e-07	9.9607e-07	9.95826e-07	9.96212e-07	9.97349e-07	9.95598e-07	9.96385e-07	9.96893e-07	9.99316e-07	9.97412e-07	9.96997e-07	9.98165e-07	9.94623e-07	9.95943e-07	9.98995e-07	9.9706e-07	9.99132e-07	9.98145e-07	9.96895e-07	9.94327e-07	9.94784e-07	9.96603e-07	9.96682e-07	9.96711e-07	9.96765e-07	9.96238e-07	9.96742e-07	9.97887e-07	9.95876e-07	9.97078e-07	9.98051e-07	9.94998e-07	9.96952e-07	9.97911e-07	9.97288e-07
0.38	9.99474e-07	9.97332e-07	9.98336e-07	9.96873e-07	9.9715e-07	9.96223e-07	9.97189e-07	9.97035e-07	9.96924e-07	9.95698e-07	9.98795e-07	9.96706e-07	9.97816e-07	9.96391e-07	9.96003e-07	9.96538e-07	9.95496e-07	9.95742e-07	9.9648e-07	9.96325e-07	9.971e-07	9.9503e-07	9.97864e-07	9.96975e-07	9.97193e-07	9.98048e-07	9.96834e-07	9.96025e-07	9.9785e-07	9.97154e-07	9.95917e-07	9.98521e-07	9.96933e-07	9.97165e-07	9.96495e-07	9.96641e-07	9.96647e-07	9.97223e-07	9.96445e-07	9.95514e-07	9.9675e-07	9.96461e-07	9.95754e-07	9.96175e-07	9.96591e-07	9.95798e-07	9.97125e-07	9.98268e-07	9.97211e-07
0.4	9.99513e-07	9.96736e-07	9.97608e-07	9.97373e-07	9.96317e-07	9.94034e-07	9.96719e-07	9.96506e-07	9.95601e-07	9.95592e-07	9.96679e-07	9.94569e-07	9.97504e-07	9.94722e-07	9.95828e-07	9.96149e-07	9.9477e-07	9.95237e-07	9.95265e-07	9.96126e-07	9.9501e-07	9.97645e-07	9.97651e-07	9.96081e-07	9.95811e-07	9.93654e-07	9.90663e-07	9.96051e-07	9.97869e-07	9.9777e-07	9.98462e-07	9.98573e-07	9.9434e-07	9.96437e-07	9.94963e-07	9.96148e-07	9.96728e-07	9.97009e-07	9.95947e-07	9.94145e-07	9.94204e-07	9.95781e-07	9.95107e-07	9.96149e-07	9.96975e-07	9.95593e-07	9.96618e-07	9.9745e-07	9.96767e-07
0.42	9.99607e-07	9.95031e-07	9.97364e-07	9.96923e-07	9.94838e-07	9.9612e-07	9.94578e-07	9.96214e-07	9.93579e-07	9.96132e-07	9.96356e-07	9.93437e-07	9.96361e-07	9.95243e-07	9.95586e-07	9.95388e-07	9.95058e-07	9.92917e-07	9.9514e-07	9.95014e-07	9.95501e-07	9.96738e-07	9.97109e-07	9.96152e-07	9.94521e-07	9.94616e-07	9.95844e-07	9.92709e-07	9.94605e-07	9.96958e-07	9.96666e-07	9.98553e-07	9.95189e-07	9.96014e-07	9.95855e-07	9.95131e-07	9.95205e-07	9.97299e-07	9.95652e-07	9.96242e-07	9.94896e-07	9.96483e-07	9.95599e-07	9.96102e-07	9.95925e-07	9.95093e-07	9.96074e-07	9.96942e-07	9.96198e-07
0.44	9.9965e-07	9.95271e-07	9.96536e-07	9.93413e-07	9.9401e-07	9.9417e-07	9.95603e-07	9.95975e-07	9.94269e-07	9.95441e-07	9.9629e-07	9.94169e-07	9.9339e-07	9.9379e-07	9.9529e-07	9.94391e-07	9.95427e-07	9.94776e-07	9.94731e-07	9.94806e-07	9.94354e-07	9.94214e-07	9.9656e-07	9.9511e-07	9.94502e-07	9.94411e-07	9.96435e-07	9.93198e-07	9.89766e-07	9.96057e-07	9.95766e-07	9.95495e-07	9.94717e-07	9.9538e-07	9.95908e-07	9.95609e-07	9.94868e-07	9.95434e-07	9.95089e-07	9.92532e-07	9.948e-07	9.95221e-07	9.95724e-07	9.9508e-07	9.9553e-07	9.95113e-07	9.95777e-07	9.96267e-07	9.9543e-07
0.46	9.98891e-07	9.94046e-07	9.96033e-07	9.94033e-07	9.93927e-07	9.97241e-07	9.95396e-07	9.94132e-07	9.95616e-07	9.94866e-07	9.95751e-07	9.93412e-07	9.91038e-07	9.94433e-07	9.95216e-07	9.90202e-07	9.96059e-07	9.94421e-07	9.94176e-07	9.93941e-07	9.93536e-07	9.95235e-07	9.96039e-07	9.95461e-07	9.94621e-07	9.94412e-07	9.95445e-07	9.95852e-07	9.91931e-07	9.95757e-07	9.94219e-07	9.95268e-07	9.9358e-07	9.95562e-07	9.94242e-07	9.93995e-07	9.94348e-07	9.95376e-07	9.94752e-07	9.94486e-07	9.93342e-07	9.94756e-07	9.97048e-07	9.95093e-07	9.94217e-07	9.93683e-07	9.9567e-07	9.95545e-07	9.93475e-07
0.48	9.96551e-07	9.93938e-07	9.95626e-07	9.93313e-07	9.93942e-07	9.97494e-07	9.92508e-07	9.93449e-07	9.94746e-07	9.92743e-07	9.94821e-07	9.92999e-07	9.94392e-07	9.94854e-07	9.94001e-07	9.94095e-07	9.94688e-07	9.9438e-07	9.9396e-07	9.9378e-07	9.92093e-07	9.9397e-07	9.95428e-07	9.94205e-07	9.94818e-07	9.92763e-07	9.9478e-07	9.95428e-07	9.90894e-07	9.9523e-07	9.94075e-07	9.9362e-07	9.94246e-07	9.94265e-07	9.94175e-07	9.93696e-07	9.95062e-07	9.9499e-07	9.93787e-07	9.93807e-07	9.93104e-07	9.93808e-07	9.9198e-07	9.94431e-07	9.93586e-07	9.94724e-07	9.95501e-07	9.95081e-07	9.95455e-07
0.5	9.98969e-07	9.96881e-07	9.98466e-07	9.9692e-07	9.96919e-07	9.96711e-07	9.96969e-07	9.9668e-07	9.9483e-07	9.95877e-07	9.93541e-07	9.95993e-07	9.97588e-07	9.95106e-07	9.9533e-07	9.9607e-07	9.95826e-07	9.96212e-07	9.97349e-07	9.95598e-07	9.96385e-07	9.96893e-07	9.99316e-07	9.97412e-07	9.96997e-07	9.98165e-07	9.94623e-07	9.95943e-07	9.98995e-07	9.9706e-07	9.99132e-07	9.98145e-07	9.96895e-07	9.94327e-07	9.94784e-07	9.96603e-07	9.96682e-07	9.96711e-07	9.96765e-07	9.96238e-07	9.96742e-07	9.97887e-07	9.95876e-07	9.97078e-07	9.98051e-07	9.94998e-07	9.96952e-07	9.97911e-07	9.97288e-07
0.5	9.99474e-07	9.97332e-07	9.98336e-07	9.96873e-07	9.9715e-07	9.96223e-07	9.97189e-07	9.97035e-07	9.96924e-07	9.95698e-07	9.98795e-07	9.96706e-07	9.97816e-07	9.96391e-07	9.96003e-07	9.96538e-07	9.95496e-07	9.95742e-07	9.9648e-07	9.96325e-07	9.971e-07	9.9503e-07	9.97864e-07	9.96975e-07	9.97193e-07	9.98048e-07	9.96834e-07	9.96025e-07	9.9785e-07	9.97154e-07	9.95917e-07	9.98521e-07	9.96933e-07	9.97165e-07	9.96495e-07	9.96641e-07	9.96647e-07	9.97223e-07	9.96445e-07	9.95514e-07	9.9675e-07	9.96461e-07	9.95754e-07	9.96175e-07	9.96591e-07	9.95798e-07	9.97125e-07	9.98268e-07	9.97211e-07
0.48	9.99513e-07	9.96736e-07	9.97608e-07	9.97373e-07	9.96317e-07	9.94034e-07	9.96719e-07	9.96506e-07	9.95601e-07	9.95592e-07	9.96679e-07	9.94569e-07	9.97504e-07	9.94722e-07	9.95828e-07	9.96149e-07	9.9477e-07	9.95237e-07	9.95265e-07	9.96126e-07	9.9501e-07	9.97645e-07	9.97651e-07	9.96081e-07	9.95811e-07	9.93654e-07	9.90663e-07	9.96051e-07	9.97869e-07	9.9777e-07	9.98462e-07	9.98573e-07	9.9434e-07	9.96437e-07	9.94963e-07	9.96148e-07	9.96728e-07	9.97009e-07	9.95947e-07	9.94145e-07	9.94204e-07	9.95781e-07	9.95107e-07	9.96149e-07	9.96975e-07	9.95593e-07	9.96618e-07	9.9745e-07	9.96767e-07
0.46	9.99607e-07	9.95031e-07	9.97364e-07	9.96923e-07	9.94838e-07	9.9612e-07	9.94578e-07	9.96214e-07	9.93579e-07	9.96132e-07	9.96356e-07	9.93437e-07	9.96361e-07	9.95243e-07	9.95586e-07	9.95388e-07	9.95058e-07	9.92917e-07	9.9514e-07	9.95014e-07	9.95501e-07	9.96738e-07	9.97109e-07	9.96152e-07	9.94521e-07	9.94616e-07	9.95844e-07	9.92709e-07	9.94605e-07	9.96958e-07	9.96666e-07	9.98553e-07	9.95189e-07	9.96014e-07	9.95855e-07	9.95131e-07	9.95205e-07	9.97299e-07	9.95652e-07	9.96242e-07	9.94896e-07	9.96483e-07	9.95599e-07	9.96102e-07	9.95925e-07	9.95093e-07	9.96074e-07	9.96942e-07	9.96198e-07
0.44	9.9965e-07	9.95271e-07	9.96536e-07	9.93413e-07	9.9401e-07	9.9417e-07	9.95603e-07	9.95975e-07	9.94269e-07	9.95441e-07	9.9629e-07	9.94169e-07	9.9339e-07	9.9379e-07	9.9529e-07	9.94391e-07	9.95427e-07	9.94776e-07	9.94731e-07	9.94806e-07	9.94354e-07	9.94214e-07	9.9656e-07	9.9511e-07	9.94502e-07	9.94411e-07	9.96435e-07	9.93198e-07	9.89766e-07	9.96057e-07	9.95766e-07	9.95495e-07	9.94717e-07	9.9538e-07	9.95908e-07	9.95609e-07	9.94868e-07	9.95434e-07	9.95089e-07	9.92532e-07	9.948e-07	9.95221e-07	9.95724e-07	9.9508e-07	9.9553e-07	9.95113e-07	9.95777e-07	9.96267e-07	9.9543e-07
0.42	9.98891e-07	9.94046e-07	9.96033e-07	9.94033e-07	9.93927e-07	9.97241e-07	9.95396e-07	9.94132e-07	9.95616e-07	9.94866e-07	9.95751e-07	9.93412e-07	9.91038e-07	9.94433e-07	9.95216e-07	9.90202e-07	9.96059e-07	9.94421e-07	9.94176e-07	9.93941e-07	9.93536e-07	9.95235e-07	9.96039e-07	9.95461e-07	9.94621e-07	9.94412e-07	9.95445e-07	9.95852e-07	9.91931e-07	9.95757e-07	9.94219e-07	9.95268e-07	9.9358e-07	9.95562e-07	9.94242e-07	9.93995e-07	9.94348e-07	9.95376e-07	9.94752e-07	9.94486e-07	9.93342e-07	9.94756e-07	9.97048e-07	9.95093e-07	9.94217e-07	9.93683e-07	9.9567e-07	9.95545e-07	9.93475e-07
0.4	9.96551e-07	9.93938e-07	9.95626e-07	9.93313e-07	9.93942e-07	9.97494e-07	9.92508e-07	9.93449e-07	9.94746e-07	9.92743e-07	9.94821e-07	9.92999e-07	9.94392e-07	9.94854e-07	9.94001e-07	9.94095e-07	9.94688e-07	9.9438e-07	9.9396e-07	9.9378e-07	9.92093e-07	9.9397e-07	9.95428e-07	9.94205e-07	9.94818e-07	9.92763e-07	9.9478e-07	9.95428e-07	9.90894e-07	9.9523e-07	9.94075e-07	9.9362e-07	9.94246e-07	9.94265e-07	9.94175e-07	9.93696e-07	9.95062e-07	9.9499e-07	9.93787e-07	9.93807e-07	9.93104e-07	9.93808e-07	9.9198e-07	9.94431e-07	9.93586e-07	9.94724e-07	9.95501e-07	9.95081e-07	9.95455e-07
0.38	9.97349e-07	9.9324e-07	9.95203e-07	9.93489e-07	9.93712e-07	9.97288e-07	9.93495e-07	9.93691e-07	9.93691e-07	9.93173e-07	9.94538e-07	9.92757e-07	9.94061e-07	9.93989e-07	9.93901e-07	9.91073e-07	9.93757e-07	9.92921e-07	9.92645e-07	9.93403e-07	9.92055e-07	9.94274e-07	9.9495e-07	9.95119e-07	9.94498e-07	9.92332e-07	9.93845e-07	9.91896e-07	9.92391e-07	9.94185e-07	9.93448e-07	9.94301e-07	9.93316e-07	9.93051e-07	9.93305e-07	9.93593e-07	9.94313e-07	9.93255e-07	9.93202e-07	9.9677e-07	9.93682e-07	9.93416e-07	9.91661e-07	9.9418e-07	9.92953e-07	9.94846e-07	9.94512e-07	9.95389e-07	9.88705e-07
0.36	9.95786e-07	9.94138e-07	9.94943e-07	9.9335e-07	9.92893e-07	9.95814e-07	9.92965e-07	9.91698e-07	9.93825e-07	9.92684e-07	9.94507e-07	9.92905e-07	9.9022e-07	9.91967e-07	9.93555e-07	9.91496e-07	9.92924e-07	9.93403e-07	9.92509e-07	9.92458e-07	9.92196e-07	9.92934e-07	9.93206e-07	9.93187e-07	9.93134e-07	9.91932e-07	9.93269e-07	9.90673e-07	9.9221e-07	9.89861e-07	9.92376e-07	9.93082e-07	9.92924e-07	9.9263e-07	9.92208e-07	9.91735e-07	9.92808e-07	9.92805e-07	9.92513e-07	9.92532e-07	9.93076e-07	9.93281e-07	9.90828e-07	9.9324e-07	9.92374e-07	9.93994e-07	9.93784e-07	9.94291e-07	9.95455e-07
0.34	9.93888e-07	9.93322e-07	9.9138e-07	9.92958e-07	9.9319e-07	9.85584e-07	9.92965e-07	9.9202e-07	9.93355e-07	9.92419e-07	9.93535e-07	9.92834e-07	9.94061e-07	9.92155e-07	9.92668e-07	9.92456e-07	9.93026e-07	9.91893e-07	9.92193e-07	9.91978e-07	9.92355e-07	9.92231e-07	9.85364e-07	9.92489e-07	9.93166e-07	9.91708e-07	9.88645e-07	9.90058e-07	9.92977e-07	9.92473e-07	9.92305e-07	9.93304e-07	9.92387e-07	9.92667e-07	9.91921e-07	9.92062e-07	9.93815e-07	9.92843e-07	9.92315e-07	9.94486e-07	9.9322e-07	9.93055e-07	9.91292e-07	9.91901e-07	9.92291e-07	9.93603e-07	9.93336e-07	9.9284e-07	9.88705e-07
0.32	9.95786e-07	9.92216e-07	9.90627e-07	9.92441e-07	9.93018e-07	9.83332e-07	9.91579e-07	9.92192e-07	9.92622e-07	9.9167e-07	9.85221e-07	9.91189e-07	9.9022e-07	9.91518e-07	9.91536e-07	9.91104e-07	9.91253e-07	9.91787e-07	9.9125e-07	9.91481e-07	9.91685e-07	9.92076e-07	9.93651e-07	9.92471e-07	9.92072e-07	9.90896e-07	9.92242e-07	9.9e-07	9.88354e-07	9.89857e-07	9.90988e-07	9.93953e-07	9.91458e-07	9.9076e-07	9.92179e-07	9.91448e-07	9.93243e-07	9.91011e-07	9.91817e-07	9.93807e-07	9.9259e-07	9.92735e-07	9.93364e-07	9.91805e-07	9.9205e-07	9.9197e-07	9.92794e-07	9.93541e-07	9.93844e-07
0.3	9.93888e-07	9.90873e-07	9.92253e-07	9.91676e-07	9.92146e-07	9.88622e-07	9.91996e-07	9.91038e-07	9.93355e-07	9.92444e-07	9.92147e-07	9.91496e-07	9.92946e-07	9.91308e-07	9.90972e-07	9.90736e-07	9.90669e-07	9.91354e-07	9.90554e-07	9.90511e-07	9.90622e-07	9.91864e-07	9.92953e-07	9.9269e-07	9.91877e-07	9.90606e-07	9.92078e-07	9.87136e-07	9.90505e-07	9.90765e-07	9.9175e-07	9.92884e-07	9.91232e-07	9.91291e-07	9.91495e-07	9.9114e-07	9.93345e-07	9.91081e-07	9.91184e-07	9.9677e-07	9.89727e-07	9.91616e-07	9.9285e-07	9.95093e-07	9.91189e-07	9.93603e-07	9.92593e-07	9.9161e-07	9.93378e-07
0.28	9.95786e-07	9.92186e-07	9.90369e-07	9.92441e-07	9.92366e-07	9.89935e-07	9.90871e-07	9.91051e-07	9.92622e-07	9.9092e-07	9.88588e-07	9.91699e-07	9.91162e-07	9.90769e-07	9.90322e-07	9.89783e-07	9.9099e-07	9.90512e-07	9.90424e-07	9.89636e-07	9.91116e-07	9.91845e-07	9.92381e-07	9.90688e-07	9.9094e-07	9.90882e-07	9.91283e-07	9.89643e-07	9.88354e-07	9.90356e-07	9.94219e-07	9.95268e-07	9.9358e-07	9.95562e-07	9.94242e-07	9.91253e-07	9.90867e-07	9.90531e-07	9.90536e-07	9.94486e-07	9.87984e-07	9.90612e-07	9.89848e-07	9.94431e-07	9.90663e-07	9.9197e-07	9.91846e-07	9.93643e-07	9.93689e-07
0.26	9.93888e-07	9.90327e-07	9.92253e-07	9.91676e-07	9.90827e-07	9.90869e-07	9.91755e-07	9.90904e-07	9.90827e-07	9.91949e-07	9.88949e-07	9.9096e-07	9.9179e-07	9.89992e-07	9.90035e-07	9.87941e-07	9.89993e-07	9.9051e-07	9.89701e-07	9.8891e-07	9.89245e-07	9.89915e-07	9.91769e-07	9.8952e-07	9.90051e-07	9.88631e-07	9.89767e-07	9.89631e-07	9.90505e-07	9.89777e-07	9.94219e-07	9.95268e-07	9.9358e-07	9.95562e-07	9.94242e-07	9.90088e-07	9.92109e-07	9.90483e-07	9.90264e-07	9.93807e-07	9.90447e-07	9.90691e-07	9.90167e-07	9.9418e-07	9.90786e-07	9.90031e-07	9.91872e-07	9.90091e-07	9.93844e-07
0.24	9.91957e-07	9.9026e-07	9.90369e-07	9.91314e-07	9.90153e-07	9.87045e-07	9.91917e-07	9.90379e-07	9.90717e-07	9.90264e-07	9.88949e-07	9.9404e-07	9.9079e-07	9.87009e-07	9.89157e-07	9.80869e-07	9.89584e-07	9.88853e-07	9.8906e-07	8.91402e-07	9.88931e-07	9.88646e-07	9.91596e-07	9.90688e-07	9.8965e-07	9.90604e-07	9.90471e-07	9.89332e-07	9.91985e-07	9.90356e-07	9.94219e-07	9.95268e-07	9.9358e-07	9.95562e-07	9.94242e-07	9.85729e-07	9.90521e-07	9.88799e-07	9.88318e-07	9.9677e-07	9.84961e-07	9.89886e-07	9.912e-07	9.9324e-07	9.8873e-07	9.88608e-07	9.90257e-07	9.90416e-07	9.93378e-07
0.22	9.91834e-07	9.8976e-07	9.89691e-07	9.90363e-07	9.90827e-07	9.86769e-07	9.90743e-07	9.89558e-07	9.90353e-07	9.90298e-07	9.88949e-07	9.91189e-07	9.88619e-07	9.87009e-07	9.87275e-07	9.87009e-07	9.88947e-07	9.8863e-07	9.22596e-07	9.87324e-07	9.88486e-07	9.8916e-07	9.90907e-07	9.8952e-07	9.81531e-07	9.89379e-07	9.91116e-07	9.92022e-07	9.92001e-07	9.89777e-07	9.94075e-07	9.9362e-07	9.94246e-07	9.94265e-07	9.94175e-07	9.61891e-07	9.90107e-07	9.88514e-07	9.89412e-07	9.95364e-07	9.61857e-07	9.87522e-07	9.89374e-07	9.91901e-07	9.88888e-07	9.89063e-07	9.89644e-07	9.93541e-07	9.93689e-07
0.2	9.91957e-07	9.90873e-07	9.90687e-07	9.90363e-07	9.90153e-07	9.89216e-07	9.90871e-07	9.89063e-07	9.89524e-07	9.89707e-07	9.88949e-07	9.91189e-07	9.87568e-07	9.90769e-07	9.90322e-07	9.89783e-07	9.89584e-07	9.88853e-07	9.8906e-07	8.91402e-07	9.88931e-07	9.89525e-07	9.89857e-07	9.92471e-07	9.8965e-07	9.87482e-07	9.90471e-07	9.8996e-07	9.91985e-07	9.90681e-07	9.93448e-07	9.94301e-07	9.93316e-07	9.93051e-07	9.93305e-07	9.85729e-07	9.90521e-07	9.88799e-07	9.88318e-07	9.92677e-07	9.84961e-07	9.89886e-07	9.912e-07	9.91805e-07	9.87506e-07	9.90591e-07	9.89287e-07	9.9161e-07	9.90102e-07
0.18	9.9066e-07	9.92186e-07	9.90234e-07	9.90959e-07	9.422e-07	9.76773e-07	9.91755e-07	9.47378e-07	9.89604e-07	9.08159e-07	9.91164e-07	9.91496e-07	9.89553e-07	9.89992e-07	9.90035e-07	9.87941e-07	9.88947e-07	9.8863e-07	9.22596e-07	9.87324e-07	9.88486e-07	9.90356e-07	9.89602e-07	9.9269e-07	9.81531e-07	9.66775e-07	9.91116e-07	9.88875e-07	9.92001e-07	9.89334e-07	9.92376e-07	9.93082e-07	9.92924e-07	9.9263e-07	9.92208e-07	9.61891e-07	9.90107e-07	9.88514e-07	9.89412e-07	9.91645e-07	9.61857e-07	9.87522e-07	9.89374e-07	9.87579e-07	9.90786e-07	9.90078e-07	9.86737e-07	9.93643e-07	9.92308e-07
0.16	9.9059e-07	9.90327e-07	9.89666e-07	9.8909e-07	9.85055e-07	9.59069e-07	9.90743e-07	9.05198e-07	9.88991e-07	9.89175e-07	9.88949e-07	9.91699e-07	9.90806e-07	9.87009e-07	9.89157e-07	9.80869e-07	9.81131e-07	9.83759e-07	9.29809e-07	9.38124e-07	9.7904e-07	9.8912e-07	9.88837e-07	9.90688e-07	9.85657e-07	9.87482e-07	9.25296e-07	9.8996e-07	9.91985e-07	9.8851e-07	9.92305e-07	9.93304e-07	9.92387e-07	9.92667e-07	9.91921e-07	9.52415e-07	9.25052e-07	9.59386e-07	9.89157e-07	9.92336e-07	9.07354e-07	9.79836e-07	9.58002e-07	9.89118e-07	9.8873e-07	9.40604e-07	9.89287e-07	9.90091e-07	9.82837e-07
0.14	9.89575e-07	9.9026e-07	9.89297e-07	9.8909e-07	9.422e-07	6.23871e-07	9.90871e-07	7.19638e-07	7.23698e-07	9.81787e-07	9.91055e-07	9.9096e-07	8.3053e-07	9.89992e-07	9.90035e-07	9.87941e-07	7.73546e-07	9.22959e-07	6.77219e-07	5.78002e-07	8.0128e-07	9.88611e-07	9.89857e-07	9.8952e-07	8.51384e-07	9.66775e-07	6.84394e-07	9.88875e-07	9.92001e-07	7.17431e-07	9.90988e-07	9.93953e-07	9.91458e-07	9.9076e-07	9.92179e-07	6.56089e-07	9.27e-07	8.77223e-07	9.82921e-07	9.91991e-07	7.6798e-07	9.30563e-07	8.92043e-07	9.87579e-07	9.88888e-07	7.21984e-07	9.86737e-07	9.90416e-07	9.45478e-07
0.12	9.85631e-07	9.8976e-07	7.83294e-07	7.52649e-07	4.87698e-07	4.77391e-07	9.91755e-07	3.87255e-07	7.8772e-07	9.81787e-07	7.44943e-07	9.7404e-07	8.01575e-07	9.87009e-07	9.89157e-07	9.80869e-07	4.9128e-07	5.08943e-07	5.5348e-07	4.88307e-07	5.60195e-07	7.03849e-07	9.89602e-07	9.89347e-07	6.91121e-07	5.94383e-07	5.50055e-07	9.57652e-07	9.92589e-07	9.8851e-07	9.9175e-07	9.92884e-07	9.91232e-07	9.91291e-07	9.91495e-07	5.11959e-07	9.69427e-07	7.35087e-07	5.81152e-07	9.9131e-07	4.97373e-07	6.56488e-07	7.90342e-07	8.98629e-07	9.87506e-07	6.95147e-07	9.45698e-07	9.88474e-07	4.87823e-07
0.1	9.26885e-07	7.26391e-08	4.20257e-07	6.15262e-07	4.42452e-07	3.47035e-07	9.90743e-07	2.25376e-07	1.70704e-07	9.81787e-07	1.10024e-07	9.7404e-07	1.85124e-07	8.59523e-07	9.87275e-07	6.11757e-07	2.60472e-07	2.31909e-07	5.11022e-07	3.16785e-07	3.72445e-07	6.39004e-07	9.88837e-07	4.63386e-07	3.53617e-07	1.35597e-07	9.44714e-08	8.17149e-07	9.92641e-07	7.17431e-07	3.776e-07	9.88707e-07	9.88777e-07	8.81986e-07	8.16461e-07	3.0328e-07	4.12366e-07	2.98253e-07	6.81999e-07	3.68626e-07	2.7756e-07	4.44112e-07	6.61737e-07	6.27411e-07	5.78465e-07	6.10252e-07	8.60931e-07	7.97206e-07	6.02951e-07
0.08	7.06145e-07	1.94181e-08	1.93959e-07	5.14925e-07	1.49686e-07	9.28069e-08	9.90743e-07	6.45925e-08	7.89089e-08	4.85729e-08	2.82629e-08	1.41727e-08	1.01829e-07	5.26355e-07	9.51505e-08	5.25991e-07	1.67032e-07	1.07272e-07	3.04611e-07	1.8612e-07	4.15997e-08	4.31104e-07	5.06284e-07	6.6402e-07	4.33634e-08	6.98288e-08	3.84972e-08	5.66852e-07	7.56955e-07	3.41494e-07	2.1733e-07	1.09729e-07	2.82699e-07	2.22013e-07	5.32594e-07	2.50265e-08	1.11348e-07	1.78538e-08	1.17116e-07	2.76202e-07	2.08807e-08	1.46964e-07	1.39914e-07	1.91789e-07	4.64059e-07	1.87715e-07	7.34795e-07	7.03502e-07	5.87181e-07
0.06	5.39284e-07	2.65158e-09	1.61543e-08	5.66892e-09	1.94092e-08	7.63832e-09	5.09916e-10	1.32455e-08	9.80089e-09	1.89269e-09	2.12091e-08	7.65998e-09	5.24493e-10	5.91606e-09	7.67993e-09	4.67394e-09	4.66302e-08	4.27608e-08	6.69922e-09	2.17511e-08	7.12731e-09	3.16482e-07	1.67184e-09	5.82354e-07	6.28205e-09	5.70855e-08	2.82329e-09	1.52921e-07	5.15036e-07	6.26977e-09	1.06618e-07	1.01465e-08	2.25503e-08	2.37844e-09	3.3839e-09	1.55977e-09	3.8182e-09	3.07186e-09	5.52343e-08	2.08331e-07	3.60492e-09	1.63609e-08	9.41438e-08	8.90641e-09	2.54666e-08	3.5744e-08	1.47933e-09	1.37007e-07	4.16537e-07
0.04	2.25085e-08	4.29777e-10	7.5051e-11	2.03338e-09	3.17045e-11	2.96611e-09	5.42114e-11	4.03301e-09	3.40223e-10	2.07106e-10	2.00835e-09	1.29714e-09	1.32589e-11	2.20453e-09	1.72463e-09	1.40162e-09	4.00647e-09	5.71335e-09	1.72808e-10	1.05326e-09	2.2777e-09	8.5263e-08	1.06389e-10	3.69555e-08	6.68401e-10	3.66593e-08	1.93248e-09	6.59356e-09	2.76499e-08	3.11585e-10	6.27434e-09	2.61834e-09	7.86383e-09	1.11517e-09	2.18885e-09	4.265e-11	8.1803e-10	6.61466e-11	2.0552e-10	7.5413e-10	1.01446e-09	7.93429e-10	2.42619e-09	6.02435e-11	2.5578e-09	1.10065e-09	4.95636e-10	3.07717e-11	1.06244e-07
0.02	1.03589e-08	9.90253e-11	8.77378e-11	1.80488e-10	7.84093e-11	9.0412e-11	8.36022e-11	1.05244e-10	7.3403e-11	9.1718e-11	7.275e-11	3.30273e-10	9.30861e-11	1.27084e-10	1.03099e-10	8.89194e-11	8.04071e-10	2.03786e-10	5.60208e-11	2.18113e-10	4.22797e-10	8.74268e-11	7.4056e-11	9.35215e-11	8.49207e-11	1.05356e-10	5.02104e-11	1.73697e-11	9.98039e-10	4.63814e-11	5.03242e-11	4.92092e-10	2.11246e-09	1.54524e-10	6.79128e-10	8.34156e-11	6.31416e-11	8.56233e-11	8.16121e-11	6.17675e-11	2.03237e-11	7.32209e-11	6.10523e-11	7.67301e-11	7.88135e-11	2.62548e-10	7.74764e-11	7.72277e-11	5.23454e-11
0	1.17006e-10	1.10002e-10	8.96657e-11	1.02974e-10	9.83723e-11	9.81857e-11	9.29928e-11	1.05244e-10	1.01389e-10	9.74705e-11	8.47216e-11	9.25886e-11	9.06918e-11	1.02166e-10	1.13099e-10	1.03503e-10	9.73773e-11	1.00642e-10	9.75638e-11	1.09007e-10	9.9243e-11	9.21844e-11	7.87513e-11	9.25264e-11	1.14921e-10	9.53561e-11	9.35215e-11	9.9243e-11	9.36459e-11	9.42056e-11	9.09406e-11	8.72403e-11	9.57292e-11	8.90127e-11	9.37391e-11	9.55116e-11	9.03498e-11	9.65377e-11	9.93362e-11	8.17675e-11	9.61645e-11	9.70041e-11	8.10523e-11	9.23399e-11	9.25886e-11	9.70041e-11	8.2576e-11	8.34156e-11	9.59469e-11
--	--	--	--	--	--	--	--	--	--	--	--	--	--	--	--	--	--	--	--	--	--	--	--	--	--	--	--	--	--	--	--	--	--	--	--	--	--	--	--	--	--	--	--	--	--	--	--	--	--
--	--	--	--	--	--	--	--	--	--	--	--	--	--	--	--	--	--	--	--	--	--	--	--	--	--	--	--	--	--	--	--	--	--	--	--	--	--	--	--	--	--	--	--	--	--	--	--	--	--
--	--	--	--	--	--	--	--	--	--	--	--	--	--	--	--	--	--	--	--	--	--	--	--	--	--	--	--	--	--	--	--	--	--	--	--	--	--	--	--	--	--	--	--	--	--	--	--	--	--
--	--	--	--	--	--	--	--	--	--	--	--	--	--	--	--	--	--	--	--	--	--	--	--	--	--	--	--	--	--	--	--	--	--	--	--	--	--	--	--	--	--	--	--	--	--	--	--	--	--
--	--	--	--	--	--	--	--	--	--	--	--	--	--	--	--	--	--	--	--	--	--	--	--	--	--	--	--	--	--	--	--	--	--	--	--	--	--	--	--	--	--	--	--	--	--	--	--	--	--
--	--	--	--	--	--	--	--	--	--	--	--	--	--	--	--	--	--	--	--	--	--	--	--	--	--	--	--	--	--	--	--	--	--	--	--	--	--	--	--	--	--	--	--	--	--	--	--	--	--
--	--	--	--	--	--	--	--	--	--	--	--	--	--	--	--	--	--	--	--	--	--	--	--	--	--	--	--	--	--	--	--	--	--	--	--	--	--	--	--	--	--	--	--	--	--	--	--	--	--
--	--	--	--	--	--	--	--	--	--	--	--	--	--	--	--	--	--	--	--	--	--	--	--	--	--	--	--	--	--	--	--	--	--	--	--	--	--	--	--	--	--	--	--	--	--	--	--	--	--
--	--	--	--	--	--	--	--	--	--	--	--	--	--	--	--	--	--	--	--	--	--	--	--	--	--	--	--	--	--	--	--	--	--	--	--	--	--	--	--	--	--	--	--	--	--	--	--	--	--
--	--	--	--	--	--	--	--	--	--	--	--	--	--	--	--	--	--	--	--	--	--	--	--	--	--	--	--	--	--	--	--	--	--	--	--	--	--	--	--	--	--	--	--	--	--	--	--	--	--
--	--	--	--	--	--	--	--	--	--	--	--	--	--	--	--	--	--	--	--	--	--	--	--	--	--	--	--	--	--	--	--	--	--	--	--	--	--	--	--	--	--	--	--	--	--	--	--	--	--
--	--	--	--	--	--	--	--	--	--	--	--	--	--	--	--	--	--	--	--	--	--	--	--	--	--	--	--	--	--	--	--	--	--	--	--	--	--	--	--	--	--	--	--	--	--	--	--	--	--
--	--	--	--	--	--	--	--	--	--	--	--	--	--	--	--	--	--	--	--	--	--	--	--	--	--	--	--	--	--	--	--	--	--	--	--	--	--	--	--	--	--	--	--	--	--	--	--	--	--
--	--	--	--	--	--	--	--	--	--	--	--	--	--	--	--	--	--	--	--	--	--	--	--	--	--	--	--	--	--	--	--	--	--	--	--	--	--	--	--	--	--	--	--	--	--	--	--	--	--
--	--	--	--	--	--	--	--	--	--	--	--	--	--	--	--	--	--	--	--	--	--	--	--	--	--	--	--	--	--	--	--	--	--	--	--	--	--	--	--	--	--	--	--	--	--	--	--	--	--
--	--	--	--	--	--	--	--	--	--	--	--	--	--	--	--	--	--	--	--	--	--	--	--	--	--	--	--	--	--	--	--	--	--	--	--	--	--	--	--	--	--	--	--	--	--	--	--	--	--
--	--	--	--	--	--	--	--	--	--	--	--	--	--	--	--	--	--	--	--	--	--	--	--	--	--	--	--	--	--	--	--	--	--	--	--	--	--	--	--	--	--	--	--	--	--	--	--	--	--
--	--	--	--	--	--	--	--	--	--	--	--	--	--	--	--	--	--	--	--	--	--	--	--	--	--	--	--	--	--	--	--	--	--	--	--	--	--	--	--	--	--	--	--	--	--	--	--	--	--
--	--	--	--	--	--	--	--	--	--	--	--	--	--	--	--	--	--	--	--	--	--	--	--	--	--	--	--	--	--	--	--	--	--	--	--	--	--	--	--	--	--	--	--	--	--	--	--	--	--
--	--	--	--	--	--	--	--	--	--	--	--	--	--	--	--	--	--	--	--	--	--	--	--	--	--	--	--	--	--	--	--	--	--	--	--	--	--	--	--	--	--	--	--	--	--	--	--	--	--
--	--	--	--	--	--	--	--	--	--	--	--	--	--	--	--	--	--	--	--	--	--	--	--	--	--	--	--	--	--	--	--	--	--	--	--	--	--	--	--	--	--	--	--	--	--	--	--	--	--
--	--	--	--	--	--	--	--	--	--	--	--	--	--	--	--	--	--	--	--	--	--	--	--	--	--	--	--	--	--	--	--	--	--	--	--	--	--	--	--	--	--	--	--	--	--	--	--	--	--
--	--	--	--	--	--	--	--	--	--	--	--	--	--	--	--	--	--	--	--	--	--	--	--	--	--	--	--	--	--	--	--	--	--	--	--	--	--	--	--	--	--	--	--	--	--	--	--	--	--
--	--	--	--	--	--	--	--	--	--	--	--	--	--	--	--	--	--	--	--	--	--	--	--	--	--	--	--	--	--	--	--	--	--	--	--	--	--	--	--	--	--	--	--	--	--	--	--	--	--
--	--	--	--	--	--	--	--	--	--	--	--	--	--	--	--	--	--	--	--	--	--	--	--	--	--	--	--	--	--	--	--	--	--	--	--	--	--	--	--	--	--	--	--	--	--	--	--	--	--
--	--	--	--	--	--	--	--	--	--	--	--	--	--	--	--	--	--	--	--	--	--	--	--	--	--	--	--	--	--	--	--	--	--	--	--	--	--	--	--	--	--	--	--	--	--	--	--	--	--
--	--	--	--	--	--	--	--	--	--	--	--	--	--	--	--	--	--	--	--	--	--	--	--	--	--	--	--	--	--	--	--	--	--	--	--	--	--	--	--	--	--	--	--	--	--	--	--	--	--
--	--	--	--	--	--	--	--	--	--	--	--	--	--	--	--	--	--	--	--	--	--	--	--	--	--	--	--	--	--	--	--	--	--	--	--	--	--	--	--	--	--	--	--	--	--	--	--	--	--
--	--	--	--	--	--	--	--	--	--	--	--	--	--	--	--	--	--	--	--	--	--	--	--	--	--	--	--	--	--	--	--	--	--	--	--	--	--	--	--	--	--	--	--	--	--	--	--	--	--
--	--	--	--	--	--	--	--	--	--	--	--	--	--	--	--	--	--	--	--	--	--	--	--	--	--	--	--	--	--	--	--	--	--	--	--	--	--	--	--	--	--	--	--	--	--	--	--	--	--
--	--	--	--	--	--	--	--	--	--	--	--	--	--	--	--	--	--	--	--	--	--	--	--	--	--	--	--	--	--	--	--	--	--	--	--	--	--	--	--	--	--	--	--	--	--	--	--	--	--
--	--	--	--	--	--	--	--	--	--	--	--	--	--	--	--	--	--	--	--	--	--	--	--	--	--	--	--	--	--	--	--	--	--	--	--	--	--	--	--	--	--	--	--	--	--	--	--	--	--
--	--	--	--	--	--	--	--	--	--	--	--	--	--	--	--	--	--	--	--	--	--	--	--	--	--	--	--	--	--	--	--	--	--	--	--	--	--	--	--	--	--	--	--	--	--	--	--	--	--
--	--	--	--	--	--	--	--	--	--	--	--	--	--	--	--	--	--	--	--	--	--	--	--	--	--	--	--	--	--	--	--	--	--	--	--	--	--	--	--	--	--	--	--	--	--	--	--	--	--
--	--	--	--	--	--	--	--	--	--	--	--	--	--	--	--	--	--	--	--	--	--	--	--	--	--	--	--	--	--	--	--	--	--	--	--	--	--	--	--	--	--	--	--	--	--	--	--	--	--
--	--	--	--	--	--	--	--	--	--	--	--	--	--	--	--	--	--	--	--	--	--	--	--	--	--	--	--	--	--	--	--	--	--	--	--	--	--	--	--	--	--	--	--	--	--	--	--	--	--
--	--	--	--	--	--	--	--	--	--	--	--	--	--	--	--	--	--	--	--	--	--	--	--	--	--	--	--	--	--	--	--	--	--	--	--	--	--	--	--	--	--	--	--	--	--	--	--	--	--
--	--	--	--	--	--	--	--	--	--	--	--	--	--	--	--	--	--	--	--	--	--	--	--	--	--	--	--	--	--	--	--	--	--	--	--	--	--	--	--	--	--	--	--	--	--	--	--	--	--
--	--	--	--	--	--	--	--	--	--	--	--	--	--	--	--	--	--	--	--	--	--	--	--	--	--	--	--	--	--	--	--	--	--	--	--	--	--	--	--	--	--	--	--	--	--	--	--	--	--
--	--	--	--	--	--	--	--	--	--	--	--	--	--	--	--	--	--	--	--	--	--	--	--	--	--	--	--	--	--	--	--	--	--	--	--	--	--	--	--	--	--	--	--	--	--	--	--	--	--
--	--	--	--	--	--	--	--	--	--	--	--	--	--	--	--	--	--	--	--	--	--	--	--	--	--	--	--	--	--	--	--	--	--	--	--	--	--	--	--	--	--	--	--	--	--	--	--	--	--
--	--	--	--	--	--	--	--	--	--	--	--	--	--	--	--	--	--	--	--	--	--	--	--	--	--	--	--	--	--	--	--	--	--	--	--	--	--	--	--	--	--	--	--	--	--	--	--	--	--
--	--	--	--	--	--	--	--	--	--	--	--	--	--	--	--	--	--	--	--	--	--	--	--	--	--	--	--	--	--	--	--	--	--	--	--	--	--	--	--	--	--	--	--	--	--	--	--	--	--
--	--	--	--	--	--	--	--	--	--	--	--	--	--	--	--	--	--	--	--	--	--	--	--	--	--	--	--	--	--	--	--	--	--	--	--	--	--	--	--	--	--	--	--	--	--	--	--	--	--
--	--	--	--	--	--	--	--	--	--	--	--	--	--	--	--	--	--	--	--	--	--	--	--	--	--	--	--	--	--	--	--	--	--	--	--	--	--	--	--	--	--	--	--	--	--	--	--	--	--
--	--	--	--	--	--	--	--	--	--	--	--	--	--	--	--	--	--	--	--	--	--	--	--	--	--	--	--	--	--	--	--	--	--	--	--	--	--	--	--	--	--	--	--	--	--	--	--	--	--
--	--	--	--	--	--	--	--	--	--	--	--	--	--	--	--	--	--	--	--	--	--	--	--	--	--	--	--	--	--	--	--	--	--	--	--	--	--	--	--	--	--	--	--	--	--	--	--	--	--
--	--	--	--	--	--	--	--	--	--	--	--	--	--	--	--	--	--	--	--	--	--	--	--	--	--	--	--	--	--	--	--	--	--	--	--	--	--	--	--	--	--	--	--	--	--	--	--	--	--
--	--	--	--	--	--	--	--	--	--	--	--	--	--	--	--	--	--	--	--	--	--	--	--	--	--	--	--	--	--	--	--	--	--	--	--	--	--	--	--	--	--	--	--	--	--	--	--	--	--
--	--	--	--	--	--	--	--	--	--	--	--	--	--	--	--	--	--	--	--	--	--	--	--	--	--	--	--	--	--	--	--	--	--	--	--	--	--	--	--	--	--	--	--	--	--	--	--	--	--
--	--	--	--	--	--	--	--	--	--	--	--	--	--	--	--	--	--	--	--	--	--	--	--	--	--	--	--	--	--	--	--	--	--	--	--	--	--	--	--	--	--	--	--	--	--	--	--	--	--
--	--	--	--	--	--	--	--	--	--	--	--	--	--	--	--	--	--	--	--	--	--	--	--	--	--	--	--	--	--	--	--	--	--	--	--	--	--	--	--	--	--	--	--	--	--	--	--	--	--
[truncated: 52 more columns]

## Sheet: Fig 2b
Time (s)	Voltage (V)	Current (A)
0	-0.00194	2.74608e-06
1.5e-08	1.50206e-05	6.83203e-06
3e-08	0.00197	1.22453e-05
4.5e-08	-0.0039	1.47452e-05
6e-08	-0.000474268	9.74922e-06
7.5e-08	0.000504311	6.6921e-07
9e-08	0.00246	5.24344e-06
1.05e-07	1.50206e-05	1.35791e-05
1.2e-07	0.00197	1.8993e-05
1.35e-07	1.50206e-05	1.10817e-05
1.5e-07	0.00393	6.49375e-06
1.65e-07	0.00197	3.16263e-06
1.8e-07	-0.000963557	4.32944e-06
2e-07	1.50206e-05	1.14148e-05
2.15e-07	0.00246	5.58106e-06
2.3e-07	-0.000474268	4.74861e-06
2.45e-07	0.00344	4.74665e-06
2.6e-07	0.0009936	1.83339e-06
2.75e-07	0.0009936	7.24859e-06
2.9e-07	0.00246	4.83278e-06
3.05e-07	0.00295	1.0244e-05
3.2e-07	0.00197	1.02473e-05
3.35e-07	-0.000474268	3.16853e-06
3.5e-07	0.00148	1.41618e-06
3.65e-07	0.00246	2.6606e-06
3.8e-07	0.000504311	6.08178e-06
4e-07	-0.000963557	8.99701e-06
4.15e-07	0.00148	9.83011e-06
4.3e-07	0.000504311	7.24924e-06
4.45e-07	0.00148	1.43261e-05
4.6e-07	0.00197	1.9328e-05
4.75e-07	0.00295	1.80777e-05
4.9e-07	0.00148	1.4328e-05
5.05e-07	0.00295	6.83597e-06
5.2e-07	0.00246	4.75254e-06
5.35e-07	0.00491	5.24802e-06
5.5e-07	0.00197	1.19122e-05
5.65e-07	0.00295	1.31625e-05
5.8e-07	-0.000963557	1.02427e-05
6e-07	-0.000474268	3.91484e-06
6.15e-07	0.00148	3.08567e-06
6.3e-07	0.00295	6.91686e-06
6.45e-07	-0.000474268	4.83409e-06
6.6e-07	-0.000963557	3.08436e-06
6.75e-07	0.000504311	8.07842e-06
6.9e-07	0.00295	1.26644e-05
7.05e-07	0.00148	1.01631e-05
7.2e-07	0.00246	6.63968e-07
7.35e-07	0.0009936	6.07916e-06
7.5e-07	0.00491	4.83081e-06
7.65e-07	0.000504311	8.57521e-06
7.8e-07	0.00393	6.49965e-06
8e-07	0.00589	1.14976e-05
8.15e-07	0.00393	1.31593e-05
8.3e-07	0.00295	5.24671e-06
8.45e-07	0.00197	1.50101e-06
8.6e-07	1.50206e-05	3.4996e-06
8.75e-07	0.00393	1.4328e-05
8.9e-07	0.00148	2.43279e-05
9.05e-07	0.00246	2.34935e-05
9.2e-07	0.000504311	1.97445e-05
9.35e-07	0.00442	1.05804e-05
9.5e-07	0.00197	1.83535e-06
9.65e-07	-0.000474268	1.02454e-05
9.8e-07	1.50206e-05	1.73261e-05
1e-06	0.00344	3.23214e-05
1.015e-06	0.00393	3.35717e-05
1.03e-06	0.00148	2.56572e-05
1.045e-06	1.50206e-05	8.16325e-06
1.06e-06	0.00148	9.32874e-06
1.075e-06	0.000504311	2.30763e-05
1.09e-06	0.00344	3.30743e-05
1.105e-06	0.00246	3.05763e-05
1.12e-06	0.00344	2.47406e-05
1.135e-06	0.00295	1.34989e-05
1.15e-06	0.00246	3.0837e-06
1.165e-06	0.00246	1.06645e-05
1.18e-06	0.00246	1.31625e-05
1.2e-06	0.00197	2.48254e-05
1.215e-06	-0.000963557	3.02386e-05
1.23e-06	-0.00292	1.85791e-05
1.245e-06	0.00197	1.60751e-05
1.26e-06	0.0009936	9.97661e-07
1.275e-06	0.000504311	8.9148e-06
1.29e-06	-0.00145	2.01578e-05
1.305e-06	0.000504311	2.72386e-05
1.32e-06	0.0009936	3.18239e-05
1.335e-06	0.00246	2.64107e-05
1.35e-06	-0.00243	1.34962e-05
1.365e-06	0.00197	6.41482e-06
1.38e-06	0.000504311	8.9957e-06
1.4e-06	0.0009936	1.31612e-05
1.415e-06	0.00393	2.23267e-05
1.43e-06	0.0009936	2.73241e-05
1.445e-06	1.50206e-05	2.10738e-05
1.46e-06	0.00393	1.44135e-05
1.475e-06	0.0009936	2.74608e-06
1.49e-06	0.00246	1.05797e-05
1.505e-06	0.00246	1.97472e-05
1.52e-06	0.00148	1.47446e-05
1.535e-06	0.00148	1.0581e-05
1.55e-06	0.00148	1.01618e-05
1.565e-06	0.00344	1.55784e-05
1.58e-06	-0.000963557	1.01638e-05
1.6e-06	-0.000474268	6.91424e-06
1.615e-06	0.00295	1.73274e-05
1.63e-06	-0.000474268	2.23274e-05
1.645e-06	0.00148	2.10784e-05
1.66e-06	0.00148	1.14944e-05
1.675e-06	0.0009936	1.19129e-05
1.69e-06	1.50206e-05	9.97661e-07
1.705e-06	-0.00145	4.74665e-06
1.72e-06	0.000504311	1.22433e-05
1.735e-06	0.00246	1.51618e-05
1.75e-06	1.50206e-05	1.68254e-05
1.765e-06	0.00197	7.66252e-06
1.78e-06	0.00295	1.01631e-05
1.8e-06	0.00246	1.30777e-05
1.82e-06	0.00246	4.74992e-06
1.835e-06	0.00922	4.83016e-06
1.85e-06	0.0376	2.48247e-05
1.865e-06	0.02977	4.35677e-05
1.88e-06	0.06255	4.69001e-05
1.895e-06	0.05815	4.2322e-05
1.91e-06	0.06011	3.81545e-05
1.925e-06	0.05374	2.48254e-05
1.94e-06	0.04934	8.58111e-06
1.955e-06	0.04934	5.81762e-07
1.97e-06	0.05081	5.16189e-06
1.985e-06	0.05619	5.82418e-07
2e-06	0.05032	1.06606e-05
2.02e-06	0.04885	2.56559e-05
2.035e-06	0.05081	3.27386e-05
2.05e-06	0.04983	3.31558e-05
2.065e-06	0.05081	3.64882e-05
2.08e-06	0.0513	3.44055e-05
2.095e-06	0.04885	3.39883e-05
2.11e-06	0.05081	2.77406e-05
2.125e-06	0.05228	2.77426e-05
2.14e-06	0.04934	1.48307e-05
2.155e-06	0.05032	9.83208e-06
2.17e-06	0.05081	1.00028e-06
2.185e-06	0.05277	3.50091e-06
2.2e-06	0.04983	6.91358e-06
2.22e-06	0.05081	1.44096e-05
2.235e-06	0.05179	2.39975e-05
2.25e-06	0.05032	3.02426e-05
2.265e-06	0.04885	3.89876e-05
2.28e-06	0.04738	3.56532e-05
2.295e-06	0.04738	3.14902e-05
2.31e-06	0.04983	3.06591e-05
2.325e-06	0.0513	2.52439e-05
2.34e-06	0.04787	1.81638e-05
2.355e-06	0.04934	1.35804e-05
2.37e-06	0.04983	1.10863e-05
2.385e-06	0.04885	7.74669e-06
2.4e-06	0.05081	8.99832e-06
2.42e-06	0.04885	1.81586e-05
2.435e-06	0.04738	2.39916e-05
2.45e-06	0.04885	2.39923e-05
2.465e-06	0.04787	2.10738e-05
2.48e-06	0.04689	2.85757e-05
2.495e-06	0.05277	2.94049e-05
2.51e-06	0.04983	3.02373e-05
2.525e-06	0.04885	2.44101e-05
2.54e-06	0.04836	1.85764e-05
2.555e-06	0.04738	1.3993e-05
2.57e-06	0.05081	1.31586e-05
2.585e-06	0.04787	1.73228e-05
2.6e-06	0.05228	1.35752e-05
2.62e-06	0.05032	2.1491e-05
2.635e-06	0.04885	2.02407e-05
2.65e-06	0.0513	1.98254e-05
2.665e-06	0.04787	2.31552e-05
2.68e-06	0.04934	2.56611e-05
2.695e-06	0.05081	1.94102e-05
2.71e-06	0.05277	2.23254e-05
2.725e-06	0.05032	2.02446e-05
2.74e-06	0.04934	2.27433e-05
2.755e-06	0.04983	2.81578e-05
2.77e-06	0.05081	2.27446e-05
2.785e-06	0.05081	2.10758e-05
2.8e-06	0.05032	3.14876e-05
2.82e-06	0.05032	2.64936e-05
2.835e-06	0.04934	1.8581e-05
2.85e-06	0.0513	2.06566e-05
2.865e-06	0.0513	1.77446e-05
2.88e-06	0.05521	1.77459e-05
2.895e-06	0.05277	1.02434e-05
2.91e-06	0.0513	1.31645e-05
2.925e-06	0.04836	2.35784e-05
2.94e-06	0.04983	2.94068e-05
2.955e-06	0.05081	3.2736e-05
2.97e-06	0.05032	2.69055e-05
2.985e-06	0.04787	2.19108e-05
3e-06	0.05081	2.35757e-05
3.02e-06	0.04689	2.02453e-05
3.035e-06	0.0513	1.60791e-05
3.05e-06	0.04934	1.39943e-05
3.065e-06	0.05081	1.94181e-05
3.08e-06	0.04934	1.94115e-05
3.095e-06	0.05179	1.94095e-05
3.11e-06	0.05081	1.81618e-05
3.125e-06	0.05032	2.60711e-05
3.14e-06	0.05228	2.89942e-05
3.155e-06	0.05277	2.89916e-05
3.17e-06	0.0513	2.81585e-05
3.185e-06	0.04983	2.31605e-05
3.2e-06	0.04885	2.19102e-05
3.22e-06	0.04885	2.10777e-05
3.235e-06	0.0513	2.52446e-05
3.25e-06	0.04689	1.94095e-05
3.265e-06	0.04836	1.3997e-05
3.28e-06	0.04738	1.06613e-05
3.295e-06	0.04836	1.06665e-05
3.31e-06	0.04787	1.64956e-05
3.325e-06	0.04983	2.23234e-05
3.34e-06	0.0513	3.14909e-05
3.355e-06	0.04885	3.89908e-05
3.37e-06	0.05032	3.44068e-05
3.385e-06	0.04885	3.14889e-05
3.4e-06	0.04934	2.10725e-05
3.42e-06	0.05277	1.60823e-05
3.435e-06	0.05277	1.27407e-05
3.45e-06	0.0513	1.14957e-05
3.465e-06	0.0513	1.02447e-05
3.48e-06	0.04983	1.48255e-05
3.495e-06	0.05081	1.69096e-05
3.51e-06	0.04787	2.60731e-05
3.525e-06	0.04787	2.9824e-05
3.54e-06	0.05081	3.19075e-05
3.555e-06	0.04787	3.56532e-05
3.57e-06	0.05277	3.52386e-05
3.585e-06	0.05032	2.9824e-05
3.6e-06	0.04836	2.31585e-05
3.62e-06	0.02341	9.41291e-06
3.64e-06	0.95951	1.02526e-05
3.655e-06	1.45272	0.000259323
3.67e-06	2.11913	0.00213
3.685e-06	2.59276	0.00444
3.7e-06	2.64511	0.00654
3.715e-06	2.71997	0.00843
3.73e-06	2.64071	0.00996
3.745e-06	2.62016	0.01025
3.76e-06	2.53111	0.01025
3.775e-06	2.5497	0.01025
3.79e-06	2.5453	0.01026
3.805e-06	2.50958	0.01026
3.82e-06	2.50175	0.01025
3.84e-06	2.44353	0.01026
3.855e-06	2.40194	0.01025
3.87e-06	2.38041	0.01026
3.885e-06	2.36426	0.01026
3.9e-06	2.34811	0.01026
3.915e-06	2.35594	0.01026
3.93e-06	2.3305	0.01026
3.945e-06	2.39851	0.01026
3.96e-06	2.35203	0.01026
3.975e-06	2.38873	0.01026
3.99e-06	2.3897	0.01026
4.005e-06	2.39851	0.01026
4.02e-06	2.38579	0.01026
4.04e-06	2.38188	0.01025
4.055e-06	2.38334	0.01026
4.07e-06	2.37845	0.01026
4.085e-06	2.38432	0.01026
4.1e-06	2.37698	0.01026
4.115e-06	2.37796	0.01025
4.13e-06	2.37894	0.01026
4.145e-06	2.38188	0.01026
4.16e-06	2.38041	0.01026
4.175e-06	2.38726	0.01026
4.19e-06	2.3897	0.01026
4.205e-06	2.39264	0.01026
4.22e-06	2.39509	0.01026
4.24e-06	2.39802	0.01025
4.255e-06	2.39215	0.01026
4.27e-06	2.37845	0.01026
4.285e-06	2.36328	0.01026
4.3e-06	2.35399	0.01026
4.315e-06	2.3579	0.01026
4.33e-06	2.33588	0.01025
4.345e-06	2.37356	0.01026
4.36e-06	2.37698	0.01026
4.375e-06	2.37992	0.01026
4.39e-06	2.37747	0.01026
4.405e-06	2.37649	0.01026
4.42e-06	2.37503	0.01026
4.44e-06	2.37454	0.01026
4.455e-06	2.37845	0.01026
4.47e-06	2.37894	0.01026
4.485e-06	2.38139	0.01026
4.5e-06	2.37356	0.01026
4.515e-06	2.36524	0.01026
4.53e-06	2.36769	0.01026
4.545e-06	2.36573	0.01026
4.56e-06	2.36964	0.01026
4.575e-06	2.37649	0.01026
4.59e-06	2.37454	0.01026
4.605e-06	2.37356	0.01026
4.62e-06	2.37013	0.01026
4.64e-06	2.37307	0.01026
4.655e-06	2.37992	0.01026
4.67e-06	2.37649	0.01026
4.685e-06	2.37649	0.01026
4.7e-06	2.38237	0.01025
4.715e-06	2.38383	0.01026
4.73e-06	2.38677	0.01026
4.745e-06	2.38775	0.01026
4.76e-06	2.38383	0.01025
4.775e-06	2.38383	0.01026
4.79e-06	2.38922	0.01026
4.805e-06	2.38628	0.01026
4.82e-06	2.3809	0.01026
4.84e-06	2.37454	0.01026
4.855e-06	2.37552	0.01026
4.87e-06	2.38432	0.01025
4.885e-06	2.38188	0.01026
4.9e-06	2.38285	0.01025
4.915e-06	2.38285	0.01026
4.93e-06	2.38677	0.01026
4.945e-06	2.38139	0.01026
4.96e-06	2.38188	0.01026
4.975e-06	2.38285	0.01026
4.99e-06	2.38188	0.01026
5.005e-06	2.38285	0.01025
5.02e-06	2.38139	0.01026
5.04e-06	2.38824	0.01026
5.055e-06	2.39019	0.01026
5.07e-06	2.38432	0.01026
5.085e-06	2.376	0.01026
5.1e-06	2.38041	0.01026
5.115e-06	2.38139	0.01026
5.13e-06	2.38873	0.01026
5.145e-06	2.3897	0.01026
5.16e-06	2.39411	0.01026
5.175e-06	2.38579	0.01025
5.19e-06	2.38677	0.01026
5.205e-06	2.3853	0.01026
5.22e-06	2.38334	0.01026
5.24e-06	2.38334	0.01026
5.255e-06	2.38383	0.01025
5.27e-06	2.3809	0.01026
5.285e-06	2.38579	0.01026
5.3e-06	2.39802	0.01026
5.315e-06	2.39509	0.01026
5.33e-06	2.39411	0.01026
5.345e-06	2.39313	0.01025
5.36e-06	2.38824	0.01026
5.375e-06	2.3809	0.01026
5.39e-06	2.37796	0.01026
5.405e-06	2.37747	0.01026
5.42e-06	2.39215	0.01025
5.44e-06	2.39411	0.01026
5.46e-06	1.52073	0.01026
5.475e-06	1.00257	0.01026
5.49e-06	0.59059	0.0093
5.505e-06	0.35426	0.00723
5.52e-06	0.15023	0.00579
5.535e-06	0.15023	0.00437
5.55e-06	-0.06212	0.00279
5.565e-06	-0.12573	0.00121
5.58e-06	-0.13873	0.00019912
5.595e-06	-0.13298	0.0009154
5.61e-06	-0.1313	0.001
5.625e-06	-0.1409	0.0009
5.64e-06	-0.08365	0.0008
5.66e-06	0.01167	0.0006
5.675e-06	0.01167	0.0005
5.69e-06	0.02243	0.000381539
5.705e-06	0.01949	0.00059774
5.72e-06	0.01411	0.000509
5.735e-06	0.01411	0.000550036
5.75e-06	0.01705	5.93878e-05
5.765e-06	0.02977	0.000132636
5.78e-06	0.03026	0.000147634
5.795e-06	0.03319	9.51499e-05
5.81e-06	0.03662	2.7356e-06
5.825e-06	0.03711	4.43942e-05
5.84e-06	0.04102	3.1485e-05
5.86e-06	0.04347	6.91162e-06
5.875e-06	0.04787	1.49642e-06
5.89e-06	0.04445	2.97399e-05
5.905e-06	0.04396	1.68326e-05
5.92e-06	0.04445	6.65935e-07
5.935e-06	0.05179	3.9155e-06
5.95e-06	0.04494	1.19109e-05
5.965e-06	0.04592	7.66383e-06
5.98e-06	0.04787	6.49769e-06
5.995e-06	0.04836	6.4122e-06
6.01e-06	0.04885	1.0244e-05
6.025e-06	0.04787	5.99238e-06
6.04e-06	0.04934	5.16975e-06
6.06e-06	0.05032	1.18313e-05
6.075e-06	0.04689	7.25121e-06
6.09e-06	0.04689	6.41089e-06
6.105e-06	0.04689	1.49904e-06
6.12e-06	0.04836	2.24601e-06
6.135e-06	0.04836	4.32616e-06
6.15e-06	0.05081	5.99761e-06
6.165e-06	0.0513	5.16582e-06
6.18e-06	0.04983	3.16526e-06
6.195e-06	0.04885	2.33215e-06
6.21e-06	0.04983	9.96353e-07
6.225e-06	0.05228	3.9155e-06
6.24e-06	0.0513	2.24536e-06
6.26e-06	0.04836	3.49895e-06
6.275e-06	0.04689	3.49895e-06
6.29e-06	0.04689	9.74791e-06
6.305e-06	0.04885	4.33009e-06
6.32e-06	0.04934	3.91616e-06
6.335e-06	0.04836	5.81107e-07
6.35e-06	0.04934	1.91625e-06
6.365e-06	0.04689	5.16582e-06
6.38e-06	0.04738	5.16582e-06
6.395e-06	0.05032	7.24597e-06
6.41e-06	0.04934	1.91756e-06
6.425e-06	0.04983	6.67243e-07
6.44e-06	0.04885	3.08174e-06
6.46e-06	0.04983	1.01645e-05
6.475e-06	0.04983	1.83339e-06
6.49e-06	0.04836	1.6521e-07
6.505e-06	0.04641	5.83073e-07
6.52e-06	0.05081	2.24536e-06
6.535e-06	0.04934	9.99628e-07
6.55e-06	0.04934	1.41487e-06
6.565e-06	0.04934	5.58499e-06
6.58e-06	0.04836	3.49829e-06
6.595e-06	0.05423	6.65279e-07
6.61e-06	0.04689	1.64555e-07
6.625e-06	0.04787	2.66388e-06
6.64e-06	0.04738	1.41815e-06
6.66e-06	0.04836	4.74926e-06
6.675e-06	0.0513	2.66715e-06
6.69e-06	0.05032	9.97006e-07
6.705e-06	0.05081	6.41482e-06
6.72e-06	0.04983	7.66186e-06
6.735e-06	0.05228	3.91943e-06
6.75e-06	0.04641	5.16516e-06
6.765e-06	0.04689	1.50101e-06
6.78e-06	0.04689	6.67243e-07
6.795e-06	0.05032	2.74936e-06
6.81e-06	0.04885	2.33346e-06
6.825e-06	0.04885	1.9156e-06
6.84e-06	0.04738	1.08249e-06
6.86e-06	0.05081	1.65866e-07
6.875e-06	0.05326	4.33206e-06
6.89e-06	0.04934	2.52e-07
6.905e-06	0.04983	1.6783e-07
6.92e-06	0.05032	1.00159e-06
6.935e-06	0.05228	6.41351e-06
6.95e-06	0.05228	9.74987e-06
6.965e-06	0.05326	3.91747e-06
6.98e-06	0.05081	1.00225e-06
6.995e-06	0.04885	5.66589e-06
7.01e-06	0.04983	3.16395e-06
7.025e-06	0.04885	5.79798e-07
7.04e-06	0.04885	5.58172e-06
7.06e-06	0.05032	1.83339e-06
7.075e-06	0.04983	3.91354e-06
7.09e-06	0.04983	1.08511e-06
7.105e-06	0.04592	2.66781e-06
7.12e-06	0.04738	4.41754e-06
7.135e-06	0.04787	6.66588e-07
7.15e-06	0.04641	3.58508e-06
7.165e-06	0.05081	3.58312e-06
7.18e-06	0.04983	5.99631e-06
7.195e-06	0.04934	1.09969e-05
7.21e-06	0.04983	1.01638e-05
7.225e-06	0.05277	6.00024e-06
7.24e-06	0.05032	4.33075e-06
7.26e-06	0.05081	2.74936e-06
7.28e-06	0.01509	6.6266e-07
7.295e-06	-0.00693	4.83016e-06
7.31e-06	-0.00693	3.16329e-06
7.325e-06	-0.00879	3.58312e-06
7.34e-06	-0.00977	1.67174e-07
7.355e-06	-0.00879	3.91681e-06
7.37e-06	-0.00243	9.33332e-06
7.385e-06	1.50206e-05	8.07973e-06
7.4e-06	-0.000474268	3.91681e-06
7.415e-06	-0.00145	5.66523e-06
7.43e-06	0.00344	8.49694e-06
7.445e-06	0.000504311	4.75123e-06
7.46e-06	-0.000474268	1.14931e-05
7.48e-06	-0.000963557	5.24671e-06
7.495e-06	-0.000474268	1.72459e-05
7.51e-06	0.000504311	2.68266e-05
7.525e-06	-0.00488	1.0779e-06
7.54e-06	-0.000474268	7.66448e-06
7.555e-06	-0.00243	1.00356e-06
7.57e-06	0.00442	3.16526e-06
7.585e-06	0.00197	6.83466e-06
7.6e-06	0.000504311	1.00159e-06
7.615e-06	-0.000963557	2.66453e-06
7.63e-06	0.000504311	1.49707e-06
7.645e-06	0.00197	1.6783e-07
7.66e-06	0.00246	2.34896e-05
7.68e-06	0.0009936	5.87001e-07
7.695e-06	-0.000963557	8.49825e-06
7.71e-06	0.00148	2.52e-07
7.725e-06	0.00491	6.49637e-06
7.74e-06	-0.000474268	3.91681e-06
7.755e-06	0.00148	2.25125e-06
7.77e-06	-0.000963557	2.75263e-06
7.785e-06	0.00295	1.69063e-05
7.8e-06	0.000504311	9.41618e-06
7.815e-06	-0.000474268	4.32878e-06
7.83e-06	-0.000963557	8.0817e-06
7.845e-06	-0.000963557	8.49891e-06
7.86e-06	-0.00292	2.6665e-06
7.88e-06	0.000504311	1.34969e-05
7.895e-06	-0.000963557	2.47406e-05
7.91e-06	0.000504311	1.97419e-05
7.925e-06	0.0009936	9.33267e-06
7.94e-06	0.00295	2.46105e-07
7.955e-06	1.50206e-05	6.49572e-06
7.97e-06	0.00148	1.48268e-05
7.985e-06	0.00295	3.99443e-06
8e-06	0.0009936	1.9328e-05
8.015e-06	-0.00194	2.0579e-05
8.03e-06	0.00197	2.25256e-06
8.045e-06	0.00148	1.69096e-05
8.06e-06	0.00148	1.08707e-06
8.08e-06	-0.00194	4.33206e-06
8.095e-06	-0.00145	3.58181e-06
8.11e-06	0.00197	8.99439e-06
8.125e-06	0.000504311	3.16395e-06
8.14e-06	0.00295	1.97432e-05
8.155e-06	0.0009936	3.22379e-05
8.17e-06	-0.000963557	2.1414e-05
8.185e-06	-0.00194	3.08436e-06
8.2e-06	0.00148	8.58176e-06
8.215e-06	1.50206e-05	3.58377e-06
8.23e-06	0.00246	5.83073e-07
8.245e-06	-0.000963557	3.58246e-06
8.26e-06	-0.000963557	1.02447e-05
8.28e-06	0.00197	7.33144e-06
8.295e-06	0.00148	6.00286e-06
8.31e-06	0.000504311	1.84929e-05
8.325e-06	0.00148	2.01617e-05
8.34e-06	0.00246	1.05836e-05
8.355e-06	0.00197	1.26664e-05
8.37e-06	0.00344	9.74922e-06
8.385e-06	0.00148	9.32939e-06
8.4e-06	0.0054	6.62004e-07
8.415e-06	0.0009936	8.99439e-06
8.43e-06	-0.000474268	9.82946e-06
8.445e-06	-0.000474268	9.98972e-07
8.46e-06	-0.00145	3.50026e-06
8.48e-06	0.00148	5.15927e-06
8.495e-06	0.0009936	1.22459e-05
8.51e-06	0.00246	1.39167e-05
8.525e-06	0.00148	7.66383e-06
8.54e-06	0.00197	1.83142e-06
8.555e-06	0.00295	7.33144e-06
8.57e-06	0.00246	1.44089e-05
8.585e-06	0.00148	1.08445e-06
8.6e-06	0.00197	1.49969e-06
8.615e-06	0.00197	6.4122e-06
8.63e-06	-0.00194	1.0995e-05
8.645e-06	-0.000474268	1.47439e-05
8.66e-06	1.50206e-05	8.91218e-06
8.68e-06	0.00197	1.08118e-06
8.695e-06	0.0009936	6.91686e-06
8.71e-06	-0.000474268	1.94089e-05
8.725e-06	0.0009936	6.08048e-06
8.74e-06	0.00197	2.2506e-06
8.755e-06	0.00148	8.49759e-06
8.77e-06	0.0009936	9.32808e-06
8.785e-06	0.00344	8.49432e-06
8.8e-06	0.00344	7.24531e-06
8.815e-06	-0.000963557	3.50288e-06
8.83e-06	0.00246	2.66912e-06
8.845e-06	1.50206e-05	2.50689e-07
8.86e-06	-0.000474268	5.87001e-07
8.88e-06	-0.00194	3.16395e-06
8.895e-06	0.00197	1.49773e-06
8.91e-06	-0.00145	3.91878e-06
8.925e-06	1.50206e-05	1.68293e-05
8.94e-06	0.00246	1.43307e-05
8.955e-06	0.00442	5.58434e-06
8.97e-06	1.50206e-05	3.58246e-06
8.985e-06	0.00148	6.07655e-06
9e-06	-0.000474268	3.58115e-06
9.015e-06	0.00148	3.57853e-06
9.03e-06	0.00246	2.66388e-06
9.045e-06	-0.000474268	2.51344e-07
9.06e-06	-0.000963557	1.49707e-06
9.08e-06	0.00148	2.6665e-06
9.095e-06	0.00344	3.4996e-06

## Sheet: Fig 2c
Frequency (Hz)	Capacitance (μF/cm2)
1	5.6403
1.063	5.55895
1.13	5.49812
1.201	5.45556
1.276	5.45987
1.357	5.42012
1.442	5.33333
1.533	5.19639
1.629	5.2041
1.732	5.22374
1.841	5.22089
1.957	5.13912
2.08	5.13031
2.211	5.07812
2.35	5.03689
2.498	4.98869
2.655	4.95723
2.822	4.88111
3	4.85013
3.189	4.86025
3.389	4.85874
3.603	4.83001
3.829	4.76613
4.07	4.76005
4.326	4.75888
4.599	4.72776
4.888	4.62196
5.196	4.56325
5.523	4.56475
5.87	4.58454
6.24	4.57513
6.632	4.53746
7.05	4.51763
7.493	4.4837
7.965	4.4456
8.466	4.37929
8.999	4.38143
9.565	4.3792
10.167	4.37073
10.807	4.29939
11.487	4.26959
12.21	4.25014
12.978	4.24764
13.795	4.23136
14.663	4.2127
15.586	4.1823
16.567	4.15717
17.609	4.15948
18.717	4.15656
19.895	4.11949
21.147	4.06623
22.478	4.04946
23.893	4.04106
25.396	4.03478
26.995	4.02661
28.693	4.02721
30.499	4.02384
32.419	4.02221
34.459	3.93818
36.627	3.85235
38.932	3.8926
41.382	3.8883
43.986	3.80095
46.755	3.75979
49.697	3.84294
52.824	3.8105
56.149	3.72947
59.682	3.70518
63.438	3.74676
67.43	3.74795
71.674	3.72816
76.184	3.6904
80.979	3.67131
86.075	3.63138
91.492	3.61261
97.249	3.59351
103.37	3.58948
109.87	3.57793
116.79	3.55463
124.14	3.53432
131.95	3.51802
140.25	3.50215
149.08	3.47348
158.46	3.45635
168.44	3.44908
179.03	3.43282
190.3	3.40658
202.28	3.38951
215.01	3.37709
228.54	3.36081
242.92	3.34442
258.21	3.33005
274.46	3.31202
291.73	3.29365
310.09	3.27807
329.6	3.26251
350.34	3.24725
372.39	3.23268
395.83	3.21782
420.74	3.20167
447.21	3.18518
475.36	3.16876
505.27	3.15405
537.07	3.13986
570.87	3.12457
606.79	3.10918
644.98	3.0922
685.57	3.07616
728.71	3.06023
774.57	3.04548
823.32	3.03094
875.13	3.01577
930.2	3.0003
988.74	2.98467
1051	2.97084
1117.1	2.95616
1187.4	2.94195
1262.1	2.92641
1341.6	2.91198
1426	2.89617
1515.7	2.88145
1611.1	2.86629
1712.5	2.85286
1820.3	2.83849
1934.8	2.82334
2056.6	2.80832
2186	2.79396
2323.6	2.77943
2469.8	2.76608
2625.2	2.75114
2790.4	2.73988
2966	2.72303
3152.7	2.70732
3351.1	2.6906
3562	2.68408
3786.1	2.67006
4024.4	2.65489
4277.7	2.63766
4546.9	2.62645
4833	2.61251
5137.1	2.59882
5460.4	2.58376
5804.1	2.57024
6169.3	2.55163
6557.5	2.54352
6970.2	2.53678
7408.9	2.52813
7875.1	2.5255
8370.7	2.5359
8897.5	2.49589
9457.4	2.45927
10053	2.46594
10685	2.4544
11358	2.40738
12072	2.39422
12832	2.39335
13640	2.36344
14498	2.32015
15410	2.33089
16380	2.3255
17411	2.33013
18507	2.3565
19671	2.36879
20909	2.32574
22225	2.27169
23624	2.27218
25110	2.27323
26691	2.32461
28370	2.20294
30156	2.1435
32054	2.15231
34071	2.25744
36215	2.2105
38494	2.17803
40916	2.11018
43491	2.16711
46228	2.18157
49137	2.1855
52230	2.10954
55516	2.1545
59010	2.12697
62724	2.12784
66671	2.10751
70867	2.10236
75326	2.05376
80067	2.01614
85106	1.99815
90461	2.0171
96154	2.02264
102210	2.01835
108640	2.00817
115470	1.98283
122740	1.97196
130460	1.96613
138680	1.96186
147400	1.94998
156680	1.93923
166540	1.93739
177020	1.93779
188160	1.93462
200000	1.93017

## Sheet: Fig 2d
IIN (nA)	Frequency (Hz)			IIN=5 nA
5	25			Time (s)	VOUT (V)
50	350			0.0001	0.11502
100	524			0.0002	0.11531
300	2294			0.0003	0.11574
500	4375			0.0004	0.11562
				0.0005	0.11542
				0.0006	0.11571
				0.0007	0.11586
				0.0008	0.11593
				0.0009	0.11581
				0.001	0.11599
				0.0011	0.1182
				0.0012	0.12108
				0.0013	0.12374
				0.0014	0.12637
				0.0015	0.12871
				0.0016	0.13106
				0.0017	0.13345
				0.0018	0.13562
				0.0019	0.13788
				0.002	0.1399
				0.0021	0.14202
				0.0022	0.14408
				0.0023	0.14597
				0.0024	0.14799
				0.0025	0.14981
				0.0026	0.15188
				0.0027	0.15366
				0.0028	0.15541
				0.0029	0.15727
				0.003	0.15906
				0.0031	0.16065
				0.0032	0.16252
				0.0033	0.16415
				0.0034	0.16578
				0.0035	0.16741
				0.0036	0.169
				0.0037	0.17059
				0.0038	0.17203
				0.0039	0.17377
				0.004	0.17509
				0.0041	0.17674
				0.0042	0.1781
				0.0043	0.17953
				0.0044	0.18108
				0.0045	0.18249
				0.0046	0.18391
				0.0047	0.18535
				0.0048	0.18663
				0.0049	0.18807
				0.005	0.18945
				0.0051	0.19085
				0.0052	0.19224
				0.0053	0.19356
				0.0054	0.19494
				0.0055	0.19615
				0.0056	0.19753
				0.0057	0.19873
				0.0058	0.20007
				0.0059	0.20116
				0.006	0.20253
				0.0061	0.20375
				0.0062	0.20506
				0.0063	0.20621
				0.0064	0.20734
				0.0065	0.20864
				0.0066	0.20989
				0.0067	0.21092
				0.0068	0.21221
				0.0069	0.21342
				0.007	0.21432
				0.0071	0.21585
				0.0072	0.21672
				0.0073	0.21808
				0.0074	0.21894
				0.0075	0.22035
				0.0076	0.22103
				0.0077	0.22253
				0.0078	0.22343
				0.0079	0.22444
				0.008	0.22564
				0.0081	0.2266
				0.0082	0.22761
				0.0083	0.2287
				0.0084	0.22983
				0.0085	0.23086
				0.0086	0.2318
				0.0087	0.23284
				0.0088	0.23394
				0.0089	0.23488
				0.009	0.23601
				0.0091	0.23693
				0.0092	0.23788
				0.0093	0.23895
				0.0094	0.23992
				0.0095	0.24087
				0.0096	0.24185
				0.0097	0.24281
				0.0098	0.2438
				0.0099	0.24459
				0.01	0.24555
				0.0101	0.2466
				0.0102	0.24751
				0.0103	0.24838
				0.0104	0.24923
				0.0105	0.25032
				0.0106	0.25116
				0.0107	0.25204
				0.0108	0.2531
				0.0109	0.25393
				0.011	0.25484
				0.0111	0.2557
				0.0112	0.25666
				0.0113	0.25746
				0.0114	0.25835
				0.0115	0.25921
				0.0116	0.26022
				0.0117	0.26095
				0.0118	0.26182
				0.0119	0.2627
				0.012	0.26351
				0.0121	0.26432
				0.0122	0.26516
				0.0123	0.26595
				0.0124	0.26678
				0.0125	0.26763
				0.0126	0.26849
				0.0127	0.26928
				0.0128	0.27013
				0.0129	0.27096
				0.013	0.27175
				0.0131	0.27262
				0.0132	0.27335
				0.0133	0.27414
				0.0134	0.27504
				0.0135	0.27567
				0.0136	0.27657
				0.0137	0.27724
				0.0138	0.27816
				0.0139	0.27874
				0.014	0.27946
				0.0141	0.28037
				0.0142	0.28101
				0.0143	0.28159
				0.0144	0.28263
				0.0145	0.28312
				0.0146	0.28407
				0.0147	0.28466
				0.0148	0.28548
				0.0149	0.28609
				0.015	0.287
				0.0151	0.28764
				0.0152	0.28842
				0.0153	0.28909
				0.0154	0.28972
				0.0155	0.29056
				0.0156	0.29114
				0.0157	0.2917
				0.0158	0.29251
				0.0159	0.29323
				0.016	0.29388
				0.0161	0.29451
				0.0162	0.29505
				0.0163	0.29581
				0.0164	0.29638
				0.0165	0.2971
				0.0166	0.29773
				0.0167	0.29837
				0.0168	0.29895
				0.0169	0.29961
				0.017	0.30028
				0.0171	0.30086
				0.0172	0.3016
				0.0173	0.30209
				0.0174	0.30271
				0.0175	0.30321
				0.0176	0.304
				0.0177	0.30465
				0.0178	0.3051
				0.0179	0.30555
				0.018	0.30642
				0.0181	0.30684
				0.0182	0.30741
				0.0183	0.30814
				0.0184	0.30847
				0.0185	0.30926
				0.0186	0.30953
				0.0187	0.31034
				0.0188	0.31067
				0.0189	0.31155
				0.019	0.31173
				0.0191	0.31252
				0.0192	0.31295
				0.0193	0.31344
				0.0194	0.31401
				0.0195	0.31468
				0.0196	0.31501
				0.0197	0.31554
				0.0198	0.31598
				0.0199	0.31654
				0.02	0.317
				0.0201	0.31759
				0.0202	0.3181
				0.0203	0.31844
				0.0204	0.31901
				0.0205	0.31955
				0.0206	0.32008
				0.0207	0.3206
				0.0208	0.32113
				0.0209	0.32161
				0.021	0.32209
				0.0211	0.32271
				0.0212	0.32315
				0.0213	0.32367
				0.0214	0.32407
				0.0215	0.32452
				0.0216	0.32516
				0.0217	0.32551
				0.0218	0.32597
				0.0219	0.3266
				0.022	0.32695
				0.0221	0.32736
				0.0222	0.32786
				0.0223	0.32824
				0.0224	0.32877
				0.0225	0.32925
				0.0226	0.32969
				0.0227	0.3301
				0.0228	0.33065
				0.0229	0.33109
				0.023	0.33142
				0.0231	0.33214
				0.0232	0.33241
				0.0233	0.33285
				0.0234	0.33343
				0.0235	0.33388
				0.0236	0.33427
				0.0237	0.33471
				0.0238	0.33511
				0.0239	0.33559
				0.024	0.33595
				0.0241	0.33647
				0.0242	0.33693
				0.0243	0.33737
				0.0244	0.33768
				0.0245	0.33817
				0.0246	0.33855
				0.0247	0.33905
				0.0248	0.33958
				0.0249	0.33983
				0.025	0.34037
				0.0251	0.34069
				0.0252	0.34137
				0.0253	0.34179
				0.0254	0.34209
				0.0255	0.34262
				0.0256	0.34314
				0.0257	0.34321
				0.0258	0.34383
				0.0259	0.34412
				0.026	0.34466
				0.0261	0.34493
				0.0262	0.3456
				0.0263	0.34581
				0.0264	0.34634
				0.0265	0.34676
				0.0266	0.34713
				0.0267	0.34777
				0.0268	0.34805
				0.0269	0.34845
				0.027	0.34909
				0.0271	0.3494
				0.0272	0.34978
				0.0273	0.35019
				0.0274	0.35062
				0.0275	0.35112
				0.0276	0.35163
				0.0277	0.35191
				0.0278	0.35235
				0.0279	0.35273
				0.028	0.35311
				0.0281	0.35361
				0.0282	0.35399
				0.0283	0.35436
				0.0284	0.35483
				0.0285	0.3552
				0.0286	0.35566
				0.0287	0.35611
				0.0288	0.35649
				0.0289	0.35695
				0.029	0.35729
				0.0291	0.35768
				0.0292	0.35823
				0.0293	0.35859
				0.0294	0.35892
				0.0295	0.35956
				0.0296	0.35965
				0.0297	0.36025
				0.0298	0.36047
				0.0299	0.36111
				0.03	0.36123
				0.0301	0.36163
				0.0302	0.3621
				0.0303	0.36245
				0.0304	0.36278
				0.0305	0.36302
				0.0306	0.36355
				0.0307	0.3639
				0.0308	0.36417
				0.0309	0.36466
				0.031	0.3651
				0.0311	0.36534
				0.0312	0.36586
				0.0313	0.36612
				0.0314	0.36652
				0.0315	0.3669
				0.0316	0.36722
				0.0317	0.36764
				0.0318	0.36792
				0.0319	0.36823
				0.032	0.36852
				0.0321	0.36898
				0.0322	0.36919
				0.0323	0.36948
				0.0324	0.3698
				0.0325	0.37019
				0.0326	0.37039
				0.0327	0.37076
				0.0328	0.3712
				0.0329	0.3714
				0.033	0.37159
				0.0331	0.37205
				0.0332	0.37205
				0.0333	0.37232
				0.0334	0.37255
				0.0335	0.37258
				0.0336	0.37213
				0.0337	0.36965
				0.0338	0.36428
				0.0339	0.35408
				0.034	0.34033
				0.0341	0.31579
				0.0342	0.29182
				0.0343	0.26678
				0.0344	0.24459
				0.0345	0.2262
				0.0346	0.20572
				0.0347	0.17403
				0.0348	0.14706
				0.0349	0.1338
				0.035	0.1251
				0.0351	0.12092
				0.0352	0.11956
				0.0353	0.11927
				0.0354	0.11918
				0.0355	0.11772
				0.0356	0.11729
				0.0357	0.11744
				0.0358	0.11647
				0.0359	0.11623
				0.036	0.11667
				0.0361	0.11695
				0.0362	0.1162
				0.0363	0.11599
				0.0364	0.11546
				0.0365	0.11542
				0.0366	0.11518
				0.0367	0.11561
				0.0368	0.11566
				0.0369	0.1158
				0.037	0.11653
				0.0371	0.11815
				0.0372	0.11992
				0.0373	0.12244
				0.0374	0.12553
				0.0375	0.12898
				0.0376	0.13167
				0.0377	0.13484
				0.0378	0.13742
				0.0379	0.14029
				0.038	0.14274
				0.0381	0.14524
				0.0382	0.14786
				0.0383	0.15017
				0.0384	0.15235
				0.0385	0.15478
				0.0386	0.15707
				0.0387	0.15913
				0.0388	0.1613
				0.0389	0.16327
				0.039	0.1653
				0.0391	0.16736
				0.0392	0.1694
				0.0393	0.17119
				0.0394	0.17306
				0.0395	0.17496
				0.0396	0.17672
				0.0397	0.17855
				0.0398	0.18018
				0.0399	0.18194
				0.04	0.18349
				0.0401	0.18522
				0.0402	0.18681
				0.0403	0.18853
				0.0404	0.19016
				0.0405	0.19167
				0.0406	0.19317
				0.0407	0.19475
				0.0408	0.19627
				0.0409	0.19782
				0.041	0.19935
				0.0411	0.20073
				0.0412	0.20226
				0.0413	0.20356
				0.0414	0.2051
				0.0415	0.20639
				0.0416	0.20781
				0.0417	0.20914
				0.0418	0.21052
				0.0419	0.21178
				0.042	0.21303
				0.0421	0.21437
				0.0422	0.21564
				0.0423	0.21693
				0.0424	0.21804
				0.0425	0.21929
				0.0426	0.22058
				0.0427	0.22182
				0.0428	0.223
				0.0429	0.22418
				0.043	0.22529
				0.0431	0.22658
				0.0432	0.2277
				0.0433	0.22889
				0.0434	0.22996
				0.0435	0.23116
				0.0436	0.23212
				0.0437	0.23326
				0.0438	0.23444
				0.0439	0.23559
				0.044	0.23655
				0.0441	0.23755
				0.0442	0.23856
				0.0443	0.23978
				0.0444	0.24062
				0.0445	0.24164
				0.0446	0.24271
				0.0447	0.24381
				0.0448	0.24472
				0.0449	0.2458
				0.045	0.24676
				0.0451	0.24777
				0.0452	0.24883
				0.0453	0.24976
				0.0454	0.25069
				0.0455	0.25198
				0.0456	0.2526
				0.0457	0.25377
				0.0458	0.25464
				0.0459	0.25555
				0.046	0.25647
				0.0461	0.25744
				0.0462	0.25843
				0.0463	0.25924
				0.0464	0.26016
				0.0465	0.26117
				0.0466	0.26194
				0.0467	0.26285
				0.0468	0.26379
				0.0469	0.26469
				0.047	0.26554
				0.0471	0.26652
				0.0472	0.26735
				0.0473	0.2682
				0.0474	0.26906
				0.0475	0.26997
				0.0476	0.27074
				0.0477	0.27156
				0.0478	0.2724
				0.0479	0.27345
				0.048	0.27414
				0.0481	0.27483
				0.0482	0.27575
				0.0483	0.27652
				0.0484	0.27725
				0.0485	0.27823
				0.0486	0.27899
				0.0487	0.27986
				0.0488	0.28053
				0.0489	0.28144
				0.049	0.28207
				0.0491	0.2831
				0.0492	0.28379
				0.0493	0.28447
				0.0494	0.28549
				0.0495	0.2861
				0.0496	0.28681
				0.0497	0.28775
				0.0498	0.2884
				0.0499	0.28913
				0.05	0.28985
				0.0501	0.29061
				0.0502	0.29136
				0.0503	0.29202
				0.0504	0.29288
				0.0505	0.29357
				0.0506	0.29424
				0.0507	0.29513
				0.0508	0.29576
				0.0509	0.29655
				0.051	0.29717
				0.0511	0.29792
				0.0512	0.29857
				0.0513	0.29933
				0.0514	0.3002
				0.0515	0.30078
				0.0516	0.30146
				0.0517	0.30215
				0.0518	0.30283
				0.0519	0.30353
				0.052	0.30427
				0.0521	0.30482
				0.0522	0.30564
				0.0523	0.30615
				0.0524	0.30702
				0.0525	0.3075
				0.0526	0.30822
				0.0527	0.30871
				0.0528	0.30934
				0.0529	0.31
				0.053	0.31068
				0.0531	0.31136
				0.0532	0.31197
				0.0533	0.31271
				0.0534	0.31332
				0.0535	0.3139
				0.0536	0.31462
				0.0537	0.31522
				0.0538	0.31597
				0.0539	0.31644
				0.054	0.31712
				0.0541	0.31769
				0.0542	0.31823
				0.0543	0.31895
				0.0544	0.3195
				0.0545	0.31997
				0.0546	0.32075
				0.0547	0.32122
				0.0548	0.32185
				0.0549	0.32247
				0.055	0.32311
				0.0551	0.32367
				0.0552	0.32426
				0.0553	0.32479
				0.0554	0.3254
				0.0555	0.32607
				0.0556	0.32657
				0.0557	0.32705
				0.0558	0.32779
				0.0559	0.32811
				0.056	0.32868
				0.0561	0.32941
				0.0562	0.32972
				0.0563	0.33047
				0.0564	0.33073
				0.0565	0.33153
				0.0566	0.33176
				0.0567	0.33261
				0.0568	0.33287
				0.0569	0.33339
				0.057	0.33403
				0.0571	0.33446
				0.0572	0.33492
				0.0573	0.33562
				0.0574	0.33609
				0.0575	0.33655
				0.0576	0.33685
				0.0577	0.33753
				0.0578	0.33795
				0.0579	0.33844
				0.058	0.33892
				0.0581	0.3395
				0.0582	0.33989
				0.0583	0.34035
				0.0584	0.34088
				0.0585	0.34124
				0.0586	0.34171
				0.0587	0.34215
				0.0588	0.34251
				0.0589	0.34311
				0.059	0.34351
				0.0591	0.34391
				0.0592	0.3444
				0.0593	0.34465
				0.0594	0.34528
				0.0595	0.34575
				0.0596	0.34595
				0.0597	0.34647
				0.0598	0.34687
				0.0599	0.34719
				0.06	0.34772
				0.0601	0.34803
				0.0602	0.34846
				0.0603	0.34877
				0.0604	0.34947
				0.0605	0.3496
				0.0606	0.35017
				0.0607	0.35062
				0.0608	0.35085
				0.0609	0.35153
				0.061	0.35176
				0.0611	0.35214
				0.0612	0.35267
				0.0613	0.35311
				0.0614	0.35346
				0.0615	0.35388
				0.0616	0.35427
				0.0617	0.3546
				0.0618	0.35508
				0.0619	0.35539
				0.062	0.35575
				0.0621	0.35619
				0.0622	0.35645
				0.0623	0.35696
				0.0624	0.35717
				0.0625	0.35772
				0.0626	0.35801
				0.0627	0.35842
				0.0628	0.35874
				0.0629	0.35914
				0.063	0.35956
				0.0631	0.35998
				0.0632	0.36024
				0.0633	0.3606
				0.0634	0.36115
				0.0635	0.36139
				0.0636	0.36181
				0.0637	0.36216
				0.0638	0.36254
				0.0639	0.36283
				0.064	0.36325
				0.0641	0.36355
				0.0642	0.36393
				0.0643	0.36438
				0.0644	0.36465
				0.0645	0.36496
				0.0646	0.36546
				0.0647	0.36563
				0.0648	0.36612
				0.0649	0.36652
				0.065	0.36677
				0.0651	0.36715
				0.0652	0.36758
				0.0653	0.36799
				0.0654	0.36821
				0.0655	0.36876
				0.0656	0.36919
				0.0657	0.36951
				0.0658	0.36985
				0.0659	0.37019
				0.066	0.37052
				0.0661	0.37087
				0.0662	0.37117
				0.0663	0.37164
				0.0664	0.37193
				0.0665	0.37225
				0.0666	0.37278
				0.0667	0.37312
				0.0668	0.37341
				0.0669	0.37376
				0.067	0.37418
				0.0671	0.37452
				0.0672	0.3747
				0.0673	0.37539
				0.0674	0.3755
				0.0675	0.37604
				0.0676	0.37631
				0.0677	0.37664
				0.0678	0.37703
				0.0679	0.37741
				0.068	0.37773
				0.0681	0.37793
				0.0682	0.3785
				0.0683	0.37861
				0.0684	0.37915
				0.0685	0.37949
				0.0686	0.37975
				0.0687	0.37997
				0.0688	0.38044
				0.0689	0.38088
				0.069	0.38109
				0.0691	0.38137
				0.0692	0.38162
				0.0693	0.38199
				0.0694	0.38213
				0.0695	0.38243
				0.0696	0.38252
				0.0697	0.3816
				0.0698	0.38028
				0.0699	0.37689
				0.07	0.37196
				0.0701	0.3659
				0.0702	0.36032
				0.0703	0.35505
				0.0704	0.34668
				0.0705	0.33946
				0.0706	0.33266
				0.0707	0.32459
				0.0708	0.31674
				0.0709	0.30908
				0.071	0.30019
				0.0711	0.27753
				0.0712	0.25783
				0.0713	0.24368
				0.0714	0.23015
				0.0715	0.21895
				0.0716	0.20618
				0.0717	0.17509
				0.0718	0.17503
				0.0719	0.16452
				0.072	0.14179
				0.0721	0.13536
				0.0722	0.13227
				0.0723	0.13376
				0.0724	0.1361
				0.0725	0.1386
				0.0726	0.13814
				0.0727	0.13467
				0.0728	0.12919
				0.0729	0.1226
				0.073	0.11961
				0.0731	0.11836
				0.0732	0.11744
				0.0733	0.11755
				0.0734	0.11768
				0.0735	0.11786
				0.0736	0.11821
				0.0737	0.1207
				0.0738	0.12286
				0.0739	0.12306
				0.074	0.12204
				0.0741	0.12161
				0.0742	0.12176
				0.0743	0.12229
				0.0744	0.12162
				0.0745	0.12055
				0.0746	0.11916
				0.0747	0.11854
				0.0748	0.11755
				0.0749	0.11797
				0.075	0.11878
				0.0751	0.11914
				0.0752	0.11931
				0.0753	0.11945
				0.0754	0.12154
				0.0755	0.12438
				0.0756	0.12681
				0.0757	0.12942
				0.0758	0.13162
				0.0759	0.13405
				0.076	0.13623
				0.0761	0.13852
				0.0762	0.14062
				0.0763	0.14278
				0.0764	0.14475
				0.0765	0.14684
				0.0766	0.1487
				0.0767	0.15062
				0.0768	0.15242
				0.0769	0.15435
				0.077	0.15622
				0.0771	0.15791
				0.0772	0.15977
				0.0773	0.16141
				0.0774	0.1631
				0.0775	0.16489
				0.0776	0.16642
				0.0777	0.1682
				0.0778	0.16968
				0.0779	0.1715
				0.078	0.1729
				0.0781	0.17456
				0.0782	0.17609
				0.0783	0.17761
				0.0784	0.17924
				0.0785	0.18064
				0.0786	0.18204
				0.0787	0.18363
				0.0788	0.18497
				0.0789	0.18651
				0.079	0.18776
				0.0791	0.18913
				0.0792	0.19057
				0.0793	0.19187
				0.0794	0.1932
				0.0795	0.1946
				0.0796	0.19589
				0.0797	0.19729
				0.0798	0.19851
				0.0799	0.19986
				0.08	0.20108
				0.0801	0.20257
				0.0802	0.2035
				0.0803	0.20491
				0.0804	0.20631
				0.0805	0.20758
				0.0806	0.20868
				0.0807	0.20981
				0.0808	0.21109
				0.0809	0.2125
				0.081	0.2134
				0.0811	0.21464
				0.0812	0.21588
				0.0813	0.21683
				0.0814	0.21827
				0.0815	0.21928
				0.0816	0.22054
				0.0817	0.22138
				0.0818	0.22281
				0.0819	0.22369
				0.082	0.22501
				0.0821	0.22605
				0.0822	0.22696
				0.0823	0.22832
				0.0824	0.2293
				0.0825	0.23025
				0.0826	0.23135
				0.0827	0.23241
				0.0828	0.23356
				0.0829	0.23454
				0.083	0.23559
				0.0831	0.23655
				0.0832	0.23757
				0.0833	0.23857
				0.0834	0.23947
				0.0835	0.24049
				0.0836	0.2416
				0.0837	0.24252
				0.0838	0.24358
				0.0839	0.24462
				0.084	0.24561
				0.0841	0.24646
				0.0842	0.24741
				0.0843	0.24834
				0.0844	0.24931
				0.0845	0.25047
				0.0846	0.25122
				0.0847	0.25213
				0.0848	0.25324
				0.0849	0.254
				0.085	0.25494
				0.0851	0.25593
				0.0852	0.2567
				0.0853	0.25772
				0.0854	0.25844
				0.0855	0.25949
				0.0856	0.26027
				0.0857	0.26124
				0.0858	0.26208
				0.0859	0.26298
				0.086	0.26382
				0.0861	0.2647
				0.0862	0.26554
				0.0863	0.26653
				0.0864	0.26729
				0.0865	0.26815
				0.0866	0.26903
				0.0867	0.26987
				0.0868	0.2708
				0.0869	0.27146
				0.087	0.2724
				0.0871	0.27322
				0.0872	0.27402
				0.0873	0.27483
				0.0874	0.27562
				0.0875	0.27639
				0.0876	0.27715
				0.0877	0.27795
				0.0878	0.27873
				0.0879	0.27956
				0.088	0.28041
				0.0881	0.28115
				0.0882	0.28196
				0.0883	0.28268
				0.0884	0.28363
				0.0885	0.28427
				0.0886	0.28488
				0.0887	0.28597
				0.0888	0.28643
				0.0889	0.28737
				0.089	0.28799
				0.0891	0.28875
				0.0892	0.28948
				0.0893	0.29018
				0.0894	0.29087
				0.0895	0.29155
				0.0896	0.29239
				0.0897	0.29303
				0.0898	0.29365
				0.0899	0.29456
				0.09	0.29526
				0.0901	0.29579
				0.0902	0.29651
				0.0903	0.29735
				0.0904	0.29804
				0.0905	0.29865
				0.0906	0.29937
				0.0907	0.30005
				0.0908	0.30069
				0.0909	0.30131
				0.091	0.30196
				0.0911	0.30255
				0.0912	0.30327
				0.0913	0.30385
				0.0914	0.30456
				0.0915	0.30516
				0.0916	0.30567
				0.0917	0.30645
				0.0918	0.30689
				0.0919	0.30756
				0.092	0.30828
				0.0921	0.30881
				0.0922	0.30934
				0.0923	0.3101
				0.0924	0.31072
				0.0925	0.3111
				0.0926	0.31197
				0.0927	0.31231
				0.0928	0.31309
				0.0929	0.31344
				0.093	0.31425
				0.0931	0.31462
				0.0932	0.31531
				0.0933	0.31579
				0.0934	0.31625
				0.0935	0.31698
				0.0936	0.31738
				0.0937	0.31784
				0.0938	0.31857
				0.0939	0.31902
				0.094	0.31954
				0.0941	0.32003
				0.0942	0.32058
				0.0943	0.32121
				0.0944	0.32164
				0.0945	0.32214
				0.0946	0.32274
				0.0947	0.32319
				0.0948	0.32361
				0.0949	0.32414
				0.095	0.32464
				0.0951	0.32505
				0.0952	0.32559
				0.0953	0.32612
				0.0954	0.32657
				0.0955	0.32699
				0.0956	0.32766
				0.0957	0.32801
				0.0958	0.32864
				0.0959	0.32895
				0.096	0.32957
				0.0961	0.33003
				0.0962	0.3305
				0.0963	0.33112
				0.0964	0.33141
				0.0965	0.33206
				0.0966	0.33241
				0.0967	0.33301
				0.0968	0.33331
				0.0969	0.33386
				0.097	0.33426
				0.0971	0.33479
				0.0972	0.33521
				0.0973	0.3356
				0.0974	0.33602
				0.0975	0.33658
				0.0976	0.33695
				0.0977	0.33734
				0.0978	0.3378
				0.0979	0.33835
				0.098	0.33873
				0.0981	0.33931
				0.0982	0.33958
				0.0983	0.34023
				0.0984	0.34045
				0.0985	0.34105
				0.0986	0.34139
				0.0987	0.34194
				0.0988	0.34228
				0.0989	0.34276
				0.099	0.34307
				0.0991	0.34372
				0.0992	0.34394
				0.0993	0.34451
				0.0994	0.34485
				0.0995	0.34519
				0.0996	0.34575
				0.0997	0.34613
				0.0998	0.34653
				0.0999	0.34697
				0.1	0.3475
				0.1001	0.34781
				0.1002	0.34846
				0.1003	0.3486
				0.1004	0.34941
				0.1005	0.34949
				0.1006	0.35021
				0.1007	0.35046
				0.1008	0.35095
				0.1009	0.35134
				0.101	0.35165
				0.1011	0.35236
				0.1012	0.35269
				0.1013	0.35289
				0.1014	0.35339
				0.1015	0.35404
				0.1016	0.35422
				0.1017	0.35475
				0.1018	0.35517
				0.1019	0.35551
				0.102	0.35596
				0.1021	0.35643
				0.1022	0.35685
				0.1023	0.35726
				0.1024	0.35772
				0.1025	0.35806
				0.1026	0.35869
				0.1027	0.35885
				0.1028	0.35933
				0.1029	0.35975
				0.103	0.36013
				0.1031	0.36047
				0.1032	0.36106
				0.1033	0.36134
				0.1034	0.36169
				0.1035	0.36207
				0.1036	0.36269
				0.1037	0.36292
				0.1038	0.36341
				0.1039	0.36385
				0.104	0.36409
				0.1041	0.3647
				0.1042	0.36493
				0.1043	0.36549
				0.1044	0.36586
				0.1045	0.36629
				0.1046	0.36671
				0.1047	0.36711
				0.1048	0.3675
				0.1049	0.36775
				0.105	0.36832
				0.1051	0.36864
				0.1052	0.369
				0.1053	0.36938
				0.1054	0.36985
				0.1055	0.37011
				0.1056	0.37068
				0.1057	0.37095
				0.1058	0.37126
				0.1059	0.37182
				0.106	0.37206
				0.1061	0.37249
				0.1062	0.37293
				0.1063	0.37337
				0.1064	0.37364
				0.1065	0.37413
				0.1066	0.37456
				0.1067	0.37492
				0.1068	0.37534
				0.1069	0.37564
				0.107	0.376
				0.1071	0.37638
				0.1072	0.37678
				0.1073	0.3772
				0.1074	0.3774
				0.1075	0.37797
				0.1076	0.37819
				0.1077	0.37865
				0.1078	0.37889
				0.1079	0.37938
				0.108	0.37968
				0.1081	0.38014
				0.1082	0.38038
				0.1083	0.38086
				0.1084	0.38127
				0.1085	0.38149
				0.1086	0.38202
				0.1087	0.38236
				0.1088	0.38266
				0.1089	0.38298
				0.109	0.38342
				0.1091	0.38368
				0.1092	0.38408
				0.1093	0.38444
				0.1094	0.38461
				0.1095	0.3851
				0.1096	0.3853
				0.1097	0.3857
				0.1098	0.38607
				0.1099	0.38632
				0.11	0.38654
				0.1101	0.3868
				0.1102	0.38708
				0.1103	0.3874
				0.1104	0.38745
				0.1105	0.38757
				0.1106	0.38723
				0.1107	0.38659
				0.1108	0.36087
				0.1109	0.26359
				0.111	0.24472
				0.1111	0.24542
				0.1112	0.24577
				0.1113	0.23626
				0.1114	0.21727
				0.1115	0.20248
				0.1116	0.18215
				0.1117	0.17385
				0.1118	0.16448
				0.1119	0.15727
				0.112	0.15372
				0.1121	0.14973
				0.1122	0.14612
				0.1123	0.146
				0.1124	0.13523
				0.1125	0.12614
				0.1126	0.1231
				0.1127	0.12115
				0.1128	0.12013
				0.1129	0.11988
				0.113	0.12024
				0.1131	0.12079
				0.1132	0.12079
				0.1133	0.12043
				0.1134	0.11859
				0.1135	0.11767
				0.1136	0.11744
				0.1137	0.11745
				0.1138	0.11668
				0.1139	0.11615
				0.114	0.11608
				0.1141	0.11609
				0.1142	0.11584
				0.1143	0.11555
				0.1144	0.11571
				0.1145	0.11633
				0.1146	0.11911
				0.1147	0.11543
				0.1148	0.11513
				0.1149	0.11464
				0.115	0.11464
				0.1151	0.11633
				0.1152	0.1193
				0.1153	0.12183
				0.1154	0.12446
				0.1155	0.12677
				0.1156	0.12912
				0.1157	0.13154
				0.1158	0.13365
				0.1159	0.13583
				0.116	0.1378
				0.1161	0.13995
				0.1162	0.14194
				0.1163	0.14391
				0.1164	0.14586
				0.1165	0.14764
				0.1166	0.14972
				0.1167	0.15127
				0.1168	0.15337
				0.1169	0.15472
				0.117	0.15678
				0.1171	0.15825
				0.1172	0.16011
				0.1173	0.16168
				0.1174	0.16333
				0.1175	0.16489
				0.1176	0.16656
				0.1177	0.168
				0.1178	0.16959
				0.1179	0.17097
				0.118	0.17257
				0.1181	0.17405
				0.1182	0.17555
				0.1183	0.17695
				0.1184	0.17835
				0.1185	0.1797
				0.1186	0.18113
				0.1187	0.18254
				0.1188	0.18397
				0.1189	0.18528
				0.119	0.18662
				0.1191	0.18795
				0.1192	0.18926
				0.1193	0.19036
				0.1194	0.19178
				0.1195	0.19288
				0.1196	0.19413
				0.1197	0.19555
				0.1198	0.19668
				0.1199	0.19774
				0.12	0.19907
				0.1201	0.20013
				0.1202	0.20149
				0.1203	0.20255
				0.1204	0.20365
				0.1205	0.20499
				0.1206	0.20594
				0.1207	0.2072
				0.1208	0.20815
				0.1209	0.20951
				0.121	0.21024
				0.1211	0.21152
				0.1212	0.21255
				0.1213	0.21345
				0.1214	0.21452
				0.1215	0.2157
				0.1216	0.21655
				0.1217	0.21756
				0.1218	0.21861
				0.1219	0.21953
				0.122	0.2205
				0.1221	0.22145
				0.1222	0.22247
				0.1223	0.22343
				0.1224	0.2244
				0.1225	0.22539
				0.1226	0.22634
				0.1227	0.22726
				0.1228	0.22814
				0.1229	0.22919
				0.123	0.23004
				0.1231	0.23101
				0.1232	0.23195
				0.1233	0.23286
				0.1234	0.23372
				0.1235	0.23454
				0.1236	0.23563
				0.1237	0.23635
				0.1238	0.23721
				0.1239	0.23815
				0.124	0.23891
				0.1241	0.23986
				0.1242	0.24065
				0.1243	0.24152
				0.1244	0.24238
				0.1245	0.24319
				0.1246	0.24414
				0.1247	0.24487
				0.1248	0.24584
				0.1249	0.24652
				0.125	0.24736
				0.1251	0.24824
				0.1252	0.2491
				0.1253	0.24972
				0.1254	0.2505
				0.1255	0.25128
				0.1256	0.25223
				0.1257	0.2529
				0.1258	0.25363
				0.1259	0.25443
				0.126	0.25525
				0.1261	0.25602
				0.1262	0.25672
				0.1263	0.25752
				0.1264	0.25836
				0.1265	0.25893
				0.1266	0.25983
				0.1267	0.26049
				0.1268	0.26137
				0.1269	0.26204
				0.127	0.2628
				0.1271	0.26353
				0.1272	0.26416
				0.1273	0.26508
				0.1274	0.26569
				0.1275	0.26637
				0.1276	0.26729
				0.1277	0.26778
				0.1278	0.26872
				0.1279	0.26932
				0.128	0.27012
				0.1281	0.2708
				0.1282	0.27156
				0.1283	0.27224
				0.1284	0.27281
				0.1285	0.27383
				0.1286	0.27423
				0.1287	0.27518
				0.1288	0.2759
				0.1289	0.27649
				0.129	0.2771
				0.1291	0.27797
				0.1292	0.27869
				0.1293	0.27923
				0.1294	0.27991
				0.1295	0.28066
				0.1296	0.28125
				0.1297	0.28195
				0.1298	0.28263
				0.1299	0.28331
				0.13	0.2839
				0.1301	0.2846
				0.1302	0.28537
				0.1303	0.28587
				0.1304	0.28669
				0.1305	0.28731
				0.1306	0.28796
				0.1307	0.28852
				0.1308	0.28914
				0.1309	0.29005
				0.131	0.29068
				0.1311	0.29115
				0.1312	0.29192
				0.1313	0.29258
				0.1314	0.29303
				0.1315	0.2939
				0.1316	0.29437
				0.1317	0.29509
				0.1318	0.29562
				0.1319	0.29631
				0.132	0.29693
				0.1321	0.29754
				0.1322	0.29822
				0.1323	0.29865
				0.1324	0.29953
				0.1325	0.30004
				0.1326	0.30069
				0.1327	0.30134
				0.1328	0.30194
				0.1329	0.30256
				0.133	0.30315
				0.1331	0.30366
				0.1332	0.30449
				0.1333	0.30499
				0.1334	0.30552
				0.1335	0.30615
				0.1336	0.30677
				0.1337	0.30741
				0.1338	0.30795
				0.1339	0.30848
				0.134	0.30911
				0.1341	0.30972
				0.1342	0.3103
				0.1343	0.31087
				0.1344	0.31144
				0.1345	0.31209
				0.1346	0.31269
				0.1347	0.31328
				0.1348	0.31375
				0.1349	0.31444
				0.135	0.31488
				0.1351	0.31545
				0.1352	0.31611
				0.1353	0.31664
				0.1354	0.31728
				0.1355	0.31762
				0.1356	0.31838
				0.1357	0.31876
				0.1358	0.31944
				0.1359	0.31996
				0.136	0.32046
				0.1361	0.32107
				0.1362	0.32142
				0.1363	0.32223
				0.1364	0.32262
				0.1365	0.32324
				0.1366	0.32361
				0.1367	0.32434
				0.1368	0.32468
				0.1369	0.32544
				0.137	0.32576
				0.1371	0.32641
				0.1372	0.32684
				0.1373	0.32737
				0.1374	0.32792
				0.1375	0.32845
				0.1376	0.32887
				0.1377	0.32936
				0.1378	0.32993
				0.1379	0.33032
				0.138	0.3309
				0.1381	0.33147
				0.1382	0.33181
				0.1383	0.33223
				0.1384	0.33271
				0.1385	0.3334
				0.1386	0.33388
				0.1387	0.33412
				0.1388	0.33475
				0.1389	0.33526
				0.139	0.33555
				0.1391	0.33631
				0.1392	0.33646
				0.1393	0.33704
				0.1394	0.33715
				0.1395	0.33783
				0.1396	0.33805
				0.1397	0.33868
				0.1398	0.33906
				0.1399	0.33932
				0.14	0.34002
				0.1401	0.34035
				0.1402	0.34067
				0.1403	0.34124
				0.1404	0.3417
				0.1405	0.34215
				0.1406	0.34254
				0.1407	0.34288
				0.1408	0.34341
				0.1409	0.34372
				0.141	0.34417
				0.1411	0.34465
				0.1412	0.345
				0.1413	0.34535
				0.1414	0.34571
				0.1415	0.34613
				0.1416	0.34652
				0.1417	0.34685
				0.1418	0.34714
				0.1419	0.34758
				0.142	0.34786
				0.1421	0.3485
				0.1422	0.34872
				0.1423	0.34902
				0.1424	0.34944
				0.1425	0.34985
				0.1426	0.35023
				0.1427	0.35053
				0.1428	0.35106
				0.1429	0.35123
				0.143	0.35186
				0.1431	0.35202
				0.1432	0.35263
				0.1433	0.35282
				0.1434	0.3533
				0.1435	0.3535
				0.1436	0.35392
				0.1437	0.35441
				0.1438	0.35461
				0.1439	0.35495
				0.144	0.35543
				0.1441	0.35573
				0.1442	0.35601
				0.1443	0.35635
				0.1444	0.35681
				0.1445	0.35721
				0.1446	0.35749
				0.1447	0.35787
				0.1448	0.35816
				0.1449	0.35861
				0.145	0.35884
				0.1451	0.35926
				0.1452	0.35961
				0.1453	0.35998
				0.1454	0.36024
				0.1455	0.3606
				0.1456	0.36106
				0.1457	0.36125
				0.1458	0.36153
				0.1459	0.36191
				0.146	0.36222
				0.1461	0.36272
				0.1462	0.36292
				0.1463	0.36325
				0.1464	0.36364
				0.1465	0.36404
				0.1466	0.36413
				0.1467	0.36481
				0.1468	0.36487
				0.1469	0.36548
				0.147	0.36557
				0.1471	0.36609
				0.1472	0.36631
				0.1473	0.36667
				0.1474	0.367
				0.1475	0.3673
				0.1476	0.36775
				0.1477	0.36803
				0.1478	0.36826
				0.1479	0.3687
				0.148	0.36912
				0.1481	0.36929
				0.1482	0.36974
				0.1483	0.37004
				0.1484	0.37034
				0.1485	0.37073
				0.1486	0.3711
				0.1487	0.37152
				0.1488	0.37182
				0.1489	0.37217
				0.149	0.3725
				0.1491	0.37282
				0.1492	0.37318
				0.1493	0.3736
				0.1494	0.37379
				0.1495	0.37409
				0.1496	0.37439
				0.1497	0.3749
				0.1498	0.37519
				0.1499	0.37543
				0.15	0.37568
				0.1501	0.37625
				0.1502	0.3764
				0.1503	0.37672
				0.1504	0.3772
				0.1505	0.37731
				0.1506	0.378
				0.1507	0.37799
				0.1508	0.37856
				0.1509	0.37862
				0.151	0.37925
				0.1511	0.37928
				0.1512	0.37975
				0.1513	0.38005
				0.1514	0.38028
				0.1515	0.38058
				0.1516	0.38093
				0.1517	0.38088
				0.1518	0.38065
				0.1519	0.37929
				0.152	0.37804
				0.1521	0.37721
				0.1522	0.3766
				0.1523	0.37649
				0.1524	0.37641
				0.1525	0.376
				0.1526	0.3752
				0.1527	0.3697
				0.1528	0.35283
				0.1529	0.3217
				0.153	0.30266
				0.1531	0.29057
				0.1532	0.27112
				0.1533	0.25369
				0.1534	0.24349
				0.1535	0.24056
				0.1536	0.23734
				0.1537	0.22837
				0.1538	0.22082
				0.1539	0.21898
				0.154	0.21766
				0.1541	0.21168
				0.1542	0.21023
				0.1543	0.20739
				0.1544	0.20578
				0.1545	0.20412
				0.1546	0.20157
				0.1547	0.19677
				0.1548	0.18773
				0.1549	0.15971
				0.155	0.1319
				0.1551	0.13296
				0.1552	0.13822
				0.1553	0.11736
				0.1554	0.11612
				0.1555	0.11499
				0.1556	0.11436
				0.1557	0.11398
				0.1558	0.11377
				0.1559	0.11389
				0.156	0.11372
				0.1561	0.11403
				0.1562	0.11639
				0.1563	0.11954
				0.1564	0.12274
				0.1565	0.1256
				0.1566	0.12818
				0.1567	0.13086
				0.1568	0.13341
				0.1569	0.13583
				0.157	0.13826
				0.1571	0.14072
				0.1572	0.14293
				0.1573	0.14514
				0.1574	0.14742
				0.1575	0.14957
				0.1576	0.15163
				0.1577	0.15367
				0.1578	0.15573
				0.1579	0.15772
				0.158	0.15966
				0.1581	0.1616
				0.1582	0.16356
				0.1583	0.16527
				0.1584	0.16705
				0.1585	0.1688
				0.1586	0.17065
				0.1587	0.17223
				0.1588	0.17381
				0.1589	0.1757
				0.159	0.1771
				0.1591	0.17893
				0.1592	0.1804
				0.1593	0.1819
				0.1594	0.18348
				0.1595	0.18497
				0.1596	0.18653
				0.1597	0.18782
				0.1598	0.18954
				0.1599	0.19091
				0.16	0.19231
				0.1601	0.19398
				0.1602	0.19514
				0.1603	0.19657
				0.1604	0.19806
				0.1605	0.19937
				0.1606	0.20085
				0.1607	0.20196
				0.1608	0.2034
				0.1609	0.20466
				0.161	0.20599
				0.1611	0.20719
				0.1612	0.20849
				0.1613	0.20972
				0.1614	0.21091
				0.1615	0.21215
				0.1616	0.21335
				0.1617	0.21464
				0.1618	0.2158
				0.1619	0.21693
				0.162	0.21803
				0.1621	0.21934
				0.1622	0.22043
				0.1623	0.22168
				0.1624	0.22259
				0.1625	0.22389
				0.1626	0.22491
				0.1627	0.226
				0.1628	0.22721
				0.1629	0.22809
				0.163	0.22934
				0.1631	0.23019
				0.1632	0.23136
				0.1633	0.23235
				0.1634	0.23341
				0.1635	0.2345
				0.1636	0.2354
				0.1637	0.2366
				0.1638	0.23746
				0.1639	0.23846
				0.164	0.23959
				0.1641	0.2406
				0.1642	0.24141
				0.1643	0.24243
				0.1644	0.24352
				0.1645	0.2443
				0.1646	0.24535
				0.1647	0.24637
				0.1648	0.24726
				0.1649	0.2482
				0.165	0.24915
				0.1651	0.25006
				0.1652	0.25107
				0.1653	0.25188
				0.1654	0.25282
				0.1655	0.25378
				0.1656	0.2546
				0.1657	0.2557
				0.1658	0.25651
				0.1659	0.25734
				0.166	0.25825
				0.1661	0.25916
				0.1662	0.26021
				0.1663	0.2609
				0.1664	0.2619
				0.1665	0.26268
				0.1666	0.26344
				0.1667	0.26448
				0.1668	0.26512
				0.1669	0.26619
				0.167	0.26678
				0.1671	0.26786
				0.1672	0.26844
				0.1673	0.26941
				0.1674	0.27021
				0.1675	0.27085
				0.1676	0.27197
				0.1677	0.27269
				0.1678	0.27334
				0.1679	0.27414
				0.168	0.27517
				0.1681	0.27589
				0.1682	0.27668
				0.1683	0.27759
				0.1684	0.27813
				0.1685	0.27914
				0.1686	0.27984
				0.1687	0.2807
				0.1688	0.28138
				0.1689	0.28216
				0.169	0.28287
				0.1691	0.28366
				0.1692	0.28436
				0.1693	0.28532
				0.1694	0.2859
				0.1695	0.28659
				0.1696	0.28731
				0.1697	0.28817
				0.1698	0.28894
				0.1699	0.28965
				0.17	0.29038
				0.1701	0.2911
				0.1702	0.29192
				0.1703	0.29251
				0.1704	0.29333
				0.1705	0.29392
				0.1706	0.29473
				0.1707	0.29539
				0.1708	0.29614
				0.1709	0.29683
				0.171	0.29755
				0.1711	0.29822
				0.1712	0.29871
				0.1713	0.29967
				0.1714	0.30021
				0.1715	0.30092
				0.1716	0.3016
				0.1717	0.30234
				0.1718	0.303
				0.1719	0.30368
				0.172	0.30437
				0.1721	0.30501
				0.1722	0.30564
				0.1723	0.30639
				0.1724	0.30703
				0.1725	0.30756
				0.1726	0.30839
				0.1727	0.309
				0.1728	0.30938
				0.1729	0.30992
				0.173	0.31076
				0.1731	0.31123
				0.1732	0.31195
				0.1733	0.31252
				0.1734	0.31329
				0.1735	0.31382
				0.1736	0.31434
				0.1737	0.31507
				0.1738	0.31573
				0.1739	0.31628
				0.174	0.31683
				0.1741	0.31757
				0.1742	0.318
				0.1743	0.3188
				0.1744	0.31929
				0.1745	0.31992
				0.1746	0.3205
				0.1747	0.32122
				0.1748	0.32174
				0.1749	0.32224
				0.175	0.32281
				0.1751	0.32327
				0.1752	0.32402
				0.1753	0.32455
				0.1754	0.32502
				0.1755	0.32554
				0.1756	0.32607
				0.1757	0.32675
				0.1758	0.32732
				0.1759	0.32782
				0.176	0.32832
				0.1761	0.32883
				0.1762	0.32944
				0.1763	0.32988
				0.1764	0.33044
				0.1765	0.33094
				0.1766	0.33157
				0.1767	0.33196
				0.1768	0.33259
				0.1769	0.33304
				0.177	0.33362
				0.1771	0.33397
				0.1772	0.33446
				0.1773	0.33484
				0.1774	0.33541
				0.1775	0.33598
				0.1776	0.3364
				0.1777	0.3368
				0.1778	0.33752
				0.1779	0.33771
				0.178	0.33836
				0.1781	0.33879
				0.1782	0.33932
				0.1783	0.33968
				0.1784	0.34026
				0.1785	0.3406
				0.1786	0.34103
				0.1787	0.34158
				0.1788	0.34173
				0.1789	0.34247
				0.179	0.34279
				0.1791	0.3431
				0.1792	0.34348
				0.1793	0.34402
				0.1794	0.34447
				0.1795	0.34469
				0.1796	0.34516
				0.1797	0.34556
				0.1798	0.34606
				0.1799	0.34641
				0.18	0.34686
				0.1801	0.34735
				0.1802	0.34763
				0.1803	0.34816
				0.1804	0.34856
				0.1805	0.34892
				0.1806	0.34945
				0.1807	0.34975
				0.1808	0.35027
				0.1809	0.35061
				0.181	0.35093
				0.1811	0.35152
				0.1812	0.35172
				0.1813	0.3522
				0.1814	0.35259
				0.1815	0.35292
				0.1816	0.3533
				0.1817	0.35377
				0.1818	0.35411
				0.1819	0.35449
				0.182	0.35493
				0.1821	0.35533
				0.1822	0.35561
				0.1823	0.35608
				0.1824	0.35647
				0.1825	0.35679
				0.1826	0.35721
				0.1827	0.35759
				0.1828	0.35786
				0.1829	0.35825
				0.183	0.35873
				0.1831	0.35904
				0.1832	0.35938
				0.1833	0.35961
				0.1834	0.36014
				0.1835	0.36041
				0.1836	0.36085
				0.1837	0.36119
				0.1838	0.36168
				0.1839	0.36181
				0.184	0.36241
				0.1841	0.36256
				0.1842	0.36311
				0.1843	0.36337
				0.1844	0.36378
				0.1845	0.36412
				0.1846	0.36443
				0.1847	0.36496
				0.1848	0.36527
				0.1849	0.36565
				0.185	0.3659
				0.1851	0.36643
				0.1852	0.36674
				0.1853	0.367
				0.1854	0.36753
				0.1855	0.3678
				0.1856	0.36814
				0.1857	0.36852
				0.1858	0.369
				0.1859	0.36917
				0.186	0.36957
				0.1861	0.36995
				0.1862	0.37005
				0.1863	0.37058
				0.1864	0.37076
				0.1865	0.37092
				0.1866	0.37133
				0.1867	0.37096
				0.1868	0.36803
				0.1869	0.36309
				0.187	0.35965
				0.1871	0.3373
				0.1872	0.27163
				0.1873	0.19918
				0.1874	0.15966
				0.1875	0.13929
				0.1876	0.12885
				0.1877	0.12397
				0.1878	0.11994
				0.1879	0.11375
				0.188	0.11324
				0.1881	0.11297
				0.1882	0.11277
				0.1883	0.11273
				0.1884	0.11269
				0.1885	0.11267
				0.1886	0.11261
				0.1887	0.11261
				0.1888	0.11271
				0.1889	0.11254
				0.189	0.11254
				0.1891	0.11275
				0.1892	0.11244
				0.1893	0.1126
				0.1894	0.11252
				0.1895	0.11263
				0.1896	0.11248
				0.1897	0.11265
				0.1898	0.11243
				0.1899	0.11256
				0.19	0.11372
				0.1901	0.11711
				0.1902	0.12066
				0.1903	0.12394
				0.1904	0.12712
				0.1905	0.12999
				0.1906	0.13312
				0.1907	0.1357
				0.1908	0.13854
				0.1909	0.14104
				0.191	0.14361
				0.1911	0.14615
				0.1912	0.14855
				0.1913	0.15087
				0.1914	0.1532
				0.1915	0.15549
				0.1916	0.15772
				0.1917	0.1599
				0.1918	0.16202
				0.1919	0.16428
				0.192	0.16614
				0.1921	0.16828
				0.1922	0.1702
				0.1923	0.17218
				0.1924	0.17416
				0.1925	0.17606
				0.1926	0.17787
				0.1927	0.1797
				0.1928	0.18158
				0.1929	0.18319
				0.193	0.18512
				0.1931	0.18666
				0.1932	0.1885
				0.1933	0.19002
				0.1934	0.19187
				0.1935	0.1933
				0.1936	0.19508
				0.1937	0.19652
				0.1938	0.1981
				0.1939	0.19969
				0.194	0.2012
				0.1941	0.20274
				0.1942	0.20423
				0.1943	0.2058
				0.1944	0.20711
				0.1945	0.2086
				0.1946	0.21
				0.1947	0.2114
				0.1948	0.21296
				0.1949	0.21428
				0.195	0.21551
				0.1951	0.21689
				0.1952	0.21822
				0.1953	0.21947
				0.1954	0.22081
				0.1955	0.22201
				0.1956	0.22327
				0.1957	0.22448
				0.1958	0.22569
				0.1959	0.22714
				0.196	0.22832
				0.1961	0.22943
				0.1962	0.23049
				0.1963	0.23169
				0.1964	0.23307
				0.1965	0.23405
				0.1966	0.23515
				0.1967	0.2365
				0.1968	0.23728
				0.1969	0.23872
				0.197	0.23948
				0.1971	0.2408
				0.1972	0.24171
				0.1973	0.24277
				0.1974	0.24383
				0.1975	0.24489
				0.1976	0.24599
				0.1977	0.2469
				0.1978	0.24794
				0.1979	0.24902
				0.198	0.25001
				0.1981	0.25084
				0.1982	0.25195
				0.1983	0.25294
				0.1984	0.2539
				0.1985	0.25472
				0.1986	0.25571
				0.1987	0.25662
				0.1988	0.25752
				0.1989	0.25843
				0.199	0.25927
				0.1991	0.26016
				0.1992	0.26107
				0.1993	0.26189
				0.1994	0.26281
				0.1995	0.26357
				0.1996	0.26442
				0.1997	0.26527
				0.1998	0.26605
[truncated: 825 more rows]

## Sheet: Fig 2e
532 nm		405 nm		360 nm
Light intensity (nW/μm2)	R (Ω)	Light intensity (nW/μm2)	R (Ω)	Light intensity (nW/μm2)	R (Ω)
5	8892940000	5	2006000000	3	3.28966e+06
10	7955520000	12	901884000	5	2.47323e+06
15	7315520000	18	505596000	10	1.34249e+06
23	6315520000	24	322860000	18	634562
30	5259520000	28	251684000	24	289299
37	4431640000	33	184604000	28	249752
43	4171640000	39	136200000	39	201690
50	3366300000	42	121784000	50	161541
		50	111232000

## Sheet: Fig 2f
	360 nm	405 nm	532 nm
Time (s)	Current (A)	Current (A)	Current (A)
0	2.73228e-12	3.43323e-12	2.71201e-12
0.04341	1.87039e-12	3.48091e-12	2.71201e-12
0.06896	2.06351e-12	3.37362e-12	2.58684e-12
0.09452	1.79529e-12	3.15309e-12	2.64645e-12
0.12007	1.58787e-12	2.80142e-12	2.32458e-12
0.14562	1.63078e-12	2.92659e-12	2.75374e-12
0.17118	1.58072e-12	3.34382e-12	2.71201e-12
0.19673	1.52349e-12	3.08752e-12	2.80142e-12
0.22229	1.63794e-12	2.71797e-12	2.74182e-12
0.24784	1.49131e-12	2.65241e-12	2.45571e-12
0.2734	1.12536e-06	2.19055e-09	3.97363e-11
0.29895	7.25632e-07	2.18315e-09	7.3274e-11
0.32451	8.33306e-07	2.1586e-09	7.33933e-11
0.35006	9.27207e-07	2.15068e-09	7.49033e-11
0.37562	8.74583e-07	2.14117e-09	7.34727e-11
0.40117	8.404e-07	2.13668e-09	7.54197e-11
0.42673	9.28949e-07	2.11582e-09	7.7486e-11
0.45228	9.31583e-07	2.09047e-09	7.5062e-11
0.47784	1.1539e-06	2.11397e-09	7.5658e-11
0.50339	1.30215e-06	2.10526e-09	7.49033e-11
0.52895	2.49267e-12	3.28422e-12	2.71201e-12
0.5545	1.94907e-12	2.8789e-12	2.67029e-12
0.58006	1.92404e-12	3.53456e-12	2.65241e-12
0.60561	1.91331e-12	2.90871e-12	2.69413e-12
0.63117	1.94907e-12	2.83718e-12	2.28286e-12
0.65672	1.68085e-12	2.58684e-12	2.44379e-12
0.68228	1.58429e-12	2.89083e-12	2.34247e-12
0.70783	1.86682e-12	3.09348e-12	2.63453e-12
0.73339	1.90258e-12	3.27229e-12	2.53916e-12
0.75894	1.73092e-12	2.47955e-12	2.67029e-12
0.78449	1.13245e-06	2.1483e-09	3.88623e-11
0.81005	7.32021e-07	2.13668e-09	6.81877e-11
0.8356	8.59877e-07	2.138e-09	7.0572e-11
0.86116	9.35255e-07	2.08704e-09	7.24793e-11
0.88671	8.44403e-07	2.09998e-09	7.33933e-11
0.91227	8.64316e-07	2.10024e-09	7.33137e-11
0.93782	8.72405e-07	2.07252e-09	7.1287e-11
0.96338	9.66389e-07	2.06143e-09	7.25983e-11
0.98893	1.18132e-06	2.06512e-09	7.19627e-11
1.01449	1.3467e-06	2.05931e-09	7.26383e-11
1.04004	3.03984e-12	3.06368e-12	2.90871e-12
1.0656	2.2316e-12	2.90275e-12	2.89083e-12
1.09115	2.02417e-12	2.90275e-12	2.93255e-12
1.11671	1.75238e-12	2.92063e-12	2.81334e-12
1.14226	1.73807e-12	2.5332e-12	2.94447e-12
1.16782	2.14219e-12	2.39015e-12	2.70605e-12
1.19337	2.04206e-12	2.62856e-12	2.64645e-12
1.21893	1.72019e-12	2.74181e-12	2.74778e-12
1.24448	1.70231e-12	2.44975e-12	2.64049e-12
1.27004	1.93834e-12	2.40803e-12	2.83718e-12
1.29559	1.14672e-06	2.09681e-09	3.96967e-11
1.32115	7.47121e-07	2.10024e-09	6.56447e-11
1.3467	8.66535e-07	2.08123e-09	6.90223e-11
1.37226	9.29157e-07	2.06275e-09	7.16847e-11
1.39781	8.09784e-07	2.05588e-09	7.23203e-11
1.42337	8.85743e-07	2.0646e-09	7.23997e-11
1.44892	7.87569e-07	2.04162e-09	7.17243e-11
1.47448	1.01335e-06	2.01786e-09	6.9936e-11
1.50003	1.18425e-06	2.02446e-09	7.15653e-11
1.52559	1.35867e-06	2.02604e-09	7.2519e-11
1.55114	2.77162e-12	3.57032e-12	3.17097e-12
1.5767	1.93119e-12	3.06368e-12	2.71201e-12
1.60225	2.10285e-12	2.98619e-12	2.88487e-12
1.62781	1.98483e-12	3.03984e-12	2.77758e-12
1.65336	1.62721e-12	3.16501e-12	2.73586e-12
1.67892	1.71304e-12	2.39015e-12	2.85507e-12
1.70447	1.79529e-12	2.52128e-12	2.8193e-12
1.73003	1.83463e-12	2.7597e-12	2.58684e-12
1.75558	1.54495e-12	2.83718e-12	2.46167e-12
1.78114	1.56283e-12	2.44379e-12	2.64049e-12
1.80669	1.1232e-06	2.05166e-09	3.90213e-11
1.83225	7.49071e-07	2.05694e-09	6.31413e-11
1.8578	8.54442e-07	2.05139e-09	6.58037e-11
1.88336	9.18142e-07	2.02525e-09	6.6797e-11
1.90891	7.92423e-07	2.0176e-09	6.88633e-11
1.93447	8.93106e-07	2.01073e-09	6.58037e-11
1.96002	8.96902e-07	2.01311e-09	6.44127e-11
1.98558	1.05647e-06	2.01231e-09	6.636e-11
2.01113	1.25066e-06	1.98617e-09	6.50087e-11
2.03669	1.35373e-06	1.9764e-09	6.59227e-11
2.06224	2.90751e-12	3.29614e-12	2.7597e-12
2.0878	1.9455e-12	3.17097e-12	2.58088e-12
2.11335	1.81675e-12	2.85506e-12	2.57492e-12
2.13891	1.86324e-12	2.31862e-12	2.42591e-12
2.16446	1.97768e-12	2.8789e-12	2.65837e-12
2.19002	1.92404e-12	2.70009e-12	2.5332e-12
2.21557	1.688e-12	2.73585e-12	2.47956e-12
2.24113	1.67727e-12	2.56896e-12	2.44975e-12
2.26668	1.899e-12	2.47359e-12	2.34843e-12
2.29224	1.81317e-12	2.89083e-12	2.12789e-12
2.31779	1.12449e-06	2.0403e-09	3.41337e-11
2.34335	7.39924e-07	2.02446e-09	6.032e-11
2.3689	8.36376e-07	2.02948e-09	6.15517e-11
2.39446	9.03021e-07	2.02393e-09	6.38563e-11
2.42001	7.97318e-07	2.00149e-09	6.55253e-11
2.44557	8.8176e-07	1.98221e-09	6.58037e-11
2.47112	9.36603e-07	1.9764e-09	6.3618e-11
2.49668	1.05286e-06	1.98512e-09	6.5406e-11
2.52223	1.23287e-06	1.98881e-09	6.38167e-11
2.54779	1.34703e-06	1.97456e-09	6.41347e-11
2.57334	2.9397e-12	3.14116e-12	2.45571e-12
2.5989	2.02417e-12	3.36766e-12	3.05176e-12
2.62445	2.03133e-12	3.14116e-12	2.76566e-12
2.65	2.03848e-12	2.8193e-12	2.51532e-12
2.67556	1.84536e-12	2.70605e-12	2.55108e-12
2.70111	1.7345e-12	3.0458e-12	2.49744e-12
2.72667	1.89543e-12	2.83122e-12	2.68221e-12
2.75222	1.86682e-12	2.47955e-12	2.62857e-12
2.77778	1.75953e-12	2.25306e-12	2.59877e-12
2.80333	1.70231e-12	2.8193e-12	2.49148e-12
