# Supplementary material for: Vertically integrated spiking cone photoreceptor arrays for color perception
Source: Nat Commun. 2023 Jun 10;14:3444. doi: 10.1038/s41467-023-39143-8 (PMC10257685; doi:10.1038/s41467-023-39143-8)
Supplement: Supplementary file 3 — Source Data [file 41467_2023_39143_MOESM3_ESM.zip › source data/Figure 3.xlsx]

## Sheet: Fig 3b
	DARK	360 nm
Time (s)	VOUT (V)	VOUT (V)
0	-0.00194	2.74608e-06
1.5e-08	1.50206e-05	6.83203e-06
3e-08	0.00197	1.22453e-05
4.5e-08	-0.0039	1.47452e-05
6e-08	-0.000474268	9.74922e-06
7.5e-08	0.000504311	6.6921e-07
9e-08	0.00246	5.24344e-06
1.05e-07	1.50206e-05	1.35791e-05
1.2e-07	0.00197	1.8993e-05
1.35e-07	1.50206e-05	1.10817e-05
1.5e-07	0.00393	6.49375e-06
1.65e-07	0.00197	3.16263e-06
1.8e-07	-0.000963557	4.32944e-06
2e-07	1.50206e-05	1.14148e-05
2.15e-07	0.00246	5.58106e-06
2.3e-07	-0.000474268	4.74861e-06
2.45e-07	0.00344	4.74665e-06
2.6e-07	0.0009936	1.83339e-06
2.75e-07	0.0009936	7.24859e-06
2.9e-07	0.00246	4.83278e-06
3.05e-07	0.00295	1.0244e-05
3.2e-07	0.00197	1.02473e-05
3.35e-07	-0.000474268	3.16853e-06
3.5e-07	0.00148	1.41618e-06
3.65e-07	0.00246	2.6606e-06
3.8e-07	0.000504311	6.08178e-06
4e-07	-0.000963557	8.99701e-06
4.15e-07	0.00148	9.83011e-06
4.3e-07	0.000504311	7.24924e-06
4.45e-07	0.00148	1.43261e-05
4.6e-07	0.00197	1.9328e-05
4.75e-07	0.00295	1.80777e-05
4.9e-07	0.00148	1.4328e-05
5.05e-07	0.00295	6.83597e-06
5.2e-07	0.00246	4.75254e-06
5.35e-07	0.00491	5.24802e-06
5.5e-07	0.00197	1.19122e-05
5.65e-07	0.00295	1.31625e-05
5.8e-07	-0.000963557	1.02427e-05
6e-07	-0.000474268	3.91484e-06
6.15e-07	0.00148	3.08567e-06
6.3e-07	0.00295	6.91686e-06
6.45e-07	-0.000474268	4.83409e-06
6.6e-07	-0.000963557	3.08436e-06
6.75e-07	0.000504311	8.07842e-06
6.9e-07	0.00295	1.26644e-05
7.05e-07	0.00148	1.01631e-05
7.2e-07	0.00246	6.63968e-07
7.35e-07	0.0009936	6.07916e-06
7.5e-07	0.00491	4.83081e-06
7.65e-07	0.000504311	8.57521e-06
7.8e-07	0.00393	6.49965e-06
8e-07	0.00589	1.14976e-05
8.15e-07	0.00393	1.31593e-05
8.3e-07	0.00295	5.24671e-06
8.45e-07	0.00197	1.50101e-06
8.6e-07	1.50206e-05	3.4996e-06
8.75e-07	0.00393	1.4328e-05
8.9e-07	0.00148	2.43279e-05
9.05e-07	0.00246	2.34935e-05
9.2e-07	0.000504311	1.97445e-05
9.35e-07	0.00442	1.05804e-05
9.5e-07	0.00197	1.83535e-06
9.65e-07	-0.000474268	1.02454e-05
9.8e-07	1.50206e-05	1.73261e-05
1e-06	0.00344	3.23214e-05
1.015e-06	0.00393	3.35717e-05
1.03e-06	0.00148	2.56572e-05
1.045e-06	1.50206e-05	8.16325e-06
1.06e-06	0.00148	9.32874e-06
1.075e-06	0.000504311	2.30763e-05
1.09e-06	0.00344	3.30743e-05
1.105e-06	0.00246	3.05763e-05
1.12e-06	0.00344	2.47406e-05
1.135e-06	0.00295	1.34989e-05
1.15e-06	0.00246	3.0837e-06
1.165e-06	0.00246	1.06645e-05
1.18e-06	0.00246	1.31625e-05
1.2e-06	0.00197	2.48254e-05
1.215e-06	-0.000963557	3.02386e-05
1.23e-06	-0.00292	1.85791e-05
1.245e-06	0.00197	1.60751e-05
1.26e-06	0.0009936	9.97661e-07
1.275e-06	0.000504311	8.9148e-06
1.29e-06	-0.00145	2.01578e-05
1.305e-06	0.000504311	2.72386e-05
1.32e-06	0.0009936	3.18239e-05
1.335e-06	0.00246	2.64107e-05
1.35e-06	-0.00243	1.34962e-05
1.365e-06	0.00197	6.41482e-06
1.38e-06	0.000504311	8.9957e-06
1.4e-06	0.0009936	1.31612e-05
1.415e-06	0.00393	2.23267e-05
1.43e-06	0.0009936	2.73241e-05
1.445e-06	1.50206e-05	2.10738e-05
1.46e-06	0.00393	1.44135e-05
1.475e-06	0.0009936	2.74608e-06
1.49e-06	0.00246	1.05797e-05
1.505e-06	0.00246	1.97472e-05
1.52e-06	0.00148	1.47446e-05
1.535e-06	0.00148	1.0581e-05
1.55e-06	0.00148	1.01618e-05
1.565e-06	0.00344	1.55784e-05
1.58e-06	-0.000963557	1.01638e-05
1.6e-06	-0.000474268	6.91424e-06
1.615e-06	0.00295	1.73274e-05
1.63e-06	-0.000474268	2.23274e-05
1.645e-06	0.00148	2.10784e-05
1.66e-06	0.00148	1.14944e-05
1.675e-06	0.0009936	1.19129e-05
1.69e-06	1.50206e-05	9.97661e-07
1.705e-06	-0.00145	4.74665e-06
1.72e-06	0.000504311	1.22433e-05
1.735e-06	0.00246	1.51618e-05
1.75e-06	1.50206e-05	1.68254e-05
1.765e-06	0.00197	7.66252e-06
1.78e-06	0.00295	1.01631e-05
1.8e-06	0.00246	1.30777e-05
1.82e-06	0.00246	4.74992e-06
1.835e-06	0.00922	4.83016e-06
1.85e-06	0.0376	2.48247e-05
1.865e-06	0.02977	4.35677e-05
1.88e-06	0.06255	4.69001e-05
1.895e-06	0.05815	4.2322e-05
1.91e-06	0.06011	3.81545e-05
1.925e-06	0.05374	2.48254e-05
1.94e-06	0.04934	8.58111e-06
1.955e-06	0.04934	5.81762e-07
1.97e-06	0.05081	5.16189e-06
1.985e-06	0.05619	5.82418e-07
2e-06	0.05032	1.06606e-05
2.02e-06	0.04885	2.56559e-05
2.035e-06	0.05081	3.27386e-05
2.05e-06	0.04983	3.31558e-05
2.065e-06	0.05081	3.64882e-05
2.08e-06	0.0513	3.44055e-05
2.095e-06	0.04885	3.39883e-05
2.11e-06	0.05081	2.77406e-05
2.125e-06	0.05228	2.77426e-05
2.14e-06	0.04934	1.48307e-05
2.155e-06	0.05032	9.83208e-06
2.17e-06	0.05081	1.00028e-06
2.185e-06	0.05277	3.50091e-06
2.2e-06	0.04983	6.91358e-06
2.22e-06	0.05081	1.44096e-05
2.235e-06	0.05179	2.39975e-05
2.25e-06	0.05032	3.02426e-05
2.265e-06	0.04885	3.89876e-05
2.28e-06	0.04738	3.56532e-05
2.295e-06	0.04738	3.14902e-05
2.31e-06	0.04983	3.06591e-05
2.325e-06	0.0513	2.52439e-05
2.34e-06	0.04787	1.81638e-05
2.355e-06	0.04934	1.35804e-05
2.37e-06	0.04983	1.10863e-05
2.385e-06	0.04885	7.74669e-06
2.4e-06	0.05081	8.99832e-06
2.42e-06	0.04885	1.81586e-05
2.435e-06	0.04738	2.39916e-05
2.45e-06	0.04885	2.39923e-05
2.465e-06	0.04787	2.10738e-05
2.48e-06	0.04689	2.85757e-05
2.495e-06	0.05277	2.94049e-05
2.51e-06	0.04983	3.02373e-05
2.525e-06	0.04885	2.44101e-05
2.54e-06	0.04836	1.85764e-05
2.555e-06	0.04738	1.3993e-05
2.57e-06	0.05081	1.31586e-05
2.585e-06	0.04787	1.73228e-05
2.6e-06	0.05228	1.35752e-05
2.62e-06	0.05032	2.1491e-05
2.635e-06	0.04885	2.02407e-05
2.65e-06	0.0513	1.98254e-05
2.665e-06	0.04787	2.31552e-05
2.68e-06	0.04934	2.56611e-05
2.695e-06	0.05081	1.94102e-05
2.71e-06	0.05277	2.23254e-05
2.725e-06	0.05032	2.02446e-05
2.74e-06	0.04934	2.27433e-05
2.755e-06	0.04983	2.81578e-05
2.77e-06	0.05081	2.27446e-05
2.785e-06	0.05081	2.10758e-05
2.8e-06	0.05032	3.14876e-05
2.82e-06	0.05032	2.64936e-05
2.835e-06	0.04934	1.8581e-05
2.85e-06	0.0513	2.06566e-05
2.865e-06	0.0513	1.77446e-05
2.88e-06	0.05521	1.77459e-05
2.895e-06	0.05277	1.02434e-05
2.91e-06	0.0513	1.31645e-05
2.925e-06	0.04836	2.35784e-05
2.94e-06	0.04983	2.94068e-05
2.955e-06	0.05081	3.2736e-05
2.97e-06	0.05032	2.69055e-05
2.985e-06	0.04787	2.19108e-05
3e-06	0.05081	2.35757e-05
3.02e-06	0.04689	2.02453e-05
3.035e-06	0.0513	1.60791e-05
3.05e-06	0.04934	1.39943e-05
3.065e-06	0.05081	1.94181e-05
3.08e-06	0.04934	1.94115e-05
3.095e-06	0.05179	1.94095e-05
3.11e-06	0.05081	1.81618e-05
3.125e-06	0.05032	2.60711e-05
3.14e-06	0.05228	2.89942e-05
3.155e-06	0.05277	2.89916e-05
3.17e-06	0.0513	2.81585e-05
3.185e-06	0.04983	2.31605e-05
3.2e-06	0.04885	2.19102e-05
3.22e-06	0.04885	2.10777e-05
3.235e-06	0.0513	2.52446e-05
3.25e-06	0.04689	1.94095e-05
3.265e-06	0.04836	1.3997e-05
3.28e-06	0.04738	1.06613e-05
3.295e-06	0.04836	1.06665e-05
3.31e-06	0.04787	1.64956e-05
3.325e-06	0.04983	2.23234e-05
3.34e-06	0.0513	3.14909e-05
3.355e-06	0.04885	3.89908e-05
3.37e-06	0.05032	3.44068e-05
3.385e-06	0.04885	3.14889e-05
3.4e-06	0.04934	2.10725e-05
3.42e-06	0.05277	1.60823e-05
3.435e-06	0.05277	1.27407e-05
3.45e-06	0.0513	1.14957e-05
3.465e-06	0.0513	1.02447e-05
3.48e-06	0.04983	1.48255e-05
3.495e-06	0.05081	1.69096e-05
3.51e-06	0.04787	2.60731e-05
3.525e-06	0.04787	2.9824e-05
3.54e-06	0.05081	3.19075e-05
3.555e-06	0.04787	3.56532e-05
3.57e-06	0.05277	3.52386e-05
3.585e-06	0.05032	2.9824e-05
3.6e-06	0.04836	2.31585e-05
3.62e-06	0.02341	9.41291e-06
3.64e-06	0.95951	1.02526e-05
3.655e-06	1.45272	0.000259323
3.67e-06	2.11913	0.00213
3.685e-06	2.59276	0.00444
3.7e-06	2.64511	0.00654
3.715e-06	2.71997	0.00843
3.73e-06	2.64071	0.00996
3.745e-06	2.62016	0.01025
3.76e-06	2.53111	0.01025
3.775e-06	2.5497	0.01025
3.79e-06	2.5453	0.01026
3.805e-06	2.50958	0.01026
3.82e-06	2.50175	0.01025
3.84e-06	2.44353	0.01026
3.855e-06	2.40194	0.01025
3.87e-06	2.38041	0.01026
3.885e-06	2.36426	0.01026
3.9e-06	2.34811	0.01026
3.915e-06	2.35594	0.01026
3.93e-06	2.3305	0.01026
3.945e-06	2.39851	0.01026
3.96e-06	2.35203	0.01026
3.975e-06	2.38873	0.01026
3.99e-06	2.3897	0.01026
4.005e-06	2.39851	0.01026
4.02e-06	2.38579	0.01026
4.04e-06	2.38188	0.01025
4.055e-06	2.38334	0.01026
4.07e-06	2.37845	0.01026
4.085e-06	2.38432	0.01026
4.1e-06	2.37698	0.01026
4.115e-06	2.37796	0.01025
4.13e-06	2.37894	0.01026
4.145e-06	2.38188	0.01026
4.16e-06	2.38041	0.01026
4.175e-06	2.38726	0.01026
4.19e-06	2.3897	0.01026
4.205e-06	2.39264	0.01026
4.22e-06	2.39509	0.01026
4.24e-06	2.39802	0.01025
4.255e-06	2.39215	0.01026
4.27e-06	2.37845	0.01026
4.285e-06	2.36328	0.01026
4.3e-06	2.35399	0.01026
4.315e-06	2.3579	0.01026
4.33e-06	2.33588	0.01025
4.345e-06	2.37356	0.01026
4.36e-06	2.37698	0.01026
4.375e-06	2.37992	0.01026
4.39e-06	2.37747	0.01026
4.405e-06	2.37649	0.01026
4.42e-06	2.37503	0.01026
4.44e-06	2.37454	0.01026
4.455e-06	2.37845	0.01026
4.47e-06	2.37894	0.01026
4.485e-06	2.38139	0.01026
4.5e-06	2.37356	0.01026
4.515e-06	2.36524	0.01026
4.53e-06	2.36769	0.01026
4.545e-06	2.36573	0.01026
4.56e-06	2.36964	0.01026
4.575e-06	2.37649	0.01026
4.59e-06	2.37454	0.01026
4.605e-06	2.37356	0.01026
4.62e-06	2.37013	0.01026
4.64e-06	2.37307	0.01026
4.655e-06	2.37992	0.01026
4.67e-06	2.37649	0.01026
4.685e-06	2.37649	0.01026
4.7e-06	2.38237	0.01025
4.715e-06	2.38383	0.01026
4.73e-06	2.38677	0.01026
4.745e-06	2.38775	0.01026
4.76e-06	2.38383	0.01025
4.775e-06	2.38383	0.01026
4.79e-06	2.38922	0.01026
4.805e-06	2.38628	0.01026
4.82e-06	2.3809	0.01026
4.84e-06	2.37454	0.01026
4.855e-06	2.37552	0.01026
4.87e-06	2.38432	0.01025
4.885e-06	2.38188	0.01026
4.9e-06	2.38285	0.01025
4.915e-06	2.38285	0.01026
4.93e-06	2.38677	0.01026
4.945e-06	2.38139	0.01026
4.96e-06	2.38188	0.01026
4.975e-06	2.38285	0.01026
4.99e-06	2.38188	0.01026
5.005e-06	2.38285	0.01025
5.02e-06	2.38139	0.01026
5.04e-06	2.38824	0.01026
5.055e-06	2.39019	0.01026
5.07e-06	2.38432	0.01026
5.085e-06	2.376	0.01026
5.1e-06	2.38041	0.01026
5.115e-06	2.38139	0.01026
5.13e-06	2.38873	0.01026
5.145e-06	2.3897	0.01026
5.16e-06	2.39411	0.01026
5.175e-06	2.38579	0.01025
5.19e-06	2.38677	0.01026
5.205e-06	2.3853	0.01026
5.22e-06	2.38334	0.01026
5.24e-06	2.38334	0.01026
5.255e-06	2.38383	0.01025
5.27e-06	2.3809	0.01026
5.285e-06	2.38579	0.01026
5.3e-06	2.39802	0.01026
5.315e-06	2.39509	0.01026
5.33e-06	2.39411	0.01026
5.345e-06	2.39313	0.01025
5.36e-06	2.38824	0.01026
5.375e-06	2.3809	0.01026
5.39e-06	2.37796	0.01026
5.405e-06	2.37747	0.01026
5.42e-06	2.39215	0.01025
5.44e-06	2.39411	0.01026
5.46e-06	1.52073	0.01026
5.475e-06	1.00257	0.01026
5.49e-06	0.59059	0.0093
5.505e-06	0.35426	0.00723
5.52e-06	0.15023	0.00579
5.535e-06	0.15023	0.00437
5.55e-06	-0.06212	0.00279
5.565e-06	-0.12573	0.00121
5.58e-06	-0.13873	0.00019912
5.595e-06	-0.13298	0.0009154
5.61e-06	-0.1313	0.001
5.625e-06	-0.1409	0.0009
5.64e-06	-0.08365	0.0008
5.66e-06	0.01167	0.0006
5.675e-06	0.01167	0.0005
5.69e-06	0.02243	0.000381539
5.705e-06	0.01949	0.00059774
5.72e-06	0.01411	0.000509
5.735e-06	0.01411	0.000550036
5.75e-06	0.01705	5.93878e-05
5.765e-06	0.02977	0.000132636
5.78e-06	0.03026	0.000147634
5.795e-06	0.03319	9.51499e-05
5.81e-06	0.03662	2.7356e-06
5.825e-06	0.03711	4.43942e-05
5.84e-06	0.04102	3.1485e-05
5.86e-06	0.04347	6.91162e-06
5.875e-06	0.04787	1.49642e-06
5.89e-06	0.04445	2.97399e-05
5.905e-06	0.04396	1.68326e-05
5.92e-06	0.04445	6.65935e-07
5.935e-06	0.05179	3.9155e-06
5.95e-06	0.04494	1.19109e-05
5.965e-06	0.04592	7.66383e-06
5.98e-06	0.04787	6.49769e-06
5.995e-06	0.04836	6.4122e-06
6.01e-06	0.04885	1.0244e-05
6.025e-06	0.04787	5.99238e-06
6.04e-06	0.04934	5.16975e-06
6.06e-06	0.05032	1.18313e-05
6.075e-06	0.04689	7.25121e-06
6.09e-06	0.04689	6.41089e-06
6.105e-06	0.04689	1.49904e-06
6.12e-06	0.04836	2.24601e-06
6.135e-06	0.04836	4.32616e-06
6.15e-06	0.05081	5.99761e-06
6.165e-06	0.0513	5.16582e-06
6.18e-06	0.04983	3.16526e-06
6.195e-06	0.04885	2.33215e-06
6.21e-06	0.04983	9.96353e-07
6.225e-06	0.05228	3.9155e-06
6.24e-06	0.0513	2.24536e-06
6.26e-06	0.04836	3.49895e-06
6.275e-06	0.04689	3.49895e-06
6.29e-06	0.04689	9.74791e-06
6.305e-06	0.04885	4.33009e-06
6.32e-06	0.04934	3.91616e-06
6.335e-06	0.04836	5.81107e-07
6.35e-06	0.04934	1.91625e-06
6.365e-06	0.04689	5.16582e-06
6.38e-06	0.04738	5.16582e-06
6.395e-06	0.05032	7.24597e-06
6.41e-06	0.04934	1.91756e-06
6.425e-06	0.04983	6.67243e-07
6.44e-06	0.04885	3.08174e-06
6.46e-06	0.04983	1.01645e-05
6.475e-06	0.04983	1.83339e-06
6.49e-06	0.04836	1.6521e-07
6.505e-06	0.04641	5.83073e-07
6.52e-06	0.05081	2.24536e-06
6.535e-06	0.04934	9.99628e-07
6.55e-06	0.04934	1.41487e-06
6.565e-06	0.04934	5.58499e-06
6.58e-06	0.04836	3.49829e-06
6.595e-06	0.05423	6.65279e-07
6.61e-06	0.04689	1.64555e-07
6.625e-06	0.04787	2.66388e-06
6.64e-06	0.04738	1.41815e-06
6.66e-06	0.04836	4.74926e-06
6.675e-06	0.0513	2.66715e-06
6.69e-06	0.05032	9.97006e-07
6.705e-06	0.05081	6.41482e-06
6.72e-06	0.04983	7.66186e-06
6.735e-06	0.05228	3.91943e-06
6.75e-06	0.04641	5.16516e-06
6.765e-06	0.04689	1.50101e-06
6.78e-06	0.04689	6.67243e-07
6.795e-06	0.05032	2.74936e-06
6.81e-06	0.04885	2.33346e-06
6.825e-06	0.04885	1.9156e-06
6.84e-06	0.04738	1.08249e-06
6.86e-06	0.05081	1.65866e-07
6.875e-06	0.05326	4.33206e-06
6.89e-06	0.04934	2.52e-07
6.905e-06	0.04983	1.6783e-07
6.92e-06	0.05032	1.00159e-06
6.935e-06	0.05228	6.41351e-06
6.95e-06	0.05228	9.74987e-06
6.965e-06	0.05326	3.91747e-06
6.98e-06	0.05081	1.00225e-06
6.995e-06	0.04885	5.66589e-06
7.01e-06	0.04983	3.16395e-06
7.025e-06	0.04885	5.79798e-07
7.04e-06	0.04885	5.58172e-06
7.06e-06	0.05032	1.83339e-06
7.075e-06	0.04983	3.91354e-06
7.09e-06	0.04983	1.08511e-06
7.105e-06	0.04592	2.66781e-06
7.12e-06	0.04738	4.41754e-06
7.135e-06	0.04787	6.66588e-07
7.15e-06	0.04641	3.58508e-06
7.165e-06	0.05081	3.58312e-06
7.18e-06	0.04983	5.99631e-06
7.195e-06	0.04934	1.09969e-05
7.21e-06	0.04983	1.01638e-05
7.225e-06	0.05277	6.00024e-06
7.24e-06	0.05032	4.33075e-06
7.26e-06	0.05081	2.74936e-06
7.28e-06	0.01509	6.6266e-07
7.295e-06	-0.00693	4.83016e-06
7.31e-06	-0.00693	3.16329e-06
7.325e-06	-0.00879	3.58312e-06
7.34e-06	-0.00977	1.67174e-07
7.355e-06	-0.00879	3.91681e-06
7.37e-06	-0.00243	9.33332e-06
7.385e-06	1.50206e-05	8.07973e-06
7.4e-06	-0.000474268	3.91681e-06
7.415e-06	-0.00145	5.66523e-06
7.43e-06	0.00344	8.49694e-06
7.445e-06	0.000504311	4.75123e-06
7.46e-06	-0.000474268	1.14931e-05
7.48e-06	-0.000963557	5.24671e-06
7.495e-06	-0.000474268	1.72459e-05
7.51e-06	0.000504311	2.68266e-05
7.525e-06	-0.00488	1.0779e-06
7.54e-06	-0.000474268	7.66448e-06
7.555e-06	-0.00243	1.00356e-06
7.57e-06	0.00442	3.16526e-06
7.585e-06	0.00197	6.83466e-06
7.6e-06	0.000504311	1.00159e-06
7.615e-06	-0.000963557	2.66453e-06
7.63e-06	0.000504311	1.49707e-06
7.645e-06	0.00197	1.6783e-07
7.66e-06	0.00246	2.34896e-05
7.68e-06	0.0009936	5.87001e-07
7.695e-06	-0.000963557	8.49825e-06
7.71e-06	0.00148	2.52e-07
7.725e-06	0.00491	6.49637e-06
7.74e-06	-0.000474268	3.91681e-06
7.755e-06	0.00148	2.25125e-06
7.77e-06	-0.000963557	2.75263e-06
7.785e-06	0.00295	1.69063e-05
7.8e-06	0.000504311	9.41618e-06
7.815e-06	-0.000474268	4.32878e-06
7.83e-06	-0.000963557	8.0817e-06
7.845e-06	-0.000963557	8.49891e-06
7.86e-06	-0.00292	2.6665e-06
7.88e-06	0.000504311	1.34969e-05
7.895e-06	-0.000963557	2.47406e-05
7.91e-06	0.000504311	1.97419e-05
7.925e-06	0.0009936	9.33267e-06
7.94e-06	0.00295	2.46105e-07
7.955e-06	1.50206e-05	6.49572e-06
7.97e-06	0.00148	1.48268e-05
7.985e-06	0.00295	3.99443e-06
8e-06	0.0009936	1.9328e-05
8.015e-06	-0.00194	2.0579e-05
8.03e-06	0.00197	2.25256e-06
8.045e-06	0.00148	1.69096e-05
8.06e-06	0.00148	1.08707e-06
8.08e-06	-0.00194	4.33206e-06
8.095e-06	-0.00145	3.58181e-06
8.11e-06	0.00197	8.99439e-06
8.125e-06	0.000504311	3.16395e-06
8.14e-06	0.00295	1.97432e-05
8.155e-06	0.0009936	3.22379e-05
8.17e-06	-0.000963557	2.1414e-05
8.185e-06	-0.00194	3.08436e-06
8.2e-06	0.00148	8.58176e-06
8.215e-06	1.50206e-05	3.58377e-06
8.23e-06	0.00246	5.83073e-07
8.245e-06	-0.000963557	3.58246e-06
8.26e-06	-0.000963557	1.02447e-05
8.28e-06	0.00197	7.33144e-06
8.295e-06	0.00148	6.00286e-06
8.31e-06	0.000504311	1.84929e-05
8.325e-06	0.00148	2.01617e-05
8.34e-06	0.00246	1.05836e-05
8.355e-06	0.00197	1.26664e-05
8.37e-06	0.00344	9.74922e-06
8.385e-06	0.00148	9.32939e-06
8.4e-06	0.0054	6.62004e-07
8.415e-06	0.0009936	8.99439e-06
8.43e-06	-0.000474268	9.82946e-06
8.445e-06	-0.000474268	9.98972e-07
8.46e-06	-0.00145	3.50026e-06
8.48e-06	0.00148	5.15927e-06
8.495e-06	0.0009936	1.22459e-05
8.51e-06	0.00246	1.39167e-05
8.525e-06	0.00148	7.66383e-06
8.54e-06	0.00197	1.83142e-06
8.555e-06	0.00295	7.33144e-06
8.57e-06	0.00246	1.44089e-05
8.585e-06	0.00148	1.08445e-06
8.6e-06	0.00197	1.49969e-06
8.615e-06	0.00197	6.4122e-06
8.63e-06	-0.00194	1.0995e-05
8.645e-06	-0.000474268	1.47439e-05
8.66e-06	1.50206e-05	8.91218e-06
8.68e-06	0.00197	1.08118e-06
8.695e-06	0.0009936	6.91686e-06
8.71e-06	-0.000474268	1.94089e-05
8.725e-06	0.0009936	6.08048e-06
8.74e-06	0.00197	2.2506e-06
8.755e-06	0.00148	8.49759e-06
8.77e-06	0.0009936	9.32808e-06
8.785e-06	0.00344	8.49432e-06
8.8e-06	0.00344	7.24531e-06
8.815e-06	-0.000963557	3.50288e-06
8.83e-06	0.00246	2.66912e-06
8.845e-06	1.50206e-05	2.50689e-07
8.86e-06	-0.000474268	5.87001e-07
8.88e-06	-0.00194	3.16395e-06
8.895e-06	0.00197	1.49773e-06
8.91e-06	-0.00145	3.91878e-06
8.925e-06	1.50206e-05	1.68293e-05
8.94e-06	0.00246	1.43307e-05
8.955e-06	0.00442	5.58434e-06
8.97e-06	1.50206e-05	3.58246e-06
8.985e-06	0.00148	6.07655e-06
9e-06	-0.000474268	3.58115e-06
9.015e-06	0.00148	3.57853e-06
9.03e-06	0.00246	2.66388e-06
9.045e-06	-0.000474268	2.51344e-07
9.06e-06	-0.000963557	1.49707e-06
9.08e-06	0.00148	2.6665e-06
9.095e-06	0.00344	3.4996e-06

## Sheet: Fig 3c
360 nm			405 nm			532 nm
Light intensity (nW/μm2)	Frequency (Hz)		Light intensity (nW/μm2)	Frequency (Hz)		Light intensity (nW/μm2)	Frequency (Hz)
3	58		5	0.15		5	0.002
5	77		12	0.55		10	0.035
10	187		17.8	1.33		15	0.038
18	307		28	2.67		23	0.043
24	666		33.4	3.64		30	0.05
28	769		38	6.1		37	0.054
39	833		42	6.3		43	0.07
50	1111		50	7.6		50	0.096

## Sheet: Fig 3d
360 nm			405 nm			532 nm
Time (s)	VOUT (V)		Time (s)	VOUT (V)		Time (s)	VOUT (V)
1e-05	0.07443		0.0002	0.07141		0.1	0.04899
2e-05	0.07385		0.0004	0.07082		0.2	0.05446
3e-05	0.07426		0.0006	0.07001		0.3	0.06061
4e-05	0.07418		0.0008	0.0695		0.4	0.06544
5e-05	0.07435		0.001	0.06924		0.5	0.0695
6e-05	0.08048		0.0012	0.06918		0.6	0.07305
7e-05	0.09511		0.0014	0.06932		0.7	0.07624
8e-05	0.10836		0.0016	0.06964		0.8	0.07913
9e-05	0.11694		0.0018	0.0697		0.9	0.08179
0.0001	0.12471		0.002	0.0697		1	0.08428
0.00011	0.13142		0.0022	0.07012		1.1	0.0866
0.00012	0.13714		0.0024	0.07071		1.2	0.08879
0.00013	0.14262		0.0026	0.07169		1.3	0.09086
0.00014	0.1472		0.0028	0.0724		1.4	0.09283
0.00015	0.15169		0.003	0.0729		1.5	0.09471
0.00016	0.15545		0.0032	0.07306		1.6	0.09651
0.00017	0.15938		0.0034	0.07298		1.7	0.09823
0.00018	0.16314		0.0036	0.07273		1.8	0.09989
0.00019	0.16625		0.0038	0.07251		1.9	0.10149
0.0002	0.16952		0.004	0.07226		2	0.10304
0.00021	0.17238		0.0042	0.07195		2.1	0.10452
0.00022	0.175		0.0044	0.07158		2.2	0.10596
0.00023	0.17794		0.0046	0.07092		2.3	0.10736
0.00024	0.17998		0.0048	0.07054		2.4	0.10871
0.00025	0.18301		0.005	0.07037		2.5	0.11002
0.00026	0.18497		0.0052	0.07048		2.6	0.1113
0.00027	0.18751		0.0054	0.07096		2.7	0.11254
0.00028	0.1898		0.0056	0.07169		2.8	0.11375
0.00029	0.19143		0.0058	0.07241		2.9	0.11492
0.0003	0.19397		0.006	0.07315		3	0.11607
0.00031	0.19274		0.0062	0.07404		3.1	0.11719
0.00032	0.16796		0.0064	0.07502		3.2	0.11828
0.00033	0.13281		0.0066	0.07623		3.3	0.11935
0.00034	0.11441		0.0068	0.0772		3.4	0.12038
0.00035	0.10681		0.007	0.07791		3.5	0.12141
0.00036	0.10108		0.0072	0.07833		3.6	0.1224
0.00037	0.09765		0.0074	0.07849		3.7	0.12338
0.00038	0.0943		0.0076	0.07841		3.8	0.12434
0.00039	0.09291		0.0078	0.07835		3.9	0.12528
0.0004	0.09103		0.008	0.07825		4	0.1262
0.00041	0.09013		0.0082	0.07807		4.1	0.1271
0.00042	0.08923		0.0084	0.07779		4.2	0.12798
0.00043	0.08931		0.0086	0.07729		4.3	0.12886
0.00044	0.08833		0.0088	0.07702		4.4	0.12971
0.00045	0.08767		0.009	0.07701		4.5	0.13055
0.00046	0.08686		0.0092	0.07727		4.6	0.13137
0.00047	0.08669		0.0094	0.0778		4.7	0.13219
0.00048	0.08653		0.0096	0.07853		4.8	0.13297
0.00049	0.08596		0.0098	0.07923		4.9	0.13376
0.0005	0.0862		0.01	0.07995		5	0.13452
0.00051	0.0853		0.0102	0.08078		5.1	0.13527
0.00052	0.08636		0.0104	0.08174		5.2	0.13602
0.00053	0.08571		0.0106	0.08296		5.3	0.13674
0.00054	0.08563		0.0108	0.08392		5.4	0.13746
0.00055	0.08514		0.011	0.08463		5.5	0.13816
0.00056	0.08506		0.0112	0.08501		5.6	0.13885
0.00057	0.08522		0.0114	0.08518		5.7	0.13953
0.00058	0.08383		0.0116	0.08511		5.8	0.14021
0.00059	0.08473		0.0118	0.08507		5.9	0.14086
0.0006	0.08408		0.012	0.08499		6	0.14151
0.00061	0.08514		0.0122	0.08483		6.1	0.14215
0.00062	0.08244		0.0124	0.08457		6.2	0.14278
0.00063	0.0817		0.0126	0.08404		6.3	0.14341
0.00064	0.08179		0.0128	0.08378		6.4	0.14402
0.00065	0.08146		0.013	0.08378		6.5	0.14463
0.00066	0.08138		0.0132	0.08404		6.6	0.14522
0.00067	0.08138		0.0134	0.08457		6.7	0.1458
0.00068	0.08121		0.0136	0.08529		6.8	0.14638
0.00069	0.08146		0.0138	0.08599		6.9	0.14696
0.0007	0.08105		0.014	0.08669		7	0.14752
0.00071	0.08146		0.0142	0.08754		7.1	0.14808
0.00072	0.08113		0.0144	0.08848		7.2	0.14862
0.00073	0.08097		0.0146	0.08966		7.3	0.14917
0.00074	0.08154		0.0148	0.09062		7.4	0.1497
0.00075	0.08121		0.015	0.0913		7.5	0.15024
0.00076	0.08138		0.0152	0.09169		7.6	0.15076
0.00077	0.08089		0.0154	0.09186		7.7	0.15127
0.00078	0.08097		0.0156	0.09175		7.8	0.15177
0.00079	0.08097		0.0158	0.09169		7.9	0.15227
0.0008	0.08113		0.016	0.0916		8	0.15277
0.00081	0.08138		0.0162	0.09142		8.1	0.15326
0.00082	0.08146		0.0164	0.09112		8.2	0.15374
0.00083	0.08211		0.0166	0.09059		8.3	0.15421
0.00084	0.08195		0.0168	0.09031		8.4	0.15468
0.00085	0.08203		0.017	0.09028		8.5	0.15514
0.00086	0.08326		0.0172	0.09055		8.6	0.15559
0.00087	0.08367		0.0174	0.09105		8.7	0.15605
0.00088	0.08448		0.0176	0.09175		8.8	0.15649
0.00089	0.08661		0.0178	0.09241		8.9	0.15693
0.0009	0.09119		0.018	0.09313		9	0.15732
0.00091	0.10215		0.0182	0.09391		9.1	0.15729
0.00092	0.11392		0.0184	0.09485		9.2	0.14704
0.00093	0.12357		0.0186	0.09604		9.3	0.11879
0.00094	0.13052		0.0188	0.09696		9.4	0.08462
0.00095	0.13681		0.019	0.09761		9.5	0.06238
0.00096	0.14262		0.0192	0.098		9.6	0.06436
0.00097	0.14736		0.0194	0.09814		9.7	0.06848
0.00098	0.15259		0.0196	0.09802		9.8	0.07184
0.00099	0.15611		0.0198	0.09796		9.9	0.07477
0.001	0.16044		0.02	0.09784		10	0.0774
0.00101	0.16379		0.0202	0.09764		10.1	0.0798
0.00102	0.16723		0.0204	0.09735		10.2	0.08204
0.00103	0.17074		0.0206	0.09681		10.3	0.08411
0.00104	0.17352		0.0208	0.0965		10.4	0.08608
0.00105	0.17655		0.021	0.09646		10.5	0.08795
0.00106	0.17827		0.0212	0.0967		10.6	0.08972
0.00107	0.15717		0.0214	0.09717		10.7	0.09142
0.00108	0.12643		0.0216	0.09787		10.8	0.09306
0.00109	0.10901		0.0218	0.09853		10.9	0.09462
0.0011	0.10215		0.022	0.09922		11	0.09612
0.00111	0.09601		0.0222	0.1		11.1	0.09759
0.00112	0.09192		0.0224	0.10092		11.2	0.09901
0.00113	0.08939		0.0226	0.10209		11.3	0.10038
0.00114	0.08645		0.0228	0.103		11.4	0.10171
0.00115	0.08563		0.023	0.10365		11.5	0.103
0.00116	0.0826		0.0232	0.10402		11.6	0.10425
0.00117	0.08195		0.0234	0.10414		11.7	0.10547
0.00118	0.08162		0.0236	0.10402		11.8	0.10667
0.00119	0.08113		0.0238	0.10393		11.9	0.10783
0.0012	0.08048		0.024	0.10381		12	0.10896
0.00121	0.07884		0.0242	0.10362		12.1	0.11008
0.00122	0.0795		0.0244	0.10329		12.2	0.11116
0.00123	0.07974		0.0246	0.10273		12.3	0.11221
0.00124	0.08105		0.0248	0.10242		12.4	0.11326
0.00125	0.08121		0.025	0.10237		12.5	0.11427
0.00126	0.0808		0.0252	0.1026		12.6	0.11526
0.00127	0.06928		0.0254	0.10305		12.7	0.11625
0.00128	0.06969		0.0256	0.10372		12.8	0.1172
0.00129	0.06993		0.0258	0.10438		12.9	0.11814
0.0013	0.07001		0.026	0.10506		13	0.11906
0.00131	0.07018		0.0262	0.10582		13.1	0.11999
0.00132	0.07001		0.0264	0.10674		13.2	0.12088
0.00133	0.07058		0.0266	0.10789		13.3	0.12175
0.00134	0.07132		0.0268	0.10879		13.4	0.12261
0.00135	0.0714		0.027	0.10942		13.5	0.12346
0.00136	0.07197		0.0272	0.1098		13.6	0.12429
0.00137	0.07214		0.0274	0.10989		13.7	0.1251
0.00138	0.07255		0.0276	0.10977		13.8	0.12591
0.00139	0.07304		0.0278	0.10965		13.9	0.1267
0.0014	0.07385		0.028	0.10953		14	0.12747
0.00141	0.0741		0.0282	0.1093		14.1	0.12823
0.00142	0.07353		0.0284	0.10899		14.2	0.12899
0.00143	0.07418		0.0286	0.10842		14.3	0.12973
0.00144	0.07516		0.0288	0.10809		14.4	0.13046
0.00145	0.07663		0.029	0.10803		14.5	0.13118
0.00146	0.0786		0.0292	0.10824		14.6	0.1319
0.00147	0.07991		0.0294	0.10869		14.7	0.13259
0.00148	0.0795		0.0296	0.10935		14.8	0.13328
0.00149	0.08269		0.0298	0.10999		14.9	0.13396
0.0015	0.09331		0.03	0.11065		15	0.13463
0.00151	0.10599		0.0302	0.11142		15.1	0.13529
0.00152	0.11621		0.0304	0.1123		15.2	0.13595
0.00153	0.12406		0.0306	0.11346		15.3	0.13658
0.00154	0.1306		0.0308	0.11434		15.4	0.13721
0.00155	0.13706		0.031	0.11496		15.5	0.13784
0.00156	0.14188		0.0312	0.11532		15.6	0.13847
0.00157	0.1472		0.0314	0.1154		15.7	0.13907
0.00158	0.15128		0.0316	0.11527		15.8	0.13968
0.00159	0.15595		0.0318	0.11517		15.9	0.14027
0.0016	0.15881		0.032	0.11502		16	0.14086
0.00161	0.16314		0.0322	0.11479		16.1	0.14144
0.00162	0.16576		0.0324	0.11445		16.2	0.14201
0.00163	0.16944		0.0326	0.11388		16.3	0.14257
0.00164	0.1723		0.0328	0.11354		16.4	0.14313
0.00165	0.17508		0.033	0.11347		16.5	0.14367
0.00166	0.17819		0.0332	0.11368		16.6	0.14421
0.00167	0.1799		0.0334	0.11411		16.7	0.14475
0.00168	0.18178		0.0336	0.11479		16.8	0.14529
0.00169	0.18023		0.0338	0.1154		16.9	0.14582
0.0017	0.14932		0.034	0.11607		17	0.14634
0.00171	0.10893		0.0342	0.1168		17.1	0.14685
0.00172	0.08996		0.0344	0.11769		17.2	0.14736
0.00173	0.0844		0.0346	0.11883		17.3	0.14786
0.00174	0.0813		0.0348	0.11971		17.4	0.14836
0.00175	0.08023		0.035	0.12033		17.5	0.14885
0.00176	0.07868		0.0352	0.12067		17.6	0.14933
0.00177	0.07778		0.0354	0.12075		17.7	0.14982
0.00178	0.07565		0.0356	0.12058		17.8	0.15029
0.00179	0.07492		0.0358	0.12051		17.9	0.15076
0.0018	0.07451		0.036	0.12033		18	0.15122
0.00181	0.07385		0.0362	0.1201		18.1	0.15168
0.00182	0.0723		0.0364	0.11976		18.2	0.15212
0.00183	0.07197		0.0366	0.11917		18.3	0.15254
0.00184	0.07222		0.0368	0.11883		18.4	0.15283
0.00185	0.07206		0.037	0.11875		18.5	0.15284
0.00186	0.07173		0.0372	0.11893		18.6	0.1526
0.00187	0.07238		0.0374	0.11937		18.7	0.1496
0.00188	0.0732		0.0376	0.12003		18.8	0.13768
0.00189	0.07345		0.0378	0.12063		18.9	0.12383
0.0019	0.07369		0.038	0.12129		19	0.09317
0.00191	0.07296		0.0382	0.12201		19.1	0.06282
0.00192	0.07385		0.0384	0.12291		19.2	0.06439
0.00193	0.07361		0.0386	0.12403		19.3	0.06842
0.00194	0.07418		0.0388	0.12487		19.4	0.07168
0.00195	0.07426		0.039	0.1255		19.5	0.07451
0.00196	0.07263		0.0392	0.12582		19.6	0.07704
0.00197	0.07255		0.0394	0.1259		19.7	0.07936
0.00198	0.07222		0.0396	0.12574		19.8	0.0815
0.00199	0.07206		0.0398	0.12564		19.9	0.08352
0.002	0.07189		0.04	0.12546		20	0.08541
0.00201	0.07173		0.0402	0.12523		20.1	0.08721
0.00202	0.07157		0.0404	0.12487		20.2	0.08892
0.00203	0.07197		0.0406	0.12427		20.3	0.09056
0.00204	0.07165		0.0408	0.12391		20.4	0.09215
0.00205	0.07222		0.041	0.12384		20.5	0.09367
0.00206	0.07181		0.0412	0.12402		20.6	0.09512
0.00207	0.07214		0.0414	0.12447		20.7	0.09655
0.00208	0.07214		0.0416	0.1251		20.8	0.09792
0.00209	0.07197		0.0418	0.1257		20.9	0.09925
0.0021	0.07246		0.042	0.12634		21	0.10054
0.00211	0.07222		0.0422	0.12707		21.1	0.1018
0.00212	0.07312		0.0424	0.12795		21.2	0.10302
0.00213	0.07377		0.0426	0.12904		21.3	0.10421
0.00214	0.07475		0.0428	0.12991		21.4	0.10538
0.00215	0.07557		0.043	0.13051		21.5	0.10651
0.00216	0.07721		0.0432	0.13084		21.6	0.10762
0.00217	0.0835		0.0434	0.13092		21.7	0.1087
0.00218	0.09699		0.0436	0.13073		21.8	0.10975
0.00219	0.10877		0.0438	0.13062		21.9	0.11079
0.0022	0.11825		0.044	0.13044		22	0.1118
0.00221	0.12586		0.0442	0.13018		22.1	0.1128
0.00222	0.13223		0.0444	0.12984		22.2	0.11378
0.00223	0.13853		0.0446	0.12923		22.3	0.11473
0.00224	0.14376		0.0448	0.12887		22.4	0.11566
0.00225	0.14842		0.045	0.12877		22.5	0.11659
0.00226	0.15259		0.0452	0.12897		22.6	0.11749
0.00227	0.15644		0.0454	0.12937		22.7	0.11838
0.00228	0.16003		0.0456	0.13001		22.8	0.11926
0.00229	0.16371		0.0458	0.13059		22.9	0.12011
0.0023	0.16723		0.046	0.13123		23	0.12096
0.00231	0.16993		0.0462	0.13195		23.1	0.12179
0.00232	0.17336		0.0464	0.13282		23.2	0.12261
0.00233	0.1723		0.0466	0.13393		23.3	0.12341
0.00234	0.15709		0.0468	0.13477		23.4	0.1242
0.00235	0.13052		0.047	0.13537		23.5	0.12498
0.00236	0.11138		0.0472	0.13567		23.6	0.12574
0.00237	0.10215		0.0474	0.13575		23.7	0.1265
0.00238	0.09495		0.0476	0.13556		23.8	0.12725
0.00239	0.09037		0.0478	0.13543		23.9	0.12798
0.0024	0.08506		0.048	0.13527		24	0.12871
0.00241	0.08309		0.0482	0.135		24.1	0.12942
0.00242	0.08179		0.0484	0.13462		24.2	0.13011
0.00243	0.08015		0.0486	0.13402		24.3	0.13081
0.00244	0.07901		0.0488	0.13366		24.4	0.1315
0.00245	0.07786		0.049	0.13356		24.5	0.13216
0.00246	0.07876		0.0492	0.13372		24.6	0.13283
0.00247	0.07794		0.0494	0.13412		24.7	0.13349
0.00248	0.0777		0.0496	0.13477		24.8	0.13413
0.00249	0.07721		0.0498	0.13536		24.9	0.13477
0.0025	0.07704		0.05	0.13597		25	0.13541
0.00251	0.07753		0.0502	0.13667		25.1	0.13602
0.00252	0.0768		0.0504	0.13753		25.2	0.13664
0.00253	0.07786		0.0506	0.13864		25.3	0.13725
0.00254	0.07713		0.0508	0.13948		25.4	0.13784
0.00255	0.07852		0.051	0.14007		25.5	0.13843
0.00256	0.07745		0.0512	0.14038		25.6	0.13902
0.00257	0.07721		0.0514	0.14044		25.7	0.13959
0.00258	0.07729		0.0516	0.14026		25.8	0.14016
0.00259	0.07704		0.0518	0.14011		25.9	0.14071
0.0026	0.07042		0.052	0.13993		26	0.14126
0.00261	0.07042		0.0522	0.13966		26.1	0.14182
0.00262	0.07009		0.0524	0.1393		26.2	0.14236
0.00263	0.07026		0.0526	0.13869		26.3	0.14289
0.00264	0.06903		0.0528	0.13831		26.4	0.14342
0.00265	0.06911		0.053	0.1382		26.5	0.14394
0.00266	0.06936		0.0532	0.13837		26.6	0.14445
0.00267	0.0687		0.0534	0.13878		26.7	0.14497
0.00268	0.07001		0.0536	0.13939		26.8	0.14548
0.00269	0.06969		0.0538	0.13997		26.9	0.14597
0.0027	0.06944		0.054	0.14059		27	0.14646
0.00271	0.07001		0.0542	0.1413		27.1	0.14691
0.00272	0.06895		0.0544	0.14215		27.2	0.14723
0.00273	0.0687		0.0546	0.14323		27.3	0.14744
0.00274	0.06895		0.0548	0.14407		27.4	0.14742
0.00275	0.06887		0.055	0.14464		27.5	0.14704
0.00276	0.06928		0.0552	0.14494		27.6	0.14604
0.00277	0.0696		0.0554	0.14502		27.7	0.14484
0.00278	0.07001		0.0556	0.1448		27.8	0.14076
0.00279	0.06919		0.0558	0.14467		27.9	0.12542
0.0028	0.06977		0.056	0.14446		28	0.1061
0.00281	0.07009		0.0562	0.14421		28.1	0.08682
0.00282	0.07018		0.0564	0.14382		28.2	0.07301
0.00283	0.07058		0.0566	0.14322		28.3	0.06484
0.00284	0.07067		0.0568	0.14283		28.4	0.06027
0.00285	0.07124		0.057	0.14272		28.5	0.0566
0.00286	0.07246		0.0572	0.14286		28.6	0.05397
0.00287	0.07524		0.0574	0.14328		28.7	0.04949
0.00288	0.07868		0.0576	0.14388		28.8	0.04993
0.00289	0.08023		0.0578	0.14444		28.9	0.04974
0.0029	0.08187		0.058	0.14506		29	0.055
0.00291	0.08154		0.0582	0.14577		29.1	0.05928
0.00292	0.08203		0.0584	0.14659		29.2	0.06297
0.00293	0.08318		0.0586	0.14769		29.3	0.06626
0.00294	0.08473		0.0588	0.14851		29.4	0.06926
0.00295	0.08538		0.059	0.1491		29.5	0.07202
0.00296	0.08686		0.0592	0.14938		29.6	0.07458
0.00297	0.08767		0.0594	0.14943		29.7	0.07698
0.00298	0.09037		0.0596	0.14923		29.8	0.07924
0.00299	0.10231		0.0598	0.14908		29.9	0.08138
0.003	0.11465		0.06	0.1489		30	0.08342
0.00301	0.1225		0.0602	0.1486		30.1	0.08536
0.00302	0.13044		0.0604	0.14823		30.2	0.08721
0.00303	0.1364		0.0606	0.14761		30.3	0.08899
0.00304	0.14205		0.0608	0.14722		30.4	0.0907
0.00305	0.14671		0.061	0.14712		30.5	0.09235
0.00306	0.15145		0.0612	0.14727		30.6	0.09394
0.00307	0.15537		0.0614	0.14766		30.7	0.09549
0.00308	0.15938		0.0616	0.14826		30.8	0.09698
0.00309	0.16339		0.0618	0.14883		30.9	0.09842
0.0031	0.16625		0.062	0.14941		31	0.09983
0.00311	0.1696		0.0622	0.15012		31.1	0.1012
0.00312	0.17263		0.0624	0.15094		31.2	0.10251
0.00313	0.17524		0.0626	0.15202		31.3	0.10379
0.00314	0.17712		0.0628	0.15286		31.4	0.10504
0.00315	0.17516		0.063	0.15342		31.5	0.10625
0.00316	0.16003		0.0632	0.1537		31.6	0.10745
0.00317	0.14483		0.0634	0.15374		31.7	0.10862
0.00318	0.1355		0.0636	0.15355		31.8	0.10975
0.00319	0.12847		0.0638	0.15338		31.9	0.11086
0.0032	0.12128		0.064	0.15319		32	0.11194
0.00321	0.11555		0.0642	0.15291		32.1	0.113
0.00322	0.11163		0.0644	0.15253		32.2	0.11404
0.00323	0.10844		0.0646	0.15188		32.3	0.11506
0.00324	0.10591		0.0648	0.15149		32.4	0.11606
0.00325	0.09348		0.065	0.15136		32.5	0.11704
0.00326	0.0934		0.0652	0.15151		32.6	0.11799
0.00327	0.09438		0.0654	0.1519		32.7	0.11894
0.00328	0.09405		0.0656	0.1525		32.8	0.11986
0.00329	0.09381		0.0658	0.15306		32.9	0.12076
0.0033	0.09274		0.066	0.15366		33	0.12165
0.00331	0.09127		0.0662	0.15436		33.1	0.12253
0.00332	0.09062		0.0664	0.15517		33.2	0.12338
0.00333	0.08996		0.0666	0.15625		33.3	0.12422
0.00334	0.09168		0.0668	0.15706		33.4	0.12506
0.00335	0.09274		0.067	0.15762		33.5	0.12587
0.00336	0.09315		0.0672	0.1579		33.6	0.12667
0.00337	0.09356		0.0674	0.15795		33.7	0.12747
0.00338	0.09356		0.0676	0.15773		33.8	0.12825
0.00339	0.09397		0.0678	0.15757		33.9	0.12901
0.0034	0.09372		0.068	0.15736		34	0.12977
0.00341	0.09364		0.0682	0.15707		34.1	0.13052
0.00342	0.0943		0.0684	0.15668		34.2	0.13124
0.00343	0.09356		0.0686	0.15606		34.3	0.13196
0.00344	0.09364		0.0688	0.15567		34.4	0.13267
0.00345	0.0934		0.069	0.15551		34.5	0.13337
0.00346	0.09209		0.0692	0.15568		34.6	0.13405
0.00347	0.0925		0.0694	0.15604		34.7	0.13475
0.00348	0.09094		0.0696	0.15664		34.8	0.13542
0.00349	0.09045		0.0698	0.1572		34.9	0.13608
0.0035	0.08865		0.07	0.15779		35	0.13674
0.00351	0.08808		0.0702	0.15847		35.1	0.13738
0.00352	0.0889		0.0704	0.15928		35.2	0.13802
0.00353	0.08645		0.0706	0.16034		35.3	0.13865
0.00354	0.08277		0.0708	0.16117		35.4	0.13927
0.00355	0.08015		0.071	0.16173		35.5	0.13989
0.00356	0.07876		0.0712	0.162		35.6	0.14049
0.00357	0.07819		0.0714	0.16204		35.7	0.14109
0.00358	0.07811		0.0716	0.16181		35.8	0.14168
0.00359	0.07631		0.0718	0.16165		35.9	0.14226
0.0036	0.07557		0.072	0.16144		36	0.14283
0.00361	0.07655		0.0722	0.16115		36.1	0.14338
0.00362	0.07647		0.0724	0.16075		36.2	0.14383
0.00363	0.07524		0.0726	0.16014		36.3	0.14423
0.00364	0.06437		0.0728	0.15973		36.4	0.14464
0.00365	0.06372		0.073	0.15958		36.5	0.14514
0.00366	0.06396		0.0732	0.15972		36.6	0.14551
0.00367	0.06691		0.0734	0.16009		36.7	0.14563
0.00368	0.06691		0.0736	0.16069		36.8	0.14509
0.00369	0.0678		0.0738	0.16123		36.9	0.14268
0.0037	0.06952		0.074	0.16181		37	0.12875
0.00371	0.07745		0.0742	0.16249		37.1	0.1133
0.00372	0.09389		0.0744	0.1633		37.2	0.09091
0.00373	0.1055		0.0746	0.16437		37.3	0.05817
0.00374	0.11555		0.0748	0.16516		37.4	0.05149
0.00375	0.1221		0.075	0.16573		37.5	0.05387
0.00376	0.12954		0.0752	0.16598		37.6	0.05667
0.00377	0.13493		0.0754	0.16602		37.7	0.05906
0.00378	0.14057		0.0756	0.16581		37.8	0.0612
0.00379	0.14507		0.0758	0.16562		37.9	0.06315
0.0038	0.14973		0.076	0.16542		38	0.06496
0.00381	0.15357		0.0762	0.16512		38.1	0.06665
0.00382	0.15742		0.0764	0.16473		38.2	0.06825
0.00383	0.16126		0.0766	0.16406		38.3	0.06976
0.00384	0.16412		0.0768	0.16366		38.4	0.0712
0.00385	0.16805		0.077	0.16351		38.5	0.07258
0.00386	0.17009		0.0772	0.16365		38.6	0.0739
0.00387	0.17361		0.0774	0.16402		38.7	0.07518
0.00388	0.17606		0.0776	0.16459		38.8	0.0764
0.00389	0.17859		0.0778	0.16514		38.9	0.07758
0.0039	0.18146		0.078	0.16573		39	0.07872
0.00391	0.18366		0.0782	0.16641		39.1	0.07984
0.00392	0.18595		0.0784	0.1672		39.2	0.08092
0.00393	0.18783		0.0786	0.16827		39.3	0.08197
0.00394	0.19086		0.0788	0.16908		39.4	0.08299
0.00395	0.19192		0.079	0.16961		39.5	0.08399
0.00396	0.19446		0.0792	0.16987		39.6	0.08496
0.00397	0.19601		0.0794	0.16992		39.7	0.08592
0.00398	0.19805		0.0796	0.16969		39.8	0.08684
0.00399	0.19969		0.0798	0.1695		39.9	0.08774
0.004	0.20149		0.08	0.16928		40	0.08864
0.00401	0.2032		0.0802	0.16899		40.1	0.08951
0.00402	0.20451		0.0804	0.16858		40.2	0.09035
0.00403	0.20639		0.0806	0.16794		40.3	0.0912
0.00404	0.20762		0.0808	0.16755		40.4	0.092
0.00405	0.20844		0.081	0.16738		40.5	0.0928
0.00406	0.20778		0.0812	0.16752		40.6	0.0936
0.00407	0.20721		0.0814	0.16786		40.7	0.09437
0.00408	0.20067		0.0816	0.16845		40.8	0.09512
0.00409	0.17581		0.0818	0.16899		40.9	0.09587
0.0041	0.14891		0.082	0.16954		41	0.0966
0.00411	0.12766		0.0822	0.17023		41.1	0.09731
0.00412	0.11163		0.0824	0.17103		41.2	0.09802
0.00413	0.10198		0.0826	0.17206		41.3	0.09871
0.00414	0.09708		0.0828	0.17287		41.4	0.09939
0.00415	0.09282		0.083	0.17341		41.5	0.10007
0.00416	0.09021		0.0832	0.17365		41.6	0.10073
0.00417	0.08906		0.0834	0.17369		41.7	0.10138
0.00418	0.08849		0.0836	0.17347		41.8	0.10203
0.00419	0.08759		0.0838	0.17329		41.9	0.10266
0.0042	0.08669		0.084	0.17305		42	0.10328
0.00421	0.08497		0.0842	0.17277		42.1	0.10389
0.00422	0.08342		0.0844	0.17236		42.2	0.10449
0.00423	0.08326		0.0846	0.17172		42.3	0.1051
0.00424	0.08309		0.0848	0.17128		42.4	0.10568
0.00425	0.08309		0.085	0.17113		42.5	0.10626
0.00426	0.08187		0.0852	0.17125		42.6	0.10684
0.00427	0.08228		0.0854	0.17161		42.7	0.10741
0.00428	0.08121		0.0856	0.17218		42.8	0.10795
0.00429	0.07941		0.0858	0.17274		42.9	0.10851
0.0043	0.07786		0.086	0.17328		43	0.10906
0.00431	0.0786		0.0862	0.17395		43.1	0.10958
0.00432	0.07991		0.0864	0.17475		43.2	0.11011
0.00433	0.08023		0.0866	0.17578		43.3	0.11064
0.00434	0.08048		0.0868	0.17656		43.4	0.11116
0.00435	0.07982		0.087	0.17711		43.5	0.11167
0.00436	0.07933		0.0872	0.17736		43.6	0.11217
0.00437	0.0795		0.0874	0.17738		43.7	0.11267
0.00438	0.07909		0.0876	0.17715		43.8	0.11317
0.00439	0.07941		0.0878	0.17697		43.9	0.11366
0.0044	0.07909		0.088	0.17672		44	0.11414
0.00441	0.07843		0.0882	0.17643		44.1	0.11462
0.00442	0.07843		0.0884	0.17602		44.2	0.11509
0.00443	0.07794		0.0886	0.17536		44.3	0.11556
0.00444	0.07753		0.0888	0.17496		44.4	0.11601
0.00445	0.07704		0.089	0.17479		44.5	0.11646
0.00446	0.07704		0.0892	0.17491		44.6	0.11693
0.00447	0.07713		0.0894	0.17525		44.7	0.11736
0.00448	0.07614		0.0896	0.17583		44.8	0.1178
0.00449	0.07574		0.0898	0.17635		44.9	0.11824
0.0045	0.07549		0.09	0.17692		45	0.11868
0.00451	0.07565		0.0902	0.17757		45.1	0.11911
0.00452	0.07492		0.0904	0.17836		45.2	0.11953
0.00453	0.07557		0.0906	0.1794		45.3	0.11994
0.00454	0.07533		0.0908	0.18019		45.4	0.12036
0.00455	0.07451		0.091	0.18073		45.5	0.12077
0.00456	0.07451		0.0912	0.18097		45.6	0.12118
0.00457	0.07451		0.0914	0.18099		45.7	0.12158
0.00458	0.07385		0.0916	0.18076		45.8	0.12197
0.00459	0.07402		0.0918	0.18057		45.9	0.12236
0.0046	0.07467		0.092	0.18033		46	0.12275
0.00461	0.07435		0.0922	0.18002		46.1	0.12314
0.00462	0.07467		0.0924	0.1796		46.2	0.12352
0.00463	0.07451		0.0926	0.17896		46.3	0.1239
0.00464	0.07443		0.0928	0.17852		46.4	0.12428
0.00465	0.07459		0.093	0.17836		46.5	0.12465
0.00466	0.07475		0.0932	0.17848		46.6	0.12502
0.00467	0.07459		0.0934	0.17883		46.7	0.12538
0.00468	0.07467		0.0936	0.1794		46.8	0.12575
0.00469	0.07426		0.0938	0.17992		46.9	0.12611
0.0047	0.07426		0.094	0.18048		47	0.12646
0.00471	0.07377		0.0942	0.1811		47.1	0.12682
0.00472	0.07279		0.0944	0.18188		47.2	0.12717
0.00473	0.07222		0.0946	0.18292		47.3	0.1275
0.00474	0.0723		0.0948	0.18371		47.4	0.12785
0.00475	0.07157		0.095	0.18424		47.5	0.12819
0.00476	0.07222		0.0952	0.18448		47.6	0.12853
0.00477	0.07222		0.0954	0.18449		47.7	0.12886
0.00478	0.07206		0.0956	0.18427		47.8	0.12919
			0.0958	0.18406		47.9	0.12951
			0.096	0.18382		48	0.12984
			0.0962	0.18351		48.1	0.13015
			0.0964	0.1831		48.2	0.13046
			0.0966	0.18243		48.3	0.13079
			0.0968	0.18199		48.4	0.13109
			0.097	0.18182		48.5	0.1314
			0.0972	0.18193		48.6	0.1317
			0.0974	0.18229		48.7	0.13201
			0.0976	0.18283		48.8	0.1323
			0.0978	0.18335		48.9	0.1326
			0.098	0.18391		49	0.13289
			0.0982	0.18454		49.1	0.13318
			0.0984	0.18534		49.2	0.13347
			0.0986	0.18635		49.3	0.13375
			0.0988	0.18715		49.4	0.13404
			0.099	0.18768		49.5	0.13431
			0.0992	0.1879		49.6	0.13459
			0.0994	0.18793		49.7	0.13487
			0.0996	0.18768		49.8	0.13514
			0.0998	0.18748		49.9	0.13541
			0.1	0.18723		50	0.13568
			0.1002	0.18693		50.1	0.13595
			0.1004	0.18651		50.2	0.1362
			0.1006	0.18583		50.3	0.13646
			0.1008	0.1854		50.4	0.13672
			0.101	0.18523		50.5	0.13698
			0.1012	0.18534		50.6	0.13724
			0.1014	0.18567		50.7	0.13749
			0.1016	0.18622		50.8	0.13774
			0.1018	0.18674		50.9	0.13799
			0.102	0.18732		51	0.13824
			0.1022	0.18795		51.1	0.13848
			0.1024	0.18871		51.2	0.13873
			0.1026	0.18975		51.3	0.13897
			0.1028	0.19051		51.4	0.1392
			0.103	0.19104		51.5	0.13945
			0.1032	0.19128		51.6	0.13968
			0.1034	0.19128		51.7	0.13991
			0.1036	0.19102		51.8	0.14013
			0.1038	0.19081		51.9	0.14037
			0.104	0.19057		52	0.14059
			0.1042	0.19024		52.1	0.14082
			0.1044	0.18982		52.2	0.14104
			0.1046	0.18915		52.3	0.14126
			0.1048	0.18871		52.4	0.14148
			0.105	0.18851		52.5	0.14169
			0.1052	0.18862		52.6	0.14191
			0.1054	0.18895		52.7	0.14213
			0.1056	0.18949		52.8	0.14234
			0.1058	0.19		52.9	0.14255
			0.106	0.19051		53	0.14276
			0.1062	0.19114		53.1	0.14296
			0.1064	0.19189		53.2	0.14316
			0.1066	0.19288		53.3	0.14338
			0.1068	0.19363		53.4	0.14357
			0.107	0.19414		53.5	0.14378
			0.1072	0.19437		53.6	0.14397
			0.1074	0.19435		53.7	0.14417
			0.1076	0.19399		53.8	0.14436
			0.1078	0.19312		53.9	0.14456
			0.108	0.19209		54	0.14475
			0.1082	0.19078		54.1	0.14493
			0.1084	0.18951		54.2	0.14512
			0.1086	0.18762		54.3	0.1453
			0.1088	0.18546		54.4	0.14548
			0.109	0.18361		54.5	0.14567
			0.1092	0.18093		54.6	0.14585
			0.1094	0.17808		54.7	0.14603
			0.1096	0.17539		54.8	0.1462
			0.1098	0.16856		54.9	0.14638
			0.11	0.15984		55	0.14656
			0.1102	0.15182		55.1	0.14672
			0.1104	0.14425		55.2	0.14684
			0.1106	0.13839		55.3	0.14694
			0.1108	0.1312		55.4	0.14275
			0.111	0.12441		55.5	0.11924
			0.1112	0.11914		55.6	0.05988
			0.1114	0.11395		55.7556	0.05387
			0.1116	0.10846		55.8111	0.05667
			0.1118	0.1032		55.8667	0.05906
			0.112	0.09771		55.9222	0.0612
			0.1122	0.09266		55.9778	0.06315
			0.1124	0.08762		56.0333	0.06496
			0.1126	0.08316		56.0889	0.06665
			0.1128	0.07849		56.1444	0.06825
			0.113	0.07497		56.2	0.06976
			0.1132	0.07261		56.2556	0.0712
			0.1134	0.06942		56.3111	0.07258
			0.1136	0.06715		56.3667	0.0739
			0.1138	0.06628		56.4222	0.07518
			0.114	0.06658		56.4778	0.0764
			0.1142	0.06735		56.5333	0.07758
			0.1144	0.0682		56.5889	0.07872
			0.1146	0.06986		56.6444	0.07984
			0.1148	0.07125		56.7	0.08092
			0.115	0.07233		56.7556	0.08197
			0.1152	0.07308		56.8111	0.08299
			0.1154	0.07354		56.8667	0.08399
			0.1156	0.07373		56.9222	0.08496
			0.1158	0.07393		56.9778	0.08592
			0.116	0.07408		57.0333	0.08684
			0.1162	0.07409		57.0889	0.08774
			0.1164	0.07404		57.1444	0.08864
			0.1166	0.07369		57.2	0.08951
			0.1168	0.07357		57.2556	0.09035
			0.117	0.07371		57.3111	0.0912
			0.1172	0.07411		57.3667	0.092
			0.1174	0.07474		57.4222	0.0928
			0.1176	0.07558		57.4778	0.0936
			0.1178	0.07637		57.5333	0.09437
			0.118	0.0772		57.5889	0.09512
			0.1182	0.07812		57.6444	0.09587
			0.1184	0.07918		57.7	0.0966
			0.1186	0.08047		57.7556	0.09731
			0.1188	0.08149		57.8111	0.09802
			0.119	0.08227		57.8667	0.09871
			0.1192	0.08274		57.9222	0.09939
			0.1194	0.08297		57.9778	0.10007
			0.1196	0.08295		58.0333	0.10073
			0.1198	0.08295		58.0889	0.10138
			0.12	0.08292		58.1444	0.10203
			0.1202	0.08278		58.2	0.10266
			0.1204	0.08254		58.2556	0.10328
			0.1206	0.08207		58.3111	0.10389
			0.1208	0.08182		58.3667	0.10449
			0.121	0.08184		58.4222	0.1051
			0.1212	0.08214		58.4778	0.10568
			0.1214	0.08267		58.5333	0.10626
			0.1216	0.08346		58.5889	0.10684
			0.1218	0.08418		58.6444	0.10741
			0.122	0.08489		58.7	0.10795
			0.1222	0.08568		58.7556	0.10851
			0.1224	0.08656		58.8111	0.10906
			0.1226	0.0878		58.8667	0.10958
			0.1228	0.08878		58.9222	0.11011
			0.123	0.08946		58.9778	0.11064
			0.1232	0.08987		59.0333	0.11116
			0.1234	0.09005		59.0889	0.11167
			0.1236	0.08997		59.1444	0.11217
			0.1238	0.0899		59.2	0.11267
			0.124	0.08982		59.2556	0.11317
			0.1242	0.08964		59.3111	0.11366
			0.1244	0.08937		59.3667	0.11414
			0.1246	0.08883		59.4222	0.11462
			0.1248	0.08853		59.4778	0.11509
			0.125	0.0885		59.5333	0.11556
			0.1252	0.08873		59.5889	0.11601
			0.1254	0.08922		59.6444	0.11646
			0.1256	0.08994		59.7	0.11693
			0.1258	0.09059		59.7556	0.11736
			0.126	0.0913		59.8111	0.1178
			0.1262	0.09211		59.8667	0.11824
			0.1264	0.09299		59.9222	0.11868
			0.1266	0.09416		59.9778	0.11911
			0.1268	0.09509		60.0333	0.11953
			0.127	0.09576		60.0889	0.11994
			0.1272	0.09614		60.1444	0.12036
			0.1274	0.09631		60.2	0.12077
			0.1276	0.09619		60.2556	0.12118
			0.1278	0.09612		60.3111	0.12158
			0.128	0.09601		60.3667	0.12197
			0.1282	0.0958		60.4222	0.12236
			0.1284	0.09547		60.4778	0.12275
			0.1286	0.09493		60.5333	0.12314
			0.1288	0.0946		60.5889	0.12352
			0.129	0.09452		60.6444	0.1239
			0.1292	0.09474		60.7	0.12428
			0.1294	0.09519		60.7556	0.12465
			0.1296	0.09585		60.8111	0.12502
			0.1298	0.09645		60.8667	0.12538
			0.13	0.09709		60.9222	0.12575
			0.1302	0.09784		60.9778	0.12611
			0.1304	0.09874		61.0333	0.12646
			0.1306	0.09988		61.0889	0.12682
			0.1308	0.10076		61.1444	0.12717
			0.131	0.10141		61.2	0.1275
			0.1312	0.10176		61.2556	0.12785
			0.1314	0.10189		61.3111	0.12819
			0.1316	0.10179		61.3667	0.12853
			0.1318	0.10167		61.4222	0.12886
			0.132	0.10153		61.4778	0.12919
			0.1322	0.10131		61.5333	0.12951
			0.1324	0.10099		61.5889	0.12984
			0.1326	0.10042		61.6444	0.13015
			0.1328	0.10005		61.7	0.13046
			0.133	0.09997		61.7556	0.13079
			0.1332	0.10014		61.8111	0.13109
			0.1334	0.10058		61.8667	0.1314
			0.1336	0.10125		61.9222	0.1317
			0.1338	0.10187		61.9778	0.13201
			0.134	0.10252		62.0333	0.1323
			0.1342	0.10326		62.0889	0.1326
			0.1344	0.10413		62.1444	0.13289
			0.1346	0.10527		62.2	0.13318
			0.1348	0.10617		62.2556	0.13347
			0.135	0.1068		62.3111	0.13375
			0.1352	0.10714		62.3667	0.13404
			0.1354	0.10724		62.4222	0.13431
			0.1356	0.10708		62.4778	0.13459
			0.1358	0.10695		62.5333	0.13487
			0.136	0.10678		62.5889	0.13514
			0.1362	0.10651		62.6444	0.13541
			0.1364	0.10615		62.7	0.13568
			0.1366	0.10557		62.7556	0.13595
			0.1368	0.10515		62.8111	0.1362
			0.137	0.10504		62.8667	0.13646
			0.1372	0.10519		62.9222	0.13672
			0.1374	0.10559		62.9778	0.13698
			0.1376	0.1062		63.0333	0.13724
			0.1378	0.10678		63.0889	0.13749
			0.138	0.1074		63.1444	0.13774
			0.1382	0.1081		63.2	0.13799
			0.1384	0.10897		63.2556	0.13824
			0.1386	0.1101		63.3111	0.13848
			0.1388	0.11096		63.3667	0.13873
			0.139	0.11157		63.4222	0.13897
			0.1392	0.11188		63.4778	0.1392
			0.1394	0.11197		63.5333	0.13945
			0.1396	0.11181		63.5889	0.13968
			0.1398	0.11166		63.6444	0.13991
			0.14	0.11149		63.7	0.14013
			0.1402	0.11121		63.7556	0.14037
			0.1404	0.11083		63.8111	0.14059
			0.1406	0.1102		63.8667	0.14082
			0.1408	0.1098		63.9222	0.14104
			0.141	0.10965		63.9778	0.14126
			0.1412	0.1098		64.0333	0.14148
			0.1414	0.11017		64.0889	0.14169
			0.1416	0.1108		64.1444	0.14191
			0.1418	0.11137		64.2	0.14213
			0.142	0.11199		64.2556	0.14234
			0.1422	0.11269		64.3111	0.14255
			0.1424	0.11353		64.3667	0.14276
			0.1426	0.11463		64.4222	0.14296
			0.1428	0.11548		64.4778	0.14316
			0.143	0.11608		64.5333	0.14338
			0.1432	0.1164		64.5889	0.14357
			0.1434	0.11646		64.6444	0.14378
			0.1436	0.11628		64.7	0.14397
			0.1438	0.11611		64.7556	0.14417
			0.144	0.11593		64.8111	0.14436
			0.1442	0.11565		64.8667	0.14456
			0.1444	0.11527		64.9222	0.14475
			0.1446	0.11466		64.9778	0.14493
			0.1448	0.11425		65.0333	0.14512
			0.145	0.1141		65.0889	0.1453
			0.1452	0.11425		65.1444	0.14548
			0.1454	0.11461		65.2	0.14567
			0.1456	0.11522		65.2556	0.14585
			0.1458	0.11578		65.3111	0.14603
			0.146	0.11637		65.3667	0.1462
			0.1462	0.11706		65.4222	0.14638
			0.1464	0.11788		65.4778	0.14656
			0.1466	0.11896		65.5333	0.14672
			0.1468	0.1198		65.5889	0.14684
			0.147	0.1204		65.6444	0.14694
			0.1472	0.1207		65.7	0.14275
			0.1474	0.12076		65.7556	0.11924
			0.1476	0.12057		65.8111	0.05988
			0.1478	0.1204
			0.148	0.12021
			0.1482	0.11994
			0.1484	0.11953
			0.1486	0.1189
			0.1488	0.11848
			0.149	0.11833
			0.1492	0.11848
			0.1494	0.11886
			0.1496	0.11946
			0.1498	0.12003
			0.15	0.12063
			0.1502	0.12132
			0.1504	0.12213
			0.1506	0.12319
			0.1508	0.12403
			0.151	0.12463
			0.1512	0.12493
			0.1514	0.12498
			0.1516	0.12475
			0.1518	0.12459
			0.152	0.12436
			0.1522	0.12406
			0.1524	0.12366
			0.1526	0.12306
			0.1528	0.12261
			0.153	0.12247
			0.1532	0.12255
			0.1534	0.12288
			0.1536	0.12345
			0.1538	0.12397
			0.154	0.12451
			0.1542	0.12518
			0.1544	0.12596
			0.1546	0.12701
			0.1548	0.12782
			0.155	0.1284
			0.1552	0.12867
			0.1554	0.1287
			0.1556	0.12846
			0.1558	0.12826
			0.156	0.12802
			0.1562	0.12775
			0.1564	0.12735
			0.1566	0.12671
			0.1568	0.12628
			0.157	0.12613
			0.1572	0.12624
			0.1574	0.1266
			0.1576	0.12718
			0.1578	0.12773
			0.158	0.12831
			0.1582	0.12898
			0.1584	0.12981
			0.1586	0.13084
			0.1588	0.13167
			0.159	0.13223
			0.1592	0.13251
			0.1594	0.13256
			0.1596	0.13234
			0.1598	0.13216
			0.16	0.13194
			0.1602	0.13165
			0.1604	0.13125
			0.1606	0.13062
			0.1608	0.1302
			0.161	0.13004
			0.1612	0.13017
			0.1614	0.13053
			0.1616	0.13111
			0.1618	0.13167
			0.162	0.13225
			0.1622	0.13292
			0.1624	0.13375
			0.1626	0.1348
			0.1628	0.13564
			0.163	0.1362
			0.1632	0.13648
			0.1634	0.13654
			0.1636	0.13631
			0.1638	0.13615
			0.164	0.13594
			0.1642	0.13563
			0.1644	0.13525
			0.1646	0.13462
			0.1648	0.13419
			0.165	0.13402
			0.1652	0.13414
			0.1654	0.13448
			0.1656	0.13506
			0.1658	0.13561
			0.166	0.1362
			0.1662	0.13686
			0.1664	0.13765
			0.1666	0.13872
			0.1668	0.13953
			0.167	0.14008
			0.1672	0.14036
			0.1674	0.14039
			0.1676	0.14019
			0.1678	0.13999
			0.168	0.13977
			0.1682	0.13947
			0.1684	0.13906
			0.1686	0.13842
			0.1688	0.13797
			0.169	0.1378
			0.1692	0.13792
			0.1694	0.13825
			0.1696	0.13881
			0.1698	0.13933
			0.17	0.1399
			0.1702	0.14055
			0.1704	0.14131
			0.1706	0.14236
			0.1708	0.14316
			0.171	0.14368
			0.1712	0.14397
			0.1714	0.144
			0.1716	0.14377
			0.1718	0.14356
			0.172	0.14333
			0.1722	0.14302
			0.1724	0.14263
			0.1726	0.14199
			0.1728	0.14152
			0.173	0.14137
			0.1732	0.14147
			0.1734	0.1418
			0.1736	0.14236
			0.1738	0.14291
			0.174	0.14349
			0.1742	0.14415
			0.1744	0.14494
			0.1746	0.14597
			0.1748	0.1468
			0.175	0.14733
			0.1752	0.1476
			0.1754	0.14764
			0.1756	0.14741
			0.1758	0.14722
			0.176	0.14698
			0.1762	0.14665
			0.1764	0.14623
			0.1766	0.14555
			0.1768	0.14511
			0.177	0.14491
			0.1772	0.145
			0.1774	0.14533
			0.1776	0.1459
			0.1778	0.14633
			0.178	0.14689
			0.1782	0.14751
			0.1784	0.14824
			0.1786	0.14924
			0.1788	0.15005
			0.179	0.1506
			0.1792	0.15088
			0.1794	0.15091
			0.1796	0.15066
			0.1798	0.15046
			0.18	0.15022
			0.1802	0.14989
			0.1804	0.1495
			0.1806	0.14885
			0.1808	0.14839
			0.181	0.14823
			0.1812	0.14832
			0.1814	0.14868
			0.1816	0.14923
			0.1818	0.14977
			0.182	0.15032
			0.1822	0.15097
			0.1824	0.15172
			0.1826	0.15276
			0.1828	0.15355
			0.183	0.15406
			0.1832	0.1543
			0.1834	0.15432
			0.1836	0.15407
			0.1838	0.15387
			0.184	0.15361
			0.1842	0.15328
			0.1844	0.15285
			0.1846	0.1522
			0.1848	0.15175
			0.185	0.15157
			0.1852	0.15169
			0.1854	0.15202
			0.1856	0.1526
			0.1858	0.15313
			0.186	0.1537
			0.1862	0.1543
			0.1864	0.15505
			0.1866	0.15609
			0.1868	0.15688
			0.187	0.15742
			0.1872	0.15769
			0.1874	0.15771
			0.1876	0.15748
			0.1878	0.15727
			0.188	0.15699
			0.1882	0.1567
			0.1884	0.15626
			0.1886	0.15559
			0.1888	0.15511
			0.189	0.15492
			0.1892	0.15501
			0.1894	0.15532
			0.1896	0.15586
			0.1898	0.15634
			0.19	0.15688
			0.1902	0.15751
			0.1904	0.15826
			0.1906	0.15928
			0.1908	0.16011
			0.191	0.16063
			0.1912	0.16089
			0.1914	0.1609
			0.1916	0.16065
			0.1918	0.16043
			0.192	0.16021
			0.1922	0.15985
			0.1924	0.15943
			0.1926	0.15876
			0.1928	0.15828
			0.193	0.15808
			0.1932	0.15815
			0.1934	0.15846
			0.1936	0.15898
			0.1938	0.15946
			0.194	0.16
			0.1942	0.16063
			0.1944	0.16138
			0.1946	0.1624
			0.1948	0.16318
			0.195	0.16369
			0.1952	0.16393
			0.1954	0.16392
			0.1956	0.1636
			0.1958	0.16333
			0.196	0.16303
			0.1962	0.16267
			0.1964	0.1622
			0.1966	0.1615
			0.1968	0.16098
			0.197	0.16073
			0.1972	0.16076
			0.1974	0.16105
			0.1976	0.16153
			0.1978	0.16201
			0.198	0.16249
			0.1982	0.16308
			0.1984	0.1638
			0.1986	0.16477
			0.1988	0.16552
			0.199	0.166
			0.1992	0.16621
			0.1994	0.1662
			0.1996	0.16589
			0.1998	0.16564
			0.2	0.16536
			0.2002	0.16498
			0.2004	0.16448
			0.2006	0.16376
			0.2008	0.16323
			0.201	0.16297
			0.2012	0.16298
			0.2014	0.16327
			0.2016	0.1638
			0.2018	0.16426
			0.202	0.16474
			0.2022	0.16531
			0.2024	0.16602
			0.2026	0.167
			0.2028	0.16775
			0.203	0.16824
			0.2032	0.16845
			0.2034	0.16842
			0.2036	0.16814
			0.2038	0.16786
			0.204	0.16762
			0.2042	0.16729
			0.2044	0.16687
			0.2046	0.16618
			0.2048	0.1657
			0.205	0.16549
			0.2052	0.16555
			0.2054	0.16584
			0.2056	0.16634
			0.2058	0.16687
			0.206	0.16738
			0.2062	0.168
			0.2064	0.16875
			0.2066	0.16975
			0.2068	0.17055
			0.207	0.17107
			0.2072	0.17131
			0.2074	0.17133
			0.2076	0.17107
			0.2078	0.17086
			0.208	0.17061
			0.2082	0.17026
			0.2084	0.16986
			0.2086	0.16918
			0.2088	0.1687
			0.209	0.1685
			0.2092	0.16856
			0.2094	0.16888
			0.2096	0.16941
			0.2098	0.16992
			0.21	0.17046
			0.2102	0.17107
			0.2104	0.17181
			0.2106	0.17284
			0.2108	0.17365
			0.211	0.17416
			0.2112	0.17441
			0.2114	0.17443
			0.2116	0.17419
			0.2118	0.17394
			0.212	0.17368
			0.2122	0.17333
			0.2124	0.1729
			0.2126	0.17214
			0.2128	0.17164
			0.213	0.17144
			0.2132	0.17147
			0.2134	0.17178
			0.2136	0.17232
			0.2138	0.17278
			0.214	0.17329
			0.2142	0.17389
			0.2144	0.17463
			0.2146	0.17561
			0.2148	0.17633
			0.215	0.1768
			0.2152	0.17702
			0.2154	0.17702
			0.2156	0.17677
			0.2158	0.17655
			0.216	0.17629
			0.2162	0.17593
			0.2164	0.17548
			0.2166	0.1748
			0.2168	0.1743
			0.217	0.17407
			0.2172	0.17416
			0.2174	0.17443
			0.2176	0.17497
			0.2178	0.17544
			0.218	0.17596
			0.2182	0.17655
			0.2184	0.17728
			0.2186	0.17826
			0.2188	0.17904
			0.219	0.17953
			0.2192	0.17974
			0.2194	0.17974
			0.2196	0.17947
			0.2198	0.17923
			0.22	0.17898
			0.2202	0.17862
			0.2204	0.17819
			0.2206	0.17749
			0.2208	0.17701
			0.221	0.17677
			0.2212	0.17682
			0.2214	0.1771
			0.2216	0.17761
			0.2218	0.17809
			0.222	0.17862
			0.2222	0.17922
			0.2224	0.17991
			0.2226	0.1809
			0.2228	0.18166
			0.223	0.18216
			0.2232	0.18238
			0.2234	0.18238
			0.2236	0.18211
			0.2238	0.18185
			0.224	0.18159
			0.2242	0.18118
			0.2244	0.1807
			0.2246	0.18001
			0.2248	0.17947
			0.225	0.17923
			0.2252	0.17927
			0.2254	0.17953
			0.2256	0.18004
			0.2258	0.18051
			0.226	0.181
			0.2262	0.18159
			0.2264	0.18227
			0.2266	0.18324
			0.2268	0.184
			0.227	0.18449
			0.2272	0.18472
			0.2274	0.18468
			0.2276	0.18439
			0.2278	0.18413
			0.228	0.18385
			0.2282	0.18346
			0.2284	0.18295
			0.2286	0.18223
			0.2288	0.18171
			0.229	0.18144
			0.2292	0.18149
			0.2294	0.18174
			0.2296	0.18221
			0.2298	0.18266
			0.23	0.1831
			0.2302	0.18366
			0.2304	0.18435
			0.2306	0.18531
			0.2308	0.18606
			0.231	0.18652
			0.2312	0.1867
			0.2314	0.18665
			0.2316	0.18634
			0.2318	0.18609
			0.232	0.18576
			0.2322	0.18537
			0.2324	0.1849
			0.2326	0.1842
			0.2328	0.18364
			0.233	0.18337
			0.2332	0.18338
			0.2334	0.1836
			0.2336	0.18406
			0.2338	0.18448
			0.234	0.18493
			0.2342	0.18547
			0.2344	0.18615
			0.2346	0.1871
			0.2348	0.18785
			0.235	0.18829
			0.2352	0.18849
			0.2354	0.18847
			0.2356	0.18815
			0.2358	0.18789
			0.236	0.18756
			0.2362	0.18715
			0.2364	0.18671
			0.2366	0.18599
			0.2368	0.18544
			0.237	0.18518
			0.2372	0.18518
			0.2374	0.18544
			0.2376	0.1859
			0.2378	0.18634
			0.238	0.18684
			0.2382	0.18738
			0.2384	0.18804
			0.2386	0.18898
			0.2388	0.18973
			0.239	0.19018
			0.2392	0.19037
			0.2394	0.19034
			0.2396	0.19004
			0.2398	0.18976
			0.24	0.18949
			0.2402	0.18909
			0.2404	0.18862
			0.2406	0.18789
			0.2408	0.18736
			0.241	0.18709
			0.2412	0.18712
			0.2414	0.18735
			0.2416	0.18779
			0.2418	0.18823
			0.242	0.18873
			0.2422	0.18928
			0.2424	0.18994
			0.2426	0.19089
			0.2428	0.19162
			0.243	0.19209
			0.2432	0.19225
			0.2434	0.19223
			0.2436	0.1919
			0.2438	0.19164
			0.244	0.19134
			0.2442	0.19093
			0.2444	0.19043
			0.2446	0.18968
			0.2448	0.1891
			0.245	0.18885
			0.2452	0.18885
			0.2454	0.18907
			0.2456	0.18958
			0.2458	0.19004
			0.246	0.19054
			0.2462	0.19112
			0.2464	0.19183
			0.2466	0.19279
			0.2468	0.19356
			0.247	0.19405
			0.2472	0.19426
			0.2474	0.19423
			0.2476	0.19393
			0.2478	0.19368
			0.248	0.19337
			0.2482	0.19298
			0.2484	0.19254
			0.2486	0.19184
			0.2488	0.19129
			0.249	0.19102
			0.2492	0.19104
			0.2494	0.19131
			0.2496	0.1918
			0.2498	0.19223
			0.25	0.19267
			0.2502	0.19324
			0.2504	0.19392
			0.2506	0.19486
			0.2508	0.19562
			0.251	0.19609
			0.2512	0.19626
			0.2514	0.19623
			0.2516	0.19592
			0.2518	0.19566
			0.252	0.19536
			0.2522	0.19494
			0.2524	0.1944
			0.2526	0.19365
			0.2528	0.19306
			0.253	0.19275
			0.2532	0.19275
			0.2534	0.19297
			0.2536	0.19344
			0.2538	0.19387
			0.254	0.19435
			0.2542	0.1949
			0.2544	0.19558
			0.2546	0.1965
			0.2548	0.19723
			0.255	0.19773
			0.2552	0.19791
			0.2554	0.19788
			0.2556	0.19758
			0.2558	0.19731
			0.256	0.19698
			0.2562	0.19657
			0.2564	0.19605
			0.2566	0.19525
			0.2568	0.19465
			0.257	0.19432
			0.2572	0.19432
			0.2574	0.19453
			0.2576	0.19498
			0.2578	0.19539
			0.258	0.19579
			0.2582	0.19631
			0.2584	0.19693
			0.2586	0.19781
			0.2588	0.1985
			0.259	0.19894
			0.2592	0.19911
			0.2594	0.19902
			0.2596	0.19867
			0.2598	0.19834
			0.26	0.198
			0.2602	0.19758
			0.2604	0.19709
			0.2606	0.19639
			0.2608	0.19581
			0.261	0.19551
			0.2612	0.19543
			0.2614	0.19561
			0.2616	0.19603
			0.2618	0.19641
			0.262	0.19683
			0.2622	0.19737
			0.2624	0.19801
			0.2626	0.19891
			0.2628	0.19963
			0.263	0.20005
			0.2632	0.2002
			0.2634	0.20011
			0.2636	0.19974
			0.2638	0.19941
			0.264	0.19905
			0.2642	0.19863
			0.2644	0.19812
			0.2646	0.19735
			0.2648	0.19675
			0.265	0.19644
			0.2652	0.19639
			0.2654	0.1966
			0.2656	0.19703
			0.2658	0.19744
			0.266	0.19784
			0.2662	0.19834
			0.2664	0.19895
			0.2666	0.19983
			0.2668	0.2005
			0.267	0.20091
			0.2672	0.20104
			0.2674	0.20094
			0.2676	0.20055
			0.2678	0.2002
			0.268	0.19983
			0.2682	0.19939
			0.2684	0.19888
			0.2686	0.19812
			0.2688	0.19752
			0.269	0.19719
			0.2692	0.19716
			0.2694	0.19737
			0.2696	0.19778
			0.2698	0.19816
			0.27	0.19859
			0.2702	0.19909
			0.2704	0.19974
			0.2706	0.20062
			0.2708	0.20133
			0.271	0.20176
			0.2712	0.20191
			0.2714	0.20182
			0.2716	0.20146
			0.2718	0.20111
			0.272	0.20074
			0.2722	0.20031
			0.2724	0.19978
			0.2726	0.19902
			0.2728	0.19842
			0.273	0.19807
			0.2732	0.198
			0.2734	0.19813
			0.2736	0.19856
			0.2738	0.19894
			0.274	0.19936
			0.2742	0.19987
			0.2744	0.20047
			0.2746	0.20136
			0.2748	0.20208
			0.275	0.20251
			0.2752	0.20266
			0.2754	0.2026
			0.2756	0.20225
			0.2758	0.20192
			0.276	0.20158
			0.2762	0.20113
			0.2764	0.20061
			0.2766	0.19986
			0.2768	0.19927
			0.277	0.199
			0.2772	0.19895
			0.2774	0.19915
			0.2776	0.19961
			0.2778	0.2
			0.278	0.20044
			0.2782	0.20094
			0.2784	0.20156
			0.2786	0.20245
			0.2788	0.20313
			0.279	0.20353
			0.2792	0.20369
			0.2794	0.20362
			0.2796	0.20332
			0.2798	0.20307
			0.28	0.20266
			0.2802	0.20212
			0.2804	0.20152
			0.2806	0.20047
			0.2808	0.19819
			0.281	0.19561
			0.2812	0.19324
			0.2814	0.1899
			0.2816	0.18616
			0.2818	0.18357
			0.282	0.18146
			0.2822	0.17857
			0.2824	0.17647
			0.2826	0.17571
			0.2828	0.17545
			0.283	0.17449
			0.2832	0.1733
			0.2834	0.17169
			0.2836	0.16942
			0.2838	0.16681
			0.284	0.16507
			0.2842	0.1632
			0.2844	0.1612
			0.2846	0.15895
			0.2848	0.15699
			0.285	0.15475
			0.2852	0.15322
			0.2854	0.15169
			0.2856	0.15048
			0.2858	0.14881
			0.286	0.14991
			0.2862	0.14806
			0.2864	0.14601
			0.2866	0.14452
			0.2868	0.14319
			0.287	0.14179
			0.2872	0.14032
			0.2874	0.13853
			0.2876	0.13693
			0.2878	0.13537
			0.288	0.1337
			0.2882	0.13266
			0.2884	0.13186
			0.2886	0.13161
			0.2888	0.13089
			0.289	0.12814
			0.2892	0.12528
			0.2894	0.12372
			0.2896	0.12261
			0.2898	0.12139
			0.29	0.11982
			0.2902	0.11757
			0.2904	0.11563
			0.2906	0.11466
			0.2908	0.1138
			0.291	0.11292
			0.2912	0.11269
			0.2914	0.11254
			0.2916	0.11236
			0.2918	0.11218
			0.292	0.11218
			0.2922	0.1126
			0.2924	0.11295
			0.2926	0.11286
			0.2928	0.1126
			0.293	0.11203
			0.2932	0.11125
			0.2934	0.1106
			0.2936	0.10995
			0.2938	0.08205
			0.294	0.08091
			0.2942	0.07969
			0.2944	0.07858
			0.2946	0.07783
			0.2948	0.07745
			0.295	0.07753
			0.2952	0.07806
			0.2954	0.07866
			0.2956	0.07928
			0.2958	0.08018
			0.296	0.08126
			0.2962	0.08266
			0.2964	0.08377
			0.2966	0.08447
			0.2968	0.0847
			0.297	0.08478
			0.2972	0.08427
			0.2974	0.08407
			0.2976	0.08387
			0.2978	0.08357
			0.298	0.08314
			0.2982	0.08243
			0.2984	0.08186
			0.2986	0.08165
			0.2988	0.08173
			0.299	0.08217
			0.2992	0.08301
			0.2994	0.08375
			0.2996	0.08455
			0.2998	0.08552
			0.3	0.08667
			0.3002	0.08814
			0.3004	0.08945
			0.3006	0.09036
			0.3008	0.09093
			0.301	0.09114
			0.3012	0.091
			0.3014	0.09087
			0.3016	0.09071
			0.3018	0.09046
			0.302	0.09012
			0.3022	0.08945
			0.3024	0.08888
			0.3026	0.08868
			0.3028	0.08888
			0.303	0.08938
			0.3032	0.09023
			0.3034	0.09102
			0.3036	0.09188
			0.3038	0.09284
			0.304	0.09391
			0.3042	0.09535
			0.3044	0.09664
			0.3046	0.09756
			0.3048	0.09808
			0.305	0.09831
			0.3052	0.09815
			0.3054	0.098
			0.3056	0.09781
			0.3058	0.09751
			0.306	0.09713
			0.3062	0.09644
			0.3064	0.09588
			0.3066	0.0957
			0.3068	0.09588
			0.307	0.09636
			0.3072	0.09718
			0.3074	0.098
			0.3076	0.09885
			0.3078	0.09976
			0.308	0.10085
			0.3082	0.10228
			0.3084	0.10357
			0.3086	0.10446
			0.3088	0.10498
			0.309	0.10519
			0.3092	0.10502
			0.3094	0.10487
			0.3096	0.10465
			0.3098	0.10436
			0.31	0.10396
			0.3102	0.10323
			0.3104	0.10264
			0.3106	0.10241
			0.3108	0.10257
			0.311	0.10298
			0.3112	0.10375
			0.3114	0.10452
			0.3116	0.10532
			0.3118	0.10619
			0.312	0.10723
			0.3122	0.10864
			0.3124	0.10988
			0.3126	0.11074
			0.3128	0.11126
			0.313	0.11147
			0.3132	0.11129
			0.3134	0.11111
			0.3136	0.11089
			0.3138	0.11059
			0.314	0.1102
			0.3142	0.10944
			0.3144	0.10884
			0.3146	0.10861
			0.3148	0.10873
			0.315	0.10916
			0.3152	0.1099
			0.3154	0.11064
			0.3156	0.11139
			0.3158	0.11229
			0.316	0.1133
			0.3162	0.11466
			0.3164	0.11589
			0.3166	0.1167
			0.3168	0.11719
			0.317	0.11737
			0.3172	0.11713
			0.3174	0.11688
			0.3176	0.11664
			0.3178	0.11633
			0.318	0.1159
			0.3182	0.11515
			0.3184	0.11453
			0.3186	0.11427
			0.3188	0.11436
			0.319	0.11475
			0.3192	0.11547
			0.3194	0.11622
			0.3196	0.117
			0.3198	0.11784
			0.32	0.11882
			0.3202	0.12013
			0.3204	0.12135
			0.3206	0.12217
			0.3208	0.12264
			0.321	0.12277
			0.3212	0.12255
			0.3214	0.12233
			0.3216	0.12207
			0.3218	0.12174
			0.322	0.12131
			0.3222	0.12052
			0.3224	0.11987
			0.3226	0.11957
			0.3228	0.11966
			0.323	0.12004
			0.3232	0.12078
			0.3234	0.12149
			0.3236	0.12226
			0.3238	0.12311
			0.324	0.12409
			0.3242	0.12539
			0.3244	0.12662
			0.3246	0.12743
			0.3248	0.12788
			0.325	0.12802
			0.3252	0.12776
			0.3254	0.12753
			0.3256	0.12725
			0.3258	0.12693
			0.326	0.12646
			0.3262	0.12569
			0.3264	0.12506
			0.3266	0.12476
			0.3268	0.12483
			0.327	0.12522
			0.3272	0.12599
			0.3274	0.12671
			0.3276	0.12747
			0.3278	0.12831
			0.328	0.12925
			0.3282	0.13059
			0.3284	0.13176
			0.3286	0.13256
			0.3288	0.13299
			0.329	0.13312
			0.3292	0.13287
			0.3294	0.13261
			0.3296	0.13235
			0.3298	0.13197
			0.33	0.1315
			0.3302	0.13074
			0.3304	0.13005
			0.3306	0.12976
			0.3308	0.12985
			0.331	0.13022
			0.3312	0.13094
			0.3314	0.13166
			0.3316	0.13239
			0.3318	0.13322
			0.332	0.13418
			0.3322	0.13549
			0.3324	0.13672
			0.3326	0.13748
			0.3328	0.13795
			0.333	0.13809
			0.3332	0.13786
			0.3334	0.13761
			0.3336	0.13734
			0.3338	0.13696
			0.334	0.13653
			0.3342	0.13575
			0.3344	0.13507
			0.3346	0.13478
			0.3348	0.13486
			0.335	0.1352
			0.3352	0.13591
			0.3354	0.13661
			0.3356	0.13735
			0.3358	0.1382
			0.336	0.13915
			0.3362	0.14046
			0.3364	0.14163
			0.3366	0.14241
			0.3368	0.14285
			0.337	0.143
			0.3372	0.14271
			0.3374	0.14246
			0.3376	0.14215
			0.3378	0.14176
			0.338	0.14127
			0.3382	0.1405
			0.3384	0.13978
			0.3386	0.1395
			0.3388	0.13956
			0.339	0.13993
			0.3392	0.14066
			0.3394	0.14134
			0.3396	0.14207
			0.3398	0.14292
			0.34	0.14385
			0.3402	0.14515
			0.3404	0.14632
			0.3406	0.1471
			0.3408	0.14755
			0.341	0.14771
			0.3412	0.14744
			0.3414	0.14721
			0.3416	0.14691
			0.3418	0.14652
			0.342	0.14605
			0.3422	0.14526
			0.3424	0.14456
			0.3426	0.14422
			0.3428	0.14423
			0.343	0.14457
			0.3432	0.1453
			0.3434	0.14596
			0.3436	0.14667
			0.3438	0.14747
			0.344	0.14843
			0.3442	0.14974
			0.3444	0.15089
			0.3446	0.15167
			0.3448	0.15208
			0.345	0.1522
			0.3452	0.15191
			0.3454	0.15165
			0.3456	0.15137
			0.3458	0.151
			0.346	0.15052
			0.3462	0.14974
			0.3464	0.14905
			0.3466	0.14877
			0.3468	0.14881
			0.347	0.14916
			0.3472	0.14986
			0.3474	0.15057
			0.3476	0.15128
			0.3478	0.1521
			0.348	0.15306
			0.3482	0.15433
			0.3484	0.15553
			0.3486	0.15629
			0.3488	0.15674
			0.349	0.15685
			0.3492	0.15661
			0.3494	0.15633
			0.3496	0.15603
			0.3498	0.15564
			0.35	0.15516
			0.3502	0.15436
			0.3504	0.15366
			0.3506	0.15332
			0.3508	0.15338
			0.351	0.15372
			0.3512	0.1544
			0.3514	0.1551
			0.3516	0.1558
			0.3518	0.15661
			0.352	0.15756
			0.3522	0.15883
			0.3524	0.15999
			0.3526	0.16075
			0.3528	0.16121
			0.353	0.16133
			0.3532	0.16103
			0.3534	0.16075
			0.3536	0.16044
			0.3538	0.16006
			0.354	0.1596
			0.3542	0.15879
			0.3544	0.15808
			0.3546	0.15778
			0.3548	0.15778
			0.355	0.1581
			0.3552	0.15879
			0.3554	0.15945
			0.3556	0.16016
			0.3558	0.16091
			0.356	0.16183
			0.3562	0.16309
			0.3564	0.16425
			0.3566	0.16503
			0.3568	0.16543
			0.357	0.16554
			0.3572	0.16528
			0.3574	0.16494
			0.3576	0.16464
			0.3578	0.16421
			0.358	0.16372
			0.3582	0.16291
			0.3584	0.16222
			0.3586	0.16188
			0.3588	0.16188
			0.359	0.1622
			0.3592	0.1629
			0.3594	0.16355
			0.3596	0.16425
			0.3598	0.16507
			0.36	0.16594
			0.3602	0.16721
			0.3604	0.16835
			0.3606	0.1691
			0.3608	0.16949
			0.361	0.16959
			0.3612	0.16929
			0.3614	0.16901
			0.3616	0.16867
			0.3618	0.16824
			0.362	0.16773
			0.3622	0.1669
			0.3624	0.16616
			0.3626	0.16578
			0.3628	0.16577
			0.363	0.16608
			0.3632	0.16676
			0.3634	0.16741
			0.3636	0.16809
			0.3638	0.16883
			0.364	0.16968
			0.3642	0.17092
			0.3644	0.17199
			0.3646	0.17257
			0.3648	0.17296
			0.365	0.17305
			0.3652	0.17275
			0.3654	0.1724
			0.3656	0.1721
			0.3658	0.17165
			0.366	0.17114
			0.3662	0.17033
			0.3664	0.16961
			0.3666	0.16923
			0.3668	0.16922
			0.367	0.16953
			0.3672	0.17017
			0.3674	0.17082
			0.3676	0.17148
			0.3678	0.17221
			0.368	0.17309
			0.3682	0.17431
			0.3684	0.17546
			0.3686	0.17618
			0.3688	0.17659
			0.369	0.17667
			0.3692	0.17635
			0.3694	0.17602
			0.3696	0.17573
			0.3698	0.1753
			0.37	0.17482
			0.3702	0.17399
			0.3704	0.17326
			0.3706	0.17287
			0.3708	0.17287
			0.371	0.17316
			0.3712	0.17378
			0.3714	0.17443
			0.3716	0.17509
			0.3718	0.17581
			0.372	0.17667
			0.3722	0.17789
			0.3724	0.17903
			0.3726	0.17975
			0.3728	0.18016
			0.373	0.18021
			0.3732	0.17993
			0.3734	0.17962
			0.3736	0.17928
			0.3738	0.17886
			0.374	0.17836
			0.3742	0.17756
			0.3744	0.17682
			0.3746	0.17644
			0.3748	0.17643
			0.375	0.17673
			0.3752	0.17734
			0.3754	0.17802
			0.3756	0.17865
			0.3758	0.17942
			0.376	0.18027
			0.3762	0.1815
			0.3764	0.18263
			0.3766	0.18336
			0.3768	0.18379
			0.377	0.18387
			0.3772	0.18356
			0.3774	0.18326
			0.3776	0.18291
			0.3778	0.18246
			0.378	0.18193
			0.3782	0.1811
			0.3784	0.18031
			0.3786	0.17993
			0.3788	0.17993
			0.379	0.18018
			0.3792	0.18084
			0.3794	0.18146
			0.3796	0.18209
			0.3798	0.18281
			0.38	0.1837
			0.3802	0.18492
			0.3804	0.186
			0.3806	0.18675
			0.3808	0.18714
			0.381	0.18722
			0.3812	0.18691
			0.3814	0.18658
			0.3816	0.18626
			0.3818	0.18583
			0.382	0.18532
			0.3822	0.1845
			0.3824	0.18374
			0.3826	0.1834
			0.3828	0.18336
			0.383	0.18362
			0.3832	0.1843
			0.3834	0.18493
			0.3836	0.18557
			0.3838	0.18632
			0.384	0.18716
			0.3842	0.18839
			0.3844	0.18947
			0.3846	0.1902
			0.3848	0.19059
			0.385	0.19065
			0.3852	0.19033
			0.3854	0.19003
			0.3856	0.18968
			0.3858	0.18926
			0.386	0.18874
			0.3862	0.1879
			0.3864	0.18712
			0.3866	0.18673
			0.3868	0.18669
			0.387	0.18692
			0.3872	0.18755
			0.3874	0.1882
			0.3876	0.18882
			0.3878	0.18954
			0.388	0.19041
			0.3882	0.1916
			0.3884	0.19272
			0.3886	0.19346
			0.3888	0.19383
			0.389	0.19389
			0.3892	0.19355
			0.3894	0.19323
			0.3896	0.19286
			0.3898	0.19245
			0.39	0.19191
			0.3902	0.19106
			0.3904	0.19026
			0.3906	0.18986
			0.3908	0.18983
			0.391	0.19011
			0.3912	0.19074
			0.3914	0.19137
			0.3916	0.19202
			0.3918	0.19273
			0.392	0.19359
			0.3922	0.19481
			0.3924	0.19592
			0.3926	0.19659
			0.3928	0.19689
			0.393	0.19691
			0.3932	0.19658
			0.3934	0.19617
			0.3936	0.19574
			0.3938	0.19523
			0.394	0.1947
			0.3942	0.19383
			0.3944	0.19307
			0.3946	0.19266
			0.3948	0.19262
			0.395	0.19292
			0.3952	0.19355
			0.3954	0.19416
			0.3956	0.1948
			0.3958	0.19553
			0.396	0.19636
			0.3962	0.19756
			0.3964	0.19866
			0.3966	0.19936
			0.3968	0.1997
			0.397	0.19979
			0.3972	0.19948
			0.3974	0.1991
			0.3976	0.19874
			0.3978	0.19827
			0.398	0.19775
			0.3982	0.19691
			0.3984	0.19614
			0.3986	0.19574
			0.3988	0.19567
			0.399	0.19593
			0.3992	0.19656
			0.3994	0.19719
			0.3996	0.19784
[truncated: 2,414 more rows]

## Sheet: Fig 3e
0.5 nW/μm2			0.1 nW/μm2			0.03 nW/μm2
Time (s)	VOUT (V)		Time (s)	VOUT (V)		Time (s)	VOUT (V)
0.0001	0.05784		1e-05	0.00334		0.0001	0.01631
0.0002	0.06413		2e-05	0.00223		0.0002	0.01712
0.0003	0.13904		3e-05	0.00251		0.0003	0.0182
0.0004	0.20221		4e-05	0.00293		0.0004	0.0194
0.0005	0.15075		5e-05	0.00195		0.0005	0.02061
0.0006	0.10344		6e-05	0.00279		0.0006	0.02164
0.0007	0.0864		7e-05	0.00251		0.0007	0.02284
0.0008	0.07604		8e-05	0.00279		0.0008	0.02378
0.0009	0.06231		9e-05	0.00279		0.0009	0.02498
0.001	0.13628		0.0001	0.00265		0.001	0.02636
0.0011	0.20034		0.00011	0.00251		0.0011	0.02759
0.0012	0.1385		0.00012	0.00279		0.0012	0.02862
0.0013	0.08956		0.00013	0.00251		0.0013	0.02963
0.0014	0.07844		0.00014	0.00293		0.0014	0.03065
0.0015	0.07103		0.00015	0.00293		0.0015	0.03157
0.0016	0.08468		0.00016	0.00209		0.0016	0.03242
0.0017	0.13143		0.00017	0.00321		0.0017	0.03371
0.0018	0.16958		0.00018	0.00307		0.0018	0.03496
0.0019	0.19738		0.00019	0.00321		0.0019	0.03613
0.002	0.20643		0.0002	0.00237		0.002	0.03713
0.0021	0.13673		0.00021	0.00293		0.0021	0.03814
0.0022	0.10262		0.00022	0.00307		0.0022	0.03932
0.0023	0.08845		0.00023	0.00279		0.0023	0.04043
0.0024	0.07863		0.00024	0.00265		0.0024	0.04116
0.0025	0.06237		0.00025	0.00307		0.0025	0.04207
0.0026	0.11252		0.00026	0.00307		0.0026	0.0429
0.0027	0.16073		0.00027	0.00279		0.0027	0.04377
0.0028	0.1937		0.00028	0.00265		0.0028	0.04497
0.0029	0.14447		0.00029	0.00334		0.0029	0.04581
0.003	0.078		0.0003	0.00265		0.003	0.04697
0.0031	0.06413		0.00031	0.00293		0.0031	0.04801
0.0032	0.06248		0.00032	0.00279		0.0032	0.04917
0.0033	0.07673		0.00033	0.00279		0.0033	0.05024
0.0034	0.10752		0.00034	0.00265		0.0034	0.05121
0.0035	0.14293		0.00035	0.00251		0.0035	0.05185
0.0036	0.1738		0.00036	0.00279		0.0036	0.05228
0.0037	0.1894		0.00037	0.00321		0.0037	0.0533
0.0038	0.1221		0.00038	0.00334		0.0038	0.05435
0.0039	0.08698		0.00039	0.00529		0.0039	0.05525
0.004	0.07173		0.0004	0.00515		0.004	0.05624
0.0041	0.07723		0.00041	0.00599		0.0041	0.05729
0.0042	0.12942		0.00042	0.0071		0.0042	0.05813
0.0043	0.19903		0.00043	0.00793		0.0043	0.05947
0.0044	0.2236		0.00044	0.00932		0.0044	0.06009
0.0045	0.15898		0.00045	0.00905		0.0045	0.06057
0.0046	0.13307		0.00046	0.01099		0.0046	0.06123
0.0047	0.12493		0.00047	0.01266		0.0047	0.06231
0.0048	0.10965		0.00048	0.01266		0.0048	0.06327
0.0049	0.09453		0.00049	0.01503		0.0049	0.06458
0.005	0.08585		0.0005	0.01503		0.005	0.0656
0.0051	0.06812		0.00051	0.01669		0.0051	0.06629
			0.00052	0.01711		0.0052	0.06705
			0.00053	0.01836		0.0053	0.06806
			0.00054	0.01961		0.0054	0.06885
			0.00055	0.02003		0.0055	0.06972
			0.00056	0.02212		0.0056	0.07058
			0.00057	0.02184		0.0057	0.0716
			0.00058	0.02337		0.0058	0.07243
			0.00059	0.02476		0.0059	0.07331
			0.0006	0.02518		0.006	0.07402
			0.00061	0.02726		0.0061	0.0749
			0.00062	0.02698		0.0062	0.07577
			0.00063	0.02865		0.0063	0.07682
			0.00064	0.02949		0.0064	0.07761
			0.00065	0.03046		0.0065	0.07852
			0.00066	0.03116		0.0066	0.07946
			0.00067	0.03199		0.0067	0.08037
			0.00068	0.03352		0.0068	0.0811
			0.00069	0.03366		0.0069	0.08218
			0.0007	0.03477		0.007	0.08309
			0.00071	0.03561		0.0071	0.08416
			0.00072	0.03602		0.0072	0.08512
			0.00073	0.037		0.0073	0.08585
			0.00074	0.03825		0.0074	0.08672
			0.00075	0.03908		0.0075	0.08739
			0.00076	0.03964		0.0076	0.08832
			0.00077	0.04061		0.0077	0.08891
			0.00078	0.04186		0.0078	0.08952
			0.00079	0.04242		0.0079	0.09012
			0.0008	0.04242		0.008	0.09087
			0.00081	0.04478		0.0081	0.09175
			0.00082	0.04478		0.0082	0.09276
			0.00083	0.04562		0.0083	0.09383
			0.00084	0.04645		0.0084	0.09476
			0.00085	0.04729		0.0085	0.09546
			0.00086	0.04812		0.0086	0.09621
			0.00087	0.04895		0.0087	0.09678
			0.00088	0.04937		0.0088	0.09761
			0.00089	0.05076		0.0089	0.09852
			0.0009	0.05076		0.009	0.09941
			0.00091	0.05146		0.0091	0.10013
			0.00092	0.05271		0.0092	0.10082
			0.00093	0.05313		0.0093	0.10164
			0.00094	0.05368		0.0094	0.10247
			0.00095	0.05438		0.0095	0.10316
			0.00096	0.05535		0.0096	0.10416
			0.00097	0.05591		0.0097	0.10492
			0.00098	0.05646		0.0098	0.1058
			0.00099	0.05799		0.0099	0.10651
			0.001	0.05771		0.01	0.10705
			0.00101	0.05911		0.0101	0.10777
			0.00102	0.05938		0.0102	0.10864
			0.00103	0.06064		0.0103	0.10958
			0.00104	0.06105		0.0104	0.1106
			0.00105	0.06175		0.0105	0.11127
			0.00106	0.06258		0.0106	0.11212
			0.00107	0.063		0.0107	0.11271
			0.00108	0.06369		0.0108	0.11384
			0.00109	0.06425		0.0109	0.11422
			0.0011	0.06522		0.011	0.11499
			0.00111	0.06564		0.0111	0.11552
			0.00112	0.06634		0.0112	0.1166
			0.00113	0.06703		0.0113	0.11759
			0.00114	0.06773		0.0114	0.1183
			0.00115	0.06787		0.0115	0.11895
			0.00116	0.06898		0.0116	0.11985
			0.00117	0.06995		0.0117	0.12037
			0.00118	0.07092		0.0118	0.12091
			0.00119	0.07037		0.0119	0.12152
			0.0012	0.07162		0.012	0.12235
			0.00121	0.07301		0.0121	0.12302
			0.00122	0.07301		0.0122	0.12381
			0.00123	0.07371		0.0123	0.12449
			0.00124	0.07468		0.0124	0.12532
			0.00125	0.0751		0.0125	0.12605
			0.00126	0.07537		0.0126	0.1268
			0.00127	0.07635		0.0127	0.12763
			0.00128	0.07677		0.0128	0.1283
			0.00129	0.07732		0.0129	0.12898
			0.0013	0.07843		0.013	0.12967
			0.00131	0.07857		0.0131	0.13016
			0.00132	0.07941		0.0132	0.13087
			0.00133	0.07955		0.0133	0.13142
			0.00134	0.08052		0.0134	0.13208
			0.00135	0.08135		0.0135	0.13307
			0.00136	0.08205		0.0136	0.13416
			0.00137	0.08149		0.0137	0.13484
			0.00138	0.08316		0.0138	0.13544
			0.00139	0.08316		0.0139	0.13616
			0.0014	0.08427		0.014	0.1367
			0.00141	0.084		0.0141	0.13726
			0.00142	0.08566		0.0142	0.13809
			0.00143	0.08594		0.0143	0.13824
			0.00144	0.08553		0.0144	0.13916
			0.00145	0.08706		0.0145	0.14022
			0.00146	0.08692		0.0146	0.14104
			0.00147	0.08803		0.0147	0.14173
			0.00148	0.08831		0.0148	0.14222
			0.00149	0.089		0.0149	0.14256
			0.0015	0.09025		0.015	0.14321
			0.00151	0.08956		0.0151	0.14381
			0.00152	0.09123		0.0152	0.14468
			0.00153	0.09095		0.0153	0.14521
			0.00154	0.0915		0.0154	0.14589
			0.00155	0.09248		0.0155	0.14661
			0.00156	0.09206		0.0156	0.1471
			0.00157	0.09359		0.0157	0.14777
			0.00158	0.09359		0.0158	0.1484
			0.00159	0.09456		0.0159	0.14905
			0.0016	0.0947		0.016	0.14963
			0.00161	0.0954		0.0161	0.1502
			0.00162	0.09651		0.0162	0.15084
			0.00163	0.09582		0.0163	0.15137
			0.00164	0.09748		0.0164	0.15203
			0.00165	0.09665		0.0165	0.15267
			0.00166	0.0979		0.0166	0.15305
			0.00167	0.09832		0.0167	0.1536
			0.00168	0.09915		0.0168	0.15423
			0.00169	0.09929		0.0169	0.15476
			0.0017	0.09971		0.017	0.15522
			0.00171	0.10054		0.0171	0.15544
			0.00172	0.1011		0.0172	0.15605
			0.00173	0.10152		0.0173	0.15669
			0.00174	0.10221		0.0174	0.15736
			0.00175	0.10235		0.0175	0.15794
			0.00176	0.10249		0.0176	0.15854
			0.00177	0.10388		0.0177	0.1593
			0.00178	0.1043		0.0178	0.16004
			0.00179	0.10416		0.0179	0.16084
			0.0018	0.10472		0.018	0.16149
			0.00181	0.10541		0.0181	0.1619
			0.00182	0.10597		0.0182	0.16235
			0.00183	0.10652		0.0183	0.16264
			0.00184	0.10638		0.0184	0.16319
			0.00185	0.10791		0.0185	0.16386
			0.00186	0.10694		0.0186	0.16432
			0.00187	0.10847		0.0187	0.16511
			0.00188	0.10903		0.0188	0.16555
			0.00189	0.1093		0.0189	0.16609
			0.0019	0.11014		0.019	0.16672
			0.00191	0.10986		0.0191	0.16718
			0.00192	0.11069		0.0192	0.16782
			0.00193	0.11083		0.0193	0.16844
			0.00194	0.11208		0.0194	0.1689
			0.00195	0.11195		0.0195	0.16934
			0.00196	0.11195		0.0196	0.16982
			0.00197	0.11236		0.0197	0.17025
			0.00198	0.11375		0.0198	0.17073
			0.00199	0.11473		0.0199	0.17142
			0.002	0.11403		0.02	0.17207
			0.00201	0.115		0.0201	0.17273
			0.00202	0.11542		0.0202	0.17304
			0.00203	0.1157		0.0203	0.17347
			0.00204	0.11653		0.0204	0.17377
			0.00205	0.11653		0.0205	0.17426
			0.00206	0.11737		0.0206	0.1747
			0.00207	0.11765		0.0207	0.17527
			0.00208	0.11834		0.0208	0.17583
			0.00209	0.11834		0.0209	0.17644
			0.0021	0.11918		0.021	0.17694
			0.00211	0.11945		0.0211	0.17757
			0.00212	0.11973		0.0212	0.1778
			0.00213	0.12043		0.0213	0.17814
			0.00214	0.12085		0.0214	0.17874
			0.00215	0.1214		0.0215	0.17921
			0.00216	0.12154		0.0216	0.17953
			0.00217	0.12237		0.0217	0.1803
			0.00218	0.12279		0.0218	0.18098
			0.00219	0.12307		0.0219	0.18162
			0.0022	0.12335		0.022	0.18196
			0.00221	0.12418		0.0221	0.18244
			0.00222	0.12418		0.0222	0.18299
			0.00223	0.12474		0.0223	0.18357
			0.00224	0.12529		0.0224	0.18399
			0.00225	0.12613		0.0225	0.18419
			0.00226	0.12613		0.0226	0.18474
			0.00227	0.12655		0.0227	0.18508
			0.00228	0.12724		0.0228	0.18573
			0.00229	0.12696		0.0229	0.18627
			0.0023	0.1278		0.023	0.18669
			0.00231	0.12808		0.0231	0.18705
			0.00232	0.12891		0.0232	0.18767
			0.00233	0.12877		0.0233	0.18837
			0.00234	0.12947		0.0234	0.18895
			0.00235	0.13016		0.0235	0.18898
			0.00236	0.1303		0.0236	0.18913
			0.00237	0.13058		0.0237	0.18966
			0.00238	0.131		0.0238	0.19013
			0.00239	0.13197		0.0239	0.19049
			0.0024	0.13169		0.024	0.19106
			0.00241	0.13239		0.0241	0.1916
			0.00242	0.13308		0.0242	0.19204
			0.00243	0.13266		0.0243	0.19295
			0.00244	0.13364		0.0244	0.19324
			0.00245	0.13378		0.0245	0.19319
			0.00246	0.13419		0.0246	0.19344
			0.00247	0.13447		0.0247	0.19392
			0.00248	0.13545		0.0248	0.19438
			0.00249	0.13475		0.0249	0.19523
			0.0025	0.13656		0.025	0.1959
			0.00251	0.136		0.0251	0.19625
			0.00252	0.13753		0.0252	0.19673
			0.00253	0.13656		0.0253	0.19722
			0.00254	0.13795		0.0254	0.19764
			0.00255	0.13781		0.0255	0.19783
			0.00256	0.13823		0.0256	0.19817
			0.00257	0.13892		0.0257	0.19868
			0.00258	0.13864		0.0258	0.199
			0.00259	0.14017		0.0259	0.19953
			0.0026	0.13906		0.026	0.19978
			0.00261	0.14101		0.0261	0.20018
			0.00262	0.14031		0.0262	0.20057
			0.00263	0.14101		0.0263	0.201
			0.00264	0.14156		0.0264	0.2014
			0.00265	0.14143		0.0265	0.20176
			0.00266	0.14212		0.0266	0.20229
			0.00267	0.14254		0.0267	0.20276
			0.00268	0.14351		0.0268	0.20318
			0.00269	0.14282		0.0269	0.2036
			0.0027	0.14365		0.027	0.20414
			0.00271	0.14379		0.0271	0.20463
			0.00272	0.14462		0.0272	0.20531
			0.00273	0.14435		0.0273	0.20554
			0.00274	0.14546		0.0274	0.2058
			0.00275	0.14532		0.0275	0.20577
			0.00276	0.14574		0.0276	0.2059
			0.00277	0.14615		0.0277	0.20579
			0.00278	0.14657		0.0278	0.20568
			0.00279	0.14727		0.0279	0.20541
			0.0028	0.14643		0.028	0.20534
			0.00281	0.14824		0.0281	0.20531
			0.00282	0.14727		0.0282	0.20516
			0.00283	0.14838		0.0283	0.20535
			0.00284	0.14852		0.0284	0.20527
			0.00285	0.14907		0.0285	0.20512
			0.00286	0.14963		0.0286	0.20482
			0.00287	0.14893		0.0287	0.20435
			0.00288	0.15074		0.0288	0.20395
			0.00289	0.14991		0.0289	0.20274
			0.0029	0.1513		0.029	0.20008
			0.00291	0.1506		0.0291	0.19336
			0.00292	0.15227		0.0292	0.18352
			0.00293	0.15158		0.0293	0.17396
			0.00294	0.15241		0.0294	0.16454
			0.00295	0.15227		0.0295	0.15476
			0.00296	0.15283		0.0296	0.13712
			0.00297	0.15311		0.0297	0.12718
			0.00298	0.1538		0.0298	0.12203
			0.00299	0.15436		0.0299	0.11786
			0.003	0.15422		0.03	0.11316
			0.00301	0.15491		0.0301	0.108
			0.00302	0.15477		0.0302	0.10289
			0.00303	0.15616		0.0303	0.09824
			0.00304	0.15491		0.0304	0.09432
			0.00305	0.15644		0.0305	0.09171
			0.00306	0.15561		0.0306	0.08988
			0.00307	0.157		0.0307	0.08803
			0.00308	0.15728		0.0308	0.08603
			0.00309	0.15756		0.0309	0.08399
			0.0031	0.15769		0.031	0.08231
			0.00311	0.15769		0.0311	0.08139
			0.00312	0.15922		0.0312	0.08215
			0.00313	0.15811		0.0313	0.08274
			0.00314	0.15964		0.0314	0.08308
			0.00315	0.15895		0.0315	0.02657
			0.00316	0.16006		0.0316	0.02644
			0.00317	0.15992		0.0317	0.02632
			0.00318	0.16103		0.0318	0.02688
			0.00319	0.16075		0.0319	0.02839
			0.0032	0.16089		0.032	0.03021
			0.00321	0.16159		0.0321	0.03195
			0.00322	0.16187		0.0322	0.03379
			0.00323	0.16145		0.0323	0.03539
			0.00324	0.16256		0.0324	0.03703
			0.00325	0.16326		0.0325	0.03866
			0.00326	0.1627		0.0326	0.04025
			0.00327	0.16395		0.0327	0.04215
			0.00328	0.1634		0.0328	0.04372
			0.00329	0.16465		0.0329	0.04539
			0.0033	0.16381		0.033	0.04663
			0.00331	0.16506		0.0331	0.04776
			0.00332	0.16465		0.0332	0.04943
			0.00333	0.16562		0.0333	0.05067
			0.00334	0.16618		0.0334	0.05189
			0.00335	0.16576		0.0335	0.05296
			0.00336	0.16687		0.0336	0.05404
			0.00337	0.16618		0.0337	0.05563
			0.00338	0.16743		0.0338	0.05726
			0.00339	0.16701		0.0339	0.059
			0.0034	0.16826		0.034	0.06042
			0.00341	0.16812		0.0341	0.06175
			0.00342	0.16826		0.0342	0.06281
			0.00343	0.16854		0.0343	0.06404
			0.00344	0.16854		0.0344	0.06535
			0.00345	0.16951		0.0345	0.0668
			0.00346	0.16965		0.0346	0.06826
			0.00347	0.16979		0.0347	0.06935
			0.00348	0.16979		0.0348	0.07063
			0.00349	0.17104		0.0349	0.07181
			0.0035	0.17035		0.035	0.0733
			0.00351	0.17174		0.0351	0.07449
			0.00352	0.17118		0.0352	0.07592
			0.00353	0.17216		0.0353	0.07706
			0.00354	0.1716		0.0354	0.0786
			0.00355	0.17202		0.0355	0.07977
			0.00356	0.17313		0.0356	0.08095
			0.00357	0.17216		0.0357	0.08195
			0.00358	0.17382		0.0358	0.08328
			0.00359	0.17257		0.0359	0.08464
			0.0036	0.17466		0.036	0.0862
			0.00361	0.17341		0.0361	0.08718
			0.00362	0.17508		0.0362	0.08854
			0.00363	0.1741		0.0363	0.08989
			0.00364	0.17535		0.0364	0.09125
			0.00365	0.17522		0.0365	0.09216
			0.00366	0.17535		0.0366	0.09333
			0.00367	0.17605		0.0367	0.09409
			0.00368	0.17605		0.0368	0.09559
			0.00369	0.17605		0.0369	0.09719
			0.0037	0.17605		0.037	0.0984
			0.00371	0.17758		0.0371	0.09959
			0.00372	0.17688		0.0372	0.10086
			0.00373	0.17772		0.0373	0.1018
			0.00374	0.1773		0.0374	0.10248
			0.00375	0.17841		0.0375	0.10368
			0.00376	0.178		0.0376	0.10492
			0.00377	0.17855		0.0377	0.1058
			0.00378	0.17897		0.0378	0.1072
			0.00379	0.17911		0.0379	0.10817
			0.0038	0.17925		0.038	0.10934
			0.00381	0.17925		0.0381	0.11051
			0.00382	0.1805		0.0382	0.11193
			0.00383	0.17939		0.0383	0.11301
			0.00384	0.18064		0.0384	0.1141
			0.00385	0.18092		0.0385	0.11509
			0.00386	0.18161		0.0386	0.11619
			0.00387	0.18092		0.0387	0.11712
			0.00388	0.18147		0.0388	0.11792
			0.00389	0.18258		0.0389	0.11897
			0.0039	0.18147		0.039	0.12019
			0.00391	0.183		0.0391	0.12154
			0.00392	0.18231		0.0392	0.12296
			0.00393	0.1837		0.0393	0.12382
			0.00394	0.18272		0.0394	0.1247
			0.00395	0.18384		0.0395	0.12602
			0.00396	0.18356		0.0396	0.1271
			0.00397	0.18411		0.0397	0.12771
			0.00398	0.18411		0.0398	0.129
			0.00399	0.18481		0.0399	0.12961
			0.004	0.18509		0.04	0.13051
			0.00401	0.18495		0.0401	0.13186
			0.00402	0.18606		0.0402	0.13307
			0.00403	0.18523		0.0403	0.13428
			0.00404	0.18564		0.0404	0.13529
			0.00405	0.18648		0.0405	0.13591
			0.00406	0.18662		0.0406	0.13646
			0.00407	0.18703		0.0407	0.13748
			0.00408	0.18717		0.0408	0.13847
			0.00409	0.18731		0.0409	0.13946
			0.0041	0.18745		0.041	0.14044
			0.00411	0.18829		0.0411	0.14136
			0.00412	0.18773		0.0412	0.14218
			0.00413	0.18926		0.0413	0.14293
			0.00414	0.18843		0.0414	0.144
			0.00415	0.18954		0.0415	0.14486
			0.00416	0.18912		0.0416	0.14583
			0.00417	0.18995		0.0417	0.14648
			0.00418	0.18982		0.0418	0.14747
			0.00419	0.18982		0.0419	0.14827
			0.0042	0.19009		0.042	0.14921
			0.00421	0.19065		0.0421	0.15004
			0.00422	0.19121		0.0422	0.15074
			0.00423	0.19093		0.0423	0.15159
			0.00424	0.19162		0.0424	0.15254
			0.00425	0.19204		0.0425	0.15325
			0.00426	0.19218		0.0426	0.1536
			0.00427	0.19232		0.0427	0.15384
			0.00428	0.19246		0.0428	0.15424
			0.00429	0.19287		0.0429	0.15502
			0.0043	0.1926		0.043	0.15575
			0.00431	0.19329		0.0431	0.15662
			0.00432	0.19371		0.0432	0.15736
			0.00433	0.19357		0.0433	0.15819
			0.00434	0.19385		0.0434	0.15919
			0.00435	0.19454		0.0435	0.16026
			0.00436	0.19427		0.0436	0.16132
			0.00437	0.1951		0.0437	0.16156
			0.00438	0.19496		0.0438	0.16206
			0.00439	0.19538		0.0439	0.16231
			0.0044	0.19552		0.044	0.16281
			0.00441	0.19538		0.0441	0.16329
			0.00442	0.19607		0.0442	0.16393
			0.00443	0.19635		0.0443	0.16484
			0.00444	0.19677		0.0444	0.1654
			0.00445	0.19635		0.0445	0.16598
			0.00446	0.1976		0.0446	0.16642
			0.00447	0.19663		0.0447	0.167
			0.00448	0.19802		0.0448	0.16772
			0.00449	0.1976		0.0449	0.16846
			0.0045	0.1983		0.045	0.16889
			0.00451	0.19872		0.0451	0.16953
			0.00452	0.1983		0.0452	0.16982
			0.00453	0.19899		0.0453	0.17047
			0.00454	0.19844		0.0454	0.17111
			0.00455	0.19983		0.0455	0.17187
			0.00456	0.19872		0.0456	0.17262
			0.00457	0.20011		0.0457	0.17342
			0.00458	0.19997		0.0458	0.17395
			0.00459	0.20052		0.0459	0.1746
			0.0046	0.20011		0.046	0.1746
			0.00461	0.20066		0.0461	0.17519
			0.00462	0.2015		0.0462	0.17562
			0.00463	0.20094		0.0463	0.17641
			0.00464	0.20177		0.0464	0.1766
			0.00465	0.20122		0.0465	0.17735
			0.00466	0.20191		0.0466	0.17765
			0.00467	0.20219		0.0467	0.17828
			0.00468	0.20247		0.0468	0.17847
			0.00469	0.20261		0.0469	0.17876
			0.0047	0.20316		0.047	0.17947
			0.00471	0.20303		0.0471	0.17996
			0.00472	0.20316		0.0472	0.18015
			0.00473	0.20372		0.0473	0.18079
			0.00474	0.204		0.0474	0.18172
			0.00475	0.20442		0.0475	0.18202
			0.00476	0.20442		0.0476	0.18144
			0.00477	0.20511		0.0477	0.1814
			0.00478	0.20442		0.0478	0.18176
			0.00479	0.20595		0.0479	0.18233
			0.0048	0.20442		0.048	0.18275
			0.00481	0.20609		0.0481	0.18279
			0.00482	0.20539		0.0482	0.18302
			0.00483	0.20567		0.0483	0.18347
			0.00484	0.20678		0.0484	0.18403
			0.00485	0.20609		0.0485	0.18438
			0.00486	0.2072		0.0486	0.18464
			0.00487	0.20636		0.0487	0.18482
			0.00488	0.20748		0.0488	0.18514
			0.00489	0.20692		0.0489	0.18567
			0.0049	0.20775		0.049	0.18555
			0.00491	0.20775		0.0491	0.18483
			0.00492	0.20775		0.0492	0.1848
			0.00493	0.20775		0.0493	0.18532
			0.00494	0.20845		0.0494	0.18551
			0.00495	0.20845		0.0495	0.18544
			0.00496	0.20901		0.0496	0.18546
			0.00497	0.20901		0.0497	0.18574
			0.00498	0.20873		0.0498	0.18576
			0.00499	0.21026		0.0499	0.1868
			0.005	0.20956		0.05	0.1875
			0.00501	0.21053		0.0501	0.18758
			0.00502	0.21012		0.0502	0.18741
			0.00503	0.21081		0.0503	0.18758
			0.00504	0.21067		0.0504	0.18785
			0.00505	0.21067		0.0505	0.18831
			0.00506	0.21165		0.0506	0.18917
			0.00507	0.21095		0.0507	0.18956
			0.00508	0.21248		0.0508	0.18978
			0.00509	0.21123		0.0509	0.19013
			0.0051	0.21262		0.051	0.19034
			0.00511	0.2122		0.0511	0.19062
			0.00512	0.2129		0.0512	0.19111
			0.00513	0.21304		0.0513	0.19177
			0.00514	0.21304		0.0514	0.19186
			0.00515	0.21373		0.0515	0.19177
			0.00516	0.21332		0.0516	0.19168
			0.00517	0.21415		0.0517	0.19186
			0.00518	0.21373		0.0518	0.19196
			0.00519	0.21471		0.0519	0.19205
			0.0052	0.21429		0.052	0.19247
			0.00521	0.21471		0.0521	0.19273
			0.00522	0.21498		0.0522	0.19284
			0.00523	0.21554		0.0523	0.19232
			0.00524	0.21512		0.0524	0.19152
			0.00525	0.21596		0.0525	0.19084
			0.00526	0.21554		0.0526	0.19047
			0.00527	0.21637		0.0527	0.19009
			0.00528	0.21665		0.0528	0.18944
			0.00529	0.2161		0.0529	0.18834
			0.0053	0.21693		0.053	0.18588
			0.00531	0.21624		0.0531	0.18279
			0.00532	0.21749		0.0532	0.17996
			0.00533	0.21721		0.0533	0.17624
			0.00534	0.2179		0.0534	0.17239
			0.00535	0.21763		0.0535	0.16926
			0.00536	0.21804		0.0536	0.16644
			0.00537	0.21832		0.0537	0.16385
			0.00538	0.21888		0.0538	0.16144
			0.00539	0.21846		0.0539	0.15967
			0.0054	0.21888		0.054	0.15709
			0.00541	0.21916		0.0541	0.15371
			0.00542	0.21902		0.0542	0.15001
			0.00543	0.21985		0.0543	0.14587
			0.00544	0.21943		0.0544	0.14184
			0.00545	0.22055		0.0545	0.1381
			0.00546	0.21971		0.0546	0.13523
			0.00547	0.22082		0.0547	0.13223
			0.00548	0.22069		0.0548	0.12932
			0.00549	0.2211		0.0549	0.12651
			0.0055	0.22152		0.055	0.12413
			0.00551	0.22124		0.0551	0.12186
			0.00552	0.22152		0.0552	0.11963
			0.00553	0.2218		0.0553	0.11725
			0.00554	0.22208		0.0554	0.11498
			0.00555	0.22194		0.0555	0.11297
			0.00556	0.22249		0.0556	0.11042
			0.00557	0.22249		0.0557	0.10843
			0.00558	0.22305		0.0558	0.10609
			0.00559	0.22263		0.0559	0.10455
			0.0056	0.22347		0.056	0.10292
			0.00561	0.22361		0.0561	0.10063
			0.00562	0.22333		0.0562	0.09857
			0.00563	0.22444		0.0563	0.09665
			0.00564	0.22388		0.0564	0.09511
			0.00565	0.22444		0.0565	0.09353
			0.00566	0.22458		0.0566	0.09168
			0.00567	0.22472		0.0567	0.09016
			0.00568	0.22472		0.0568	0.08879
			0.00569	0.22514		0.0569	0.08813
			0.0057	0.22514		0.057	0.08667
			0.00571	0.22569		0.0571	0.08516
			0.00572	0.22555		0.0572	0.0839
			0.00573	0.22625		0.0573	0.08253
			0.00574	0.22597		0.0574	0.08105
			0.00575	0.22611		0.0575	0.0798
			0.00576	0.22653		0.0576	0.07886
			0.00577	0.22666		0.0577	0.07781
			0.00578	0.22694		0.0578	0.07587
			0.00579	0.22694		0.0579	0.07474
			0.0058	0.2268		0.058	0.07376
			0.00581	0.22722		0.0581	0.07317
			0.00582	0.22792		0.0582	0.07207
			0.00583	0.22792		0.0583	0.07138
			0.00584	0.2275		0.0584	0.07033
			0.00585	0.22806		0.0585	0.06924
			0.00586	0.22819		0.0586	0.06841
			0.00587	0.22875		0.0587	0.06729
			0.00588	0.22889		0.0588	0.06628
			0.00589	0.22861		0.0589	0.06535
			0.0059	0.22917		0.059	0.06465
			0.00591	0.22917		0.0591	0.06425
			0.00592	0.22959		0.0592	0.06374
			0.00593	0.22931		0.0593	0.06355
			0.00594	0.22986		0.0594	0.06337
			0.00595	0.22959		0.0595	0.06516
			0.00596	0.23028		0.0596	0.06689
			0.00597	0.23056		0.0597	0.06836
			0.00598	0.23056		0.0598	0.07024
			0.00599	0.23111		0.0599	0.07132
			0.006	0.23084		0.06	0.07263
			0.00601	0.23195		0.0601	0.07462
			0.00602	0.23111		0.0602	0.07636
			0.00603	0.23181		0.0603	0.07789
			0.00604	0.23181		0.0604	0.07942
			0.00605	0.23167		0.0605	0.08045
			0.00606	0.23223		0.0606	0.08142
			0.00607	0.23251		0.0607	0.08271
			0.00608	0.23251		0.0608	0.0842
			0.00609	0.23251		0.0609	0.08559
			0.0061	0.23334		0.061	0.08694
			0.00611	0.23292		0.0611	0.08819
			0.00612	0.23348		0.0612	0.08941
			0.00613	0.23362		0.0613	0.09031
			0.00614	0.23362		0.0614	0.09156
			0.00615	0.23403		0.0615	0.09313
			0.00616	0.23445		0.0616	0.09421
			0.00617	0.23376		0.0617	0.09532
			0.00618	0.23473		0.0618	0.09653
			0.00619	0.23431		0.0619	0.09752
			0.0062	0.23515		0.062	0.09872
			0.00621	0.23529		0.0621	0.09976
			0.00622	0.23501		0.0622	0.10076
			0.00623	0.2357		0.0623	0.10178
			0.00624	0.23529		0.0624	0.103
			0.00625	0.23626		0.0625	0.10411
			0.00626	0.23584		0.0626	0.10511
			0.00627	0.23626		0.0627	0.10592
			0.00628	0.23626		0.0628	0.10683
			0.00629	0.23668		0.0629	0.10804
			0.0063	0.23654		0.063	0.10898
			0.00631	0.23709		0.0631	0.11033
			0.00632	0.23737		0.0632	0.11144
			0.00633	0.23709		0.0633	0.11264
			0.00634	0.23751		0.0634	0.114
			0.00635	0.23737		0.0635	0.11536
			0.00636	0.23765		0.0636	0.11663
			0.00637	0.23835		0.0637	0.11743
			0.00638	0.23835		0.0638	0.11848
			0.00639	0.23862		0.0639	0.11917
			0.0064	0.23821		0.064	0.12011
			0.00641	0.23932		0.0641	0.12105
			0.00642	0.23876		0.0642	0.12204
			0.00643	0.23904		0.0643	0.1233
			0.00644	0.23918		0.0644	0.1243
			0.00645	0.2396		0.0645	0.12506
			0.00646	0.23974		0.0646	0.12621
			0.00647	0.23987		0.0647	0.127
			0.00648	0.24001		0.0648	0.12809
			0.00649	0.24057		0.0649	0.12921
			0.0065	0.24071		0.065	0.13012
			0.00651	0.24085		0.0651	0.13081
			0.00652	0.24099		0.0652	0.13172
			0.00653	0.24099		0.0653	0.13251
			0.00654	0.24127		0.0654	0.13368
			0.00655	0.24113		0.0655	0.13467
			0.00656	0.24127		0.0656	0.13563
			0.00657	0.24182		0.0657	0.13667
			0.00658	0.24252		0.0658	0.13734
			0.00659	0.24154		0.0659	0.13814
			0.0066	0.24266		0.066	0.13871
			0.00661	0.24252		0.0661	0.13965
			0.00662	0.24293		0.0662	0.14078
			0.00663	0.24252		0.0663	0.14176
			0.00664	0.24349		0.0664	0.14237
			0.00665	0.24335		0.0665	0.14336
			0.00666	0.24321		0.0666	0.14418
			0.00667	0.24363		0.0667	0.1452
			0.00668	0.24363		0.0668	0.14611
			0.00669	0.24432		0.0669	0.14667
			0.0067	0.24391		0.067	0.14785
			0.00671	0.24432		0.0671	0.14863
			0.00672	0.24446		0.0672	0.14914
			0.00673	0.2446		0.0673	0.15035
			0.00674	0.24474		0.0674	0.15133
			0.00675	0.24502		0.0675	0.15227
			0.00676	0.2446		0.0676	0.15313
			0.00677	0.24474		0.0677	0.15381
			0.00678	0.24502		0.0678	0.15476
			0.00679	0.2453		0.0679	0.15593
			0.0068	0.24419		0.068	0.15668
			0.00681	0.24432		0.0681	0.15713
			0.00682	0.24321		0.0682	0.15808
			0.00683	0.24349		0.0683	0.15876
			0.00684	0.24168		0.0684	0.15963
			0.00685	0.24113		0.0685	0.16061
			0.00686	0.24043		0.0686	0.16119
			0.00687	0.23904		0.0687	0.16215
			0.00688	0.23695		0.0688	0.16325
			0.00689	0.23195		0.0689	0.16453
			0.0069	0.22861		0.069	0.1651
			0.00691	0.22514		0.0691	0.16559
			0.00692	0.22013		0.0692	0.16586
			0.00693	0.21582		0.0693	0.16678
			0.00694	0.21109		0.0694	0.16753
			0.00695	0.2072		0.0695	0.16827
			0.00696	0.20289		0.0696	0.16919
			0.00697	0.19872		0.0697	0.17031
			0.00698	0.19427		0.0698	0.17086
			0.00699	0.19037		0.0699	0.17201
			0.007	0.18703		0.07	0.17311
			0.00701	0.18092		0.0701	0.1733
			0.00702	0.17549		0.0702	0.17366
			0.00703	0.16937		0.0703	0.17407
			0.00704	0.16381		0.0704	0.17513
			0.00705	0.15797		0.0705	0.17618
			0.00706	0.15311		0.0706	0.17753
			0.00707	0.14949		0.0707	0.17842
			0.00708	0.14435		0.0708	0.17896
			0.00709	0.14059		0.0709	0.17961
			0.0071	0.136		0.071	0.18034
			0.00711	0.13322		0.0711	0.1809
			0.00712	0.12933		0.0712	0.18184
			0.00713	0.1246		0.0713	0.18272
			0.00714	0.12168		0.0714	0.18384
			0.00715	0.1157		0.0715	0.18423
			0.00716	0.11208		0.0716	0.18512
			0.00717	0.10736		0.0717	0.18563
			0.00718	0.1036		0.0718	0.18656
			0.00719	0.09971		0.0719	0.18746
			0.0072	0.09512		0.072	0.18834
			0.00721	0.09262		0.0721	0.18905
			0.00722	0.08775		0.0722	0.18993
			0.00723	0.08539		0.0723	0.19077
			0.00724	0.08191		0.0724	0.19162
			0.00725	0.07899		0.0725	0.19245
			0.00726	0.07593		0.0726	0.1931
			0.00727	0.07218		0.0727	0.19415
			0.00728	0.07065		0.0728	0.19488
			0.00729	0.06689		0.0729	0.19514
			0.0073	0.06495		0.073	0.19533
			0.00731	0.06258		0.0731	0.19536
			0.00732	0.06036		0.0732	0.19553
			0.00733	0.05744		0.0733	0.19511
			0.00734	0.05507		0.0734	0.19521
			0.00735	0.05466		0.0735	0.19521
			0.00736	0.0516		0.0736	0.19533
			0.00737	0.05035		0.0737	0.19585
			0.00738	0.04882		0.0738	0.19621
			0.00739	0.04742		0.0739	0.19672
			0.0074	0.04562		0.074	0.19714
			0.00741	0.04381		0.0741	0.19757
			0.00742	0.04311		0.0742	0.19759
			0.00743	0.04075		0.0743	0.19727
			0.00744	0.04006		0.0744	0.19756
			0.00745	0.03839		0.0745	0.1974
			0.00746	0.03727		0.0746	0.19714
			0.00747	0.03602		0.0747	0.19672
			0.00748	0.03449		0.0748	0.19647
			0.00749	0.03477		0.0749	0.19628
			0.0075	0.03255		0.075	0.19606
			0.00751	0.03143		0.0751	0.19536
			0.00752	0.03074		0.0752	0.19424
			0.00753	0.02837		0.0753	0.1931
			0.00754	0.02865		0.0754	0.19177
			0.00755	0.02712		0.0755	0.18935
			0.00756	0.02685		0.0756	0.18635
			0.00757	0.02573		0.0757	0.18304
			0.00758	0.02532		0.0758	0.18048
			0.00759	0.02448		0.0759	0.17758
			0.0076	0.02281		0.076	0.17485
			0.00761	0.02406		0.0761	0.17199
			0.00762	0.02253		0.0762	0.16933
			0.00763	0.02184		0.0763	0.16676
			0.00764	0.02212		0.0764	0.16429
			0.00765	0.021		0.0765	0.16215
			0.00766	0.02114		0.0766	0.1593
			0.00767	0.02003		0.0767	0.15637
			0.00768	0.02003		0.0768	0.15393
			0.00769	0.01906		0.0769	0.15203
			0.0077	0.01864		0.077	0.14989
			0.00771	0.01892		0.0771	0.14766
			0.00772	0.01781		0.0772	0.146
			0.00773	0.01836		0.0773	0.14384
			0.00774	0.01697		0.0774	0.14146
			0.00775	0.01781		0.0775	0.13926
			0.00776	0.01669		0.0776	0.13741
			0.00777	0.01642		0.0777	0.13529
			0.00778	0.01739		0.0778	0.13349
			0.00779	0.01572		0.0779	0.13106
			0.0078	0.01572		0.078	0.12932
			0.00781	0.01628		0.0781	0.12809
			0.00782	0.01558		0.0782	0.12651
			0.00783	0.01614		0.0783	0.12526
			0.00784	0.01475		0.0784	0.12377
			0.00785	0.016		0.0785	0.12192
			0.00786	0.01489		0.0786	0.12019
			0.00787	0.01558		0.0787	0.11848
			0.00788	0.01516		0.0788	0.11676
			0.00789	0.01447		0.0789	0.11514
			0.0079	0.01586		0.079	0.11395
			0.00791	0.01489		0.0791	0.11289
			0.00792	0.01503		0.0792	0.11187
			0.00793	0.01475		0.0793	0.1104
			0.00794	0.01461		0.0794	0.10886
			0.00795	0.01447		0.0795	0.10764
			0.00796	0.01433		0.0796	0.10629
			0.00797	0.01419		0.0797	0.10493
			0.00798	0.01419		0.0798	0.1042
			0.00799	0.01447		0.0799	0.103
			0.008	0.01489		0.08	0.10149
			0.00801	0.01419		0.0801	0.10077
			0.00802	0.01475		0.0802	0.10018
			0.00803	0.01419		0.0803	0.09969
			0.00804	0.01461		0.0804	0.09878
			0.00805	0.01419		0.0805	0.09779
			0.00806	0.01377		0.0806	0.0967
			0.00807	0.01489		0.0807	0.09571
			0.00808	0.01461		0.0808	0.09515
			0.00809	0.01475		0.0809	0.09434
			0.0081	0.01405		0.081	0.09356
			0.00811	0.01475		0.0811	0.09172
			0.00812	0.01489		0.0812	0.08945
			0.00813	0.01433		0.0813	0.08669
			0.00814	0.01516		0.0814	0.08463
			0.00815	0.01447		0.0815	0.08309
			0.00816	0.01447		0.0816	0.08219
			0.00817	0.01461		0.0817	0.08176
			0.00818	0.01489		0.0818	0.08053
			0.00819	0.01405		0.0819	0.07825
			0.0082	0.01489		0.082	0.0763
			0.00821	0.01503		0.0821	0.07511
			0.00822	0.01419		0.0822	0.07474
			0.00823	0.01544		0.0823	0.07456
			0.00824	0.01544		0.0824	0.07455
			0.00825	0.01586		0.0825	0.07474
			0.00826	0.01656		0.0826	0.07434
			0.00827	0.01642		0.0827	0.0739
			0.00828	0.01683		0.0828	0.07315
			0.00829	0.01739		0.0829	0.07327
			0.0083	0.01739		0.083	0.07305
			0.00831	0.01739		0.0831	0.07317
			0.00832	0.01822		0.0832	0.07283
			0.00833	0.01795		0.0833	0.07281
			0.00834	0.01836		0.0834	0.07259
			0.00835	0.01878		0.0835	0.07298
			0.00836	0.0185		0.0836	0.0732
			0.00837	0.01822		0.0837	0.07308
			0.00838	0.01934		0.0838	0.07267
			0.00839	0.01878		0.0839	0.07218
			0.0084	0.0185		0.084	0.07283
			0.00841	0.01906		0.0841	0.07335
			0.00842	0.0185		0.0842	0.0743
			0.00843	0.01864		0.0843	0.07554
			0.00844	0.01864		0.0844	0.07648
			0.00845	0.01864		0.0845	0.07731
			0.00846	0.01822		0.0846	0.07811
			0.00847	0.01767		0.0847	0.07885
			0.00848	0.01836		0.0848	0.07996
			0.00849	0.01781		0.0849	0.08101
			0.0085	0.01878		0.085	0.08223
			0.00851	0.01781		0.0851	0.08316
			0.00852	0.01836		0.0852	0.08439
			0.00853	0.01781		0.0853	0.08559
			0.00854	0.01808		0.0854	0.08667
			0.00855	0.01767		0.0855	0.08794
			0.00856	0.01753		0.0856	0.0891
			0.00857	0.01781		0.0857	0.09081
			0.00858	0.01711		0.0858	0.09181
			0.00859	0.01711		0.0859	0.09321
			0.0086	0.01711		0.086	0.09396
			0.00861	0.01683		0.0861	0.09519
			0.00862	0.01683		0.0862	0.0962
			0.00863	0.01711		0.0863	0.09715
			0.00864	0.01656		0.0864	0.09818
			0.00865	0.01683		0.0865	0.09963
			0.00866	0.01669		0.0866	0.10088
			0.00867	0.01614		0.0867	0.10214
			0.00868	0.01586		0.0868	0.1032
			0.00869	0.01628		0.0869	0.10387
			0.0087	0.01725		0.087	0.105
			0.00871	0.01669		0.0871	0.10613
			0.00872	0.01697		0.0872	0.10688
			0.00873	0.01711		0.0873	0.10834
			0.00874	0.01725		0.0874	0.10954
			0.00875	0.01683		0.0875	0.11106
			0.00876	0.01739		0.0876	0.11169
			0.00877	0.01781		0.0877	0.11295
			0.00878	0.01808		0.0878	0.11402
			0.00879	0.01697		0.0879	0.11518
			0.0088	0.01711		0.088	0.11629
			0.00881	0.01725		0.0881	0.11687
			0.00882	0.016		0.0882	0.11799
			0.00883	0.01739		0.0883	0.11888
			0.00884	0.01586		0.0884	0.11996
			0.00885	0.01642		0.0885	0.12116
			0.00886	0.01628		0.0886	0.12211
			0.00887	0.016		0.0887	0.12339
			0.00888	0.01642		0.0888	0.12435
			0.00889	0.01489		0.0889	0.12578
			0.0089	0.01711		0.089	0.12628
			0.00891	0.01516		0.0891	0.12695
			0.00892	0.016		0.0892	0.12768
			0.00893	0.0153		0.0893	0.1288
			0.00894	0.0153		0.0894	0.12993
			0.00895	0.016		0.0895	0.13108
			0.00896	0.01544		0.0896	0.13157
			0.00897	0.01558		0.0897	0.13272
			0.00898	0.01572		0.0898	0.1334
			0.00899	0.0153		0.0899	0.13471
			0.009	0.01628		0.09	0.13591
			0.00901	0.01572		0.0901	0.13655
			0.00902	0.01628		0.0902	0.13699
			0.00903	0.01683		0.0903	0.13773
			0.00904	0.01516		0.0904	0.13884
			0.00905	0.01683		0.0905	0.13973
			0.00906	0.016		0.0906	0.14115
			0.00907	0.01642		0.0907	0.1417
			0.00908	0.01683		0.0908	0.14177
			0.00909	0.01614		0.0909	0.14196
			0.0091	0.01725		0.091	0.14213
			0.00911	0.01572		0.0911	0.14218
			0.00912	0.01753		0.0912	0.14258
			0.00913	0.01614		0.0913	0.14294
			0.00914	0.01697		0.0914	0.14343
			0.00915	0.01711		0.0915	0.14381
			0.00916	0.01669		0.0916	0.14476
			0.00917	0.01711		0.0917	0.14562
			0.00918	0.01697		0.0918	0.14648
			0.00919	0.01683		0.0919	0.14719
			0.0092	0.01725		0.092	0.14759
			0.00921	0.01739		0.0921	0.14811
			0.00922	0.01711		0.0922	0.14836
			0.00923	0.01725		0.0923	0.1489
			0.00924	0.01711		0.0924	0.14989
			0.00925	0.01739		0.0925	0.15048
			0.00926	0.01683		0.0926	0.15152
			0.00927	0.01822		0.0927	0.15257
			0.00928	0.01739		0.0928	0.15356
			0.00929	0.01767		0.0929	0.1539
			0.0093	0.01808		0.093	0.15449
			0.00931	0.01711		0.0931	0.15469
			0.00932	0.01822		0.0932	0.15502
			0.00933	0.01781		0.0933	0.15521
			0.00934	0.01808		0.0934	0.1554
			0.00935	0.01753		0.0935	0.15577
			0.00936	0.01822		0.0936	0.15582
			0.00937	0.0185		0.0937	0.15639
			0.00938	0.01822		0.0938	0.15699
			0.00939	0.01864		0.0939	0.15748
			0.0094	0.01836		0.094	0.15798
			0.00941	0.01878		0.0941	0.15831
			0.00942	0.01822		0.0942	0.1588
			0.00943	0.01795		0.0943	0.15904
			0.00944	0.01836		0.0944	0.15968
			0.00945	0.01781		0.0945	0.16023
			0.00946	0.01864		0.0946	0.16092
			0.00947	0.01822		0.0947	0.16119
			0.00948	0.01753		0.0948	0.16172
			0.00949	0.0185		0.0949	0.16168
			0.0095	0.01795		0.095	0.16225
			0.00951	0.01836		0.0951	0.16274
			0.00952	0.01767		0.0952	0.16348
			0.00953	0.01808		0.0953	0.16404
			0.00954	0.01753		0.0954	0.16478
			0.00955	0.01739		0.0955	0.16526
			0.00956	0.01753		0.0956	0.16542
			0.00957	0.01711		0.0957	0.16552
			0.00958	0.01808		0.0958	0.16636
			0.00959	0.01753		0.0959	0.16688
			0.0096	0.01767		0.096	0.1679
			0.00961	0.01808		0.0961	0.16869
			0.00962	0.01808		0.0962	0.16904
			0.00963	0.01878		0.0963	0.16944
			0.00964	0.01864		0.0964	0.1698
			0.00965	0.01836		0.0965	0.16999
			0.00966	0.01906		0.0966	0.17024
			0.00967	0.01906		0.0967	0.17103
			0.00968	0.0192		0.0968	0.1715
			0.00969	0.01934		0.0969	0.17237
			0.0097	0.01934		0.097	0.1727
			0.00971	0.01934		0.0971	0.17293
			0.00972	0.01892		0.0972	0.17358
			0.00973	0.01975		0.0973	0.17417
			0.00974	0.0192		0.0974	0.1747
			0.00975	0.01989		0.0975	0.17522
			0.00976	0.01989		0.0976	0.17585
			0.00977	0.01906		0.0977	0.17636
			0.00978	0.02073		0.0978	0.17643
			0.00979	0.01961		0.0979	0.17685
			0.0098	0.01975		0.098	0.17653
			0.00981	0.02003		0.0981	0.17692
			0.00982	0.01989		0.0982	0.17686
			0.00983	0.02031		0.0983	0.17716
			0.00984	0.01934		0.0984	0.17736
			0.00985	0.02073		0.0985	0.17712
			0.00986	0.02031		0.0986	0.1773
			0.00987	0.02017		0.0987	0.17736
			0.00988	0.02087		0.0988	0.17724
			0.00989	0.02045		0.0989	0.17686
			0.0099	0.021		0.099	0.17686
			0.00991	0.02073		0.0991	0.17603
			0.00992	0.02087		0.0992	0.17444
			0.00993	0.02059		0.0993	0.17251
			0.00994	0.02059		0.0994	0.1712
			0.00995	0.02114		0.0995	0.16978
			0.00996	0.021		0.0996	0.16816
			0.00997	0.02073		0.0997	0.16657
			0.00998	0.02156		0.0998	0.1647
			0.00999	0.02114		0.0999	0.16304
			0.01	0.021		0.1	0.1616
			0.01001	0.02128		0.1001	0.16083
			0.01002	0.02059		0.1002	0.16036
			0.01003	0.02087		0.1003	0.15857
			0.01004	0.02045		0.1004	0.15563
			0.01005	0.02031		0.1005	0.15288
			0.01006	0.02003		0.1006	0.15001
			0.01007	0.02003		0.1007	0.1475
			0.01008	0.01975		0.1008	0.14538
			0.01009	0.01948		0.1009	0.14275
			0.0101	0.01961		0.101	0.13998
			0.01011	0.01948		0.1011	0.13994
			0.01012	0.01948		0.1012	0.13553
			0.01013	0.01892		0.1013	0.13443
			0.01014	0.01878		0.1014	0.13266
			0.01015	0.0185		0.1015	0.12989
			0.01016	0.0192		0.1016	0.12688
			0.01017	0.01808		0.1017	0.12409
			0.01018	0.01864		0.1018	0.12171
			0.01019	0.01836		0.1019	0.11962
			0.0102	0.01808		0.102	0.11804
			0.01021	0.01878		0.1021	0.11641
			0.01022	0.01767		0.1022	0.11517
			0.01023	0.01822		0.1023	0.11314
			0.01024	0.01781		0.1024	0.1114
			0.01025	0.01795		0.1025	0.10972
			0.01026	0.01864		0.1026	0.10799
			0.01027	0.01753		0.1027	0.10625
			0.01028	0.01878		0.1028	0.1046
			0.01029	0.01767		0.1029	0.10307
			0.0103	0.01725		0.103	0.1018
			0.01031	0.01822		0.1031	0.10065
			0.01032	0.01697		0.1032	0.09946
			0.01033	0.01822		0.1033	0.09835
			0.01034	0.01711		0.1034	0.09757
			0.01035	0.01781		0.1035	0.09666
			0.01036	0.01739		0.1036	0.09591
			0.01037	0.01781		0.1037	0.09468
			0.01038	0.01822		0.1038	0.0939
			0.01039	0.01753		0.1039	0.093
			0.0104	0.01795		0.104	0.09174
			0.01041	0.01725		0.1041	0.09047
			0.01042	0.01725		0.1042	0.08945
			0.01043	0.01224		0.1043	0.08849
			0.01044	0.01058		0.1044	0.08744
			0.01045	0.00946		0.1045	0.08646
			0.01046	0.00988		0.1046	0.08556
			0.01047	0.00863		0.1047	0.08491
			0.01048	0.00863		0.1048	0.08415
			0.01049	0.00835		0.1049	0.08312
			0.0105	0.00793		0.105	0.08212
			0.01051	0.00752		0.1051	0.08105
			0.01052	0.0064		0.1052	0.08045
			0.01053	0.00724		0.1053	0.0798
			0.01054	0.00599		0.1054	0.07942
			0.01055	0.0064		0.1055	0.07897
			0.01056	0.00557		0.1056	0.07808
			0.01057	0.00599		0.1057	0.07694
			0.01058	0.00571		0.1058	0.07574
			0.01059	0.00501		0.1059	0.07317
			0.0106	0.00571		0.106	0.07096
			0.01061	0.00432		0.1061	0.06889
			0.01062	0.00543		0.1062	0.06727
			0.01063	0.00487		0.1063	0.06568
			0.01064	0.00487		0.1064	0.06496
			0.01065	0.00474		0.1065	0.06394
			0.01066	0.00474		0.1066	0.06379
			0.01067	0.00418		0.1067	0.06336
			0.01068	0.00376		0.1068	0.06322
			0.01069	0.00446		0.1069	0.06428
			0.0107	0.00376		0.107	0.06205
			0.01071	0.00404		0.1071	0.06157
			0.01072	0.00418		0.1072	0.06217
			0.01073	0.0039		0.1073	0.06297
			0.01074	0.00404		0.1074	0.0636
			0.01075	0.0039		0.1075	0.06406
			0.01076	0.0039		0.1076	0.06452
			0.01077	0.00418		0.1077	0.06504
			0.01078	0.00348		0.1078	0.06586
			0.01079	0.00474		0.1079	0.06616
			0.0108	0.00432		0.108	0.06673
			0.01081	0.00362		0.1081	0.06704
			0.01082	0.00474		0.1082	0.06757
			0.01083	0.0046		0.1083	0.0679
			0.01084	0.00432		0.1084	0.06836
			0.01085	0.0039		0.1085	0.06869
			0.01086	0.00474		0.1086	0.06833
			0.01087	0.00418		0.1087	0.06863
			0.01088	0.0039		0.1088	0.06924
			0.01089	0.00446		0.1089	0.0704
			0.0109	0.00432		0.109	0.07107
			0.01091	0.00418		0.1091	0.07203
			0.01092	0.00404		0.1092	0.07373
			0.01093	0.00474		0.1093	0.0747
			0.01094	0.00446		0.1094	0.07536
			0.01095	0.00404		0.1095	0.07557
			0.01096	0.00474		0.1096	0.07568
			0.01097	0.00404		0.1097	0.07674
			0.01098	0.00404		0.1098	0.07704
			0.01099	0.00432		0.1099	0.07823
			0.011	0.00376		0.11	0.07912
			0.01101	0.00362		0.1101	0.08052
			0.01102	0.00321		0.1102	0.08185
			0.01103	0.00348		0.1103	0.0826
			0.01104	0.00307		0.1104	0.08366
			0.01105	0.00307		0.1105	0.08445
			0.01106	0.00279		0.1106	0.08525
			0.01107	0.00209		0.1107	0.08577
			0.01108	0.00293		0.1108	0.08657
			0.01109	0.00209		0.1109	0.08758
			0.0111	0.00209		0.111	0.08824
			0.01111	0.00195		0.1111	0.08948
			0.01112	0.00265		0.1112	0.08998
			0.01113	0.00182		0.1113	0.09109
			0.01114	0.00251		0.1114	0.09193
			0.01115	0.00223		0.1115	0.09289
			0.01116	0.00182		0.1116	0.09371
			0.01117	0.00237		0.1117	0.09458
			0.01118	0.00112		0.1118	0.09579
			0.01119	0.00223		0.1119	0.09691
			0.0112	0.00168		0.112	0.09801
			0.01121	0.00195		0.1121	0.09915
			0.01122	0.00182		0.1122	0.10051
			0.01123	0.00195		0.1123	0.10198
			0.01124	0.00168		0.1124	0.10345
			0.01125	0.00195		0.1125	0.10462
			0.01126	0.00209		0.1126	0.1058
			0.01127	0.00126		0.1127	0.10683
			0.01128	0.00182		0.1128	0.10822
			0.01129	0.00195		0.1129	0.10921
			0.0113	0.00209		0.113	0.11019
			0.01131	0.000981055		0.1131	0.11144
			0.01132	0.00251		0.1132	0.11202
			0.01133	0.00168		0.1133	0.11325
			0.01134	0.00237		0.1134	0.11478
			0.01135	0.00237		0.1135	0.11585
			0.01136	0.00112		0.1136	0.11732
			0.01137	0.00279		0.1137	0.11805
			0.01138	0.00126		0.1138	0.11903
			0.01139	0.00209		0.1139	0.11963
			0.0114	0.00195		0.114	0.12079
			0.01141	0.00251		0.1141	0.12184
			0.01142	0.00154		0.1142	0.12271
			0.01143	0.00237		0.1143	0.12377
			0.01144	0.00182		0.1144	0.12472
			0.01145	0.00223		0.1145	0.12552
			0.01146	0.00251		0.1146	0.12664
			0.01147	0.00154		0.1147	0.12763
			0.01148	0.00237		0.1148	0.12884
			0.01149	0.00168		0.1149	0.12975
			0.0115	0.00237		0.115	0.13051
			0.01151	0.00223		0.1151	0.13174
			0.01152	0.00237		0.1152	0.13257
			0.01153	0.00195		0.1153	0.13348
			0.01154	0.00279		0.1154	0.13448
			0.01155	0.00195		0.1155	0.13534
			0.01156	0.00195		0.1156	0.13626
			0.01157	0.00223		0.1157	0.13746
			0.01158	0.00209		0.1158	0.13826
			0.01159	0.00182		0.1159	0.13907
			0.0116	0.00182		0.116	0.13957
			0.01161	0.00209		0.1161	0.14047
			0.01162	0.00209		0.1162	0.14164
			0.01163	0.00209		0.1163	0.14238
			0.01164	0.00195		0.1164	0.14326
			0.01165	0.00223		0.1165	0.14437
			0.01166	0.00209		0.1166	0.14559
			0.01167	0.00209		0.1167	0.14668
			0.01168	0.00209		0.1168	0.14791
			0.01169	0.00265		0.1169	0.14871
			0.0117	0.00293		0.117	0.14955
			0.01171	0.00265		0.1171	0.15029
			0.01172	0.00334		0.1172	0.15084
			0.01173	0.00265		0.1173	0.15185
			0.01174	0.0039		0.1174	0.15269
			0.01175	0.00321		0.1175	0.15339
			0.01176	0.00348		0.1176	0.15458
			0.01177	0.00376		0.1177	0.15532
			0.01178	0.00362		0.1178	0.15605
			0.01179	0.00418		0.1179	0.15687
			0.0118	0.00348		0.118	0.15789
			0.01181	0.00474		0.1181	0.1588
			0.01182	0.00418		0.1182	0.15974
			0.01183	0.00446		0.1183	0.16042
			0.01184	0.00418		0.1184	0.16095
			0.01185	0.0046		0.1185	0.16181
			0.01186	0.00432		0.1186	0.16262
			0.01187	0.00446		0.1187	0.16349
			0.01188	0.00432		0.1188	0.16435
			0.01189	0.00404		0.1189	0.16542
			0.0119	0.00432		0.119	0.16628
			0.01191	0.00418		0.1191	0.16688
			0.01192	0.00446		0.1192	0.16748
			0.01193	0.00432		0.1193	0.16814
			0.01194	0.00487		0.1194	0.16895
			0.01195	0.0039		0.1195	0.16978
			0.01196	0.00446		0.1196	0.17036
			0.01197	0.00418		0.1197	0.17138
			0.01198	0.00446		0.1198	0.1722
			0.01199	0.00376		0.1199	0.17293
			0.012	0.0046		0.12	0.17373
			0.01201	0.00404		0.1201	0.17434
			0.01202	0.0046		0.1202	0.17507
			0.01203	0.00432		0.1203	0.17598
			0.01204	0.00487		0.1204	0.17625
			0.01205	0.0046		0.1205	0.17693
			0.01206	0.00432		0.1206	0.1776
			0.01207	0.00515		0.1207	0.17871
			0.01208	0.00418		0.1208	0.17936
			0.01209	0.00501		0.1209	0.17972
			0.0121	0.00376		0.121	0.18059
			0.01211	0.00515		0.1211	0.18151
			0.01212	0.00474		0.1212	0.1825
			0.01213	0.00446		0.1213	0.18299
			0.01214	0.00515		0.1214	0.18359
			0.01215	0.00446		0.1215	0.18427
			0.01216	0.0046		0.1216	0.18488
			0.01217	0.00446		0.1217	0.1857
			0.01218	0.00501		0.1218	0.18611
			0.01219	0.00362		0.1219	0.18686
			0.0122	0.00515		0.122	0.18744
			0.01221	0.0039		0.1221	0.18735
			0.01222	0.00474		0.1222	0.18658
			0.01223	0.00376		0.1223	0.18524
			0.01224	0.00529		0.1224	0.18407
			0.01225	0.00376		0.1225	0.18302
			0.01226	0.0046		0.1226	0.18208
			0.01227	0.00418		0.1227	0.18147
			0.01228	0.00376		0.1228	0.18002
			0.01229	0.00474		0.1229	0.17908
			0.0123	0.00376		0.123	0.17789
			0.01231	0.0046		0.1231	0.17653
			0.01232	0.0039		0.1232	0.17641
			0.01233	0.00432		0.1233	0.17502
			0.01234	0.00418		0.1234	0.17311
			0.01235	0.00432		0.1235	0.17164
			0.01236	0.00362		0.1236	0.17065
			0.01237	0.00446		0.1237	0.1695
			0.01238	0.00334		0.1238	0.16833
			0.01239	0.00404		0.1239	0.16733
			0.0124	0.00418		0.124	0.16601
			0.01241	0.00362		0.1241	0.16485
			0.01242	0.00418		0.1242	0.1639
			0.01243	0.0039		0.1243	0.1631
			0.01244	0.00404		0.1244	0.16209
			0.01245	0.00404		0.1245	0.16136
			0.01246	0.00474		0.1246	0.16042
			0.01247	0.00362		0.1247	0.15943
			0.01248	0.00432		0.1248	0.15807
			0.01249	0.0039		0.1249	0.15692
			0.0125	0.00404		0.125	0.15608
			0.01251	0.00446		0.1251	0.15537
			0.01252	0.00348		0.1252	0.1549
			0.01253	0.00432		0.1253	0.15384
			0.01254	0.00348		0.1254	0.15288
			0.01255	0.00501		0.1255	0.15208
			0.01256	0.00307		0.1256	0.14943
			0.01257	0.00474		0.1257	0.14384
			0.01258	0.00362		0.1258	0.13697
			0.01259	0.00348		0.1259	0.12809
			0.0126	0.00418		0.126	0.11986
			0.01261	0.00307		0.1261	0.11402
			0.01262	0.00404		0.1262	0.11132
			0.01263	0.00334		0.1263	0.10954
			0.01264	0.0039		0.1264	0.10843
			0.01265	0.0039		0.1265	0.10715
			0.01266	0.00404		0.1266	0.10535
			0.01267	0.00334		0.1267	0.10285
			0.01268	0.00376		0.1268	0.09957
			0.01269	0.00362		0.1269	0.09733
			0.0127	0.00334		0.127	0.0967
			0.01271	0.00376		0.1271	0.09597
			0.01272	0.00321		0.1272	0.09504
			0.01273	0.00376		0.1273	0.09341
			0.01274	0.00321		0.1274	0.09328
			0.01275	0.00432		0.1275	0.09289
			0.01276	0.00293		0.1276	0.09149
			0.01277	0.0039		0.1277	0.09022
			0.01278	0.00293		0.1278	0.08873
			0.01279	0.00376		0.1279	0.08722
			0.0128	0.00348		0.128	0.08633
			0.01281	0.00334		0.1281	0.08503
			0.01282	0.00376		0.1282	0.08444
			0.01283	0.00334		0.1283	0.08388
			0.01284	0.00293		0.1284	0.08297
			0.01285	0.00334		0.1285	0.08191
			0.01286	0.00362		0.1286	0.08124
			0.01287	0.00293		0.1287	0.07965
			0.01288	0.00334		0.1288	0.07769
			0.01289	0.00307		0.1289	0.07625
			0.0129	0.00293		0.129	0.07523
			0.01291	0.00348		0.1291	0.07492
			0.01292	0.00321		0.1292	0.07444
			0.01293	0.00321		0.1293	0.07418
			0.01294	0.00321		0.1294	0.07335
			0.01295	0.00321		0.1295	0.07323
			0.01296	0.00348		0.1296	0.07288
			0.01297	0.00362		0.1297	0.0723
			0.01298	0.00279		0.1298	0.071
			0.01299	0.00334		0.1299	0.07014
			0.013	0.00362		0.13	0.06919
			0.01301	0.00348		0.1301	0.06892
			0.01302	0.00293		0.1302	0.03456
			0.01303	0.00376		0.1303	0.0347
			0.01304	0.00348		0.1304	0.0344
			0.01305	0.00348		0.1305	0.03432
			0.01306	0.0039		0.1306	0.03433
			0.01307	0.00334		0.1307	0.03455
			0.01308	0.0039		0.1308	0.03492
			0.01309	0.00321		0.1309	0.03534
			0.0131	0.00348		0.131	0.0353
			0.01311	0.00321		0.1311	0.03523
			0.01312	0.00376		0.1312	0.03545
			0.01313	0.00348		0.1313	0.03586
			0.01314	0.00362		0.1314	0.03587
			0.01315	0.00362		0.1315	0.03625
			0.01316	0.00334		0.1316	0.03707
			0.01317	0.00418		0.1317	0.03796
			0.01318	0.00348		0.1318	0.03886
			0.01319	0.00362		0.1319	0.03973
			0.0132	0.00334		0.132	0.04075
			0.01321	0.00376		0.1321	0.04149
			0.01322	0.00307		0.1322	0.04266
			0.01323	0.00376		0.1323	0.04355
			0.01324	0.0039		0.1324	0.04459
			0.01325	0.00334		0.1325	0.04588
			0.01326	0.00404		0.1326	0.04693
			0.01327	0.00334		0.1327	0.04801
			0.01328	0.00362		0.1328	0.04901
			0.01329	0.00376		0.1329	0.05007
			0.0133	0.0039		0.133	0.05146
			0.01331	0.00376		0.1331	0.05283
			0.01332	0.00348		0.1332	0.05358
			0.01333	0.00404		0.1333	0.05446
			0.01334	0.00404		0.1334	0.05524
			0.01335	0.00529		0.1335	0.0566
			0.01336	0.00543		0.1336	0.05736
			0.01337	0.00696		0.1337	0.05792
			0.01338	0.00696		0.1338	0.05858
			0.01339	0.00793		0.1339	0.05955
			0.0134	0.00946		0.134	0.06072
			0.01341	0.01002		0.1341	0.06178
			0.01342	0.01085		0.1342	0.06295
			0.01343	0.01252		0.1343	0.06406
			0.01344	0.01266		0.1344	0.06511
			0.01345	0.01433		0.1345	0.06583
			0.01346	0.01475		0.1346	0.06658
			0.01347	0.01614		0.1347	0.06735
			0.01348	0.01767		0.1348	0.06844
			0.01349	0.01808		0.1349	0.06939
			0.0135	0.01948		0.135	0.07035
			0.01351	0.01975		0.1351	0.07137
			0.01352	0.02142		0.1352	0.07213
			0.01353	0.02156		0.1353	0.07301
			0.01354	0.02379		0.1354	0.07407
			0.01355	0.02406		0.1355	0.07498
			0.01356	0.02476		0.1356	0.07581
			0.01357	0.02601		0.1357	0.07675
			0.01358	0.02643		0.1358	0.07776
			0.01359	0.02726		0.1359	0.07849
			0.0136	0.02837		0.136	0.07931
			0.01361	0.02921		0.1361	0.08016
			0.01362	0.03018		0.1362	0.08123
			0.01363	0.03102		0.1363	0.08211
			0.01364	0.03227		0.1364	0.08312
			0.01365	0.03255		0.1365	0.08401
			0.01366	0.03394		0.1366	0.08503
			0.01367	0.03463		0.1367	0.0859
			0.01368	0.03505		0.1368	0.08672
			0.01369	0.03602		0.1369	0.08743
			0.0137	0.03644		0.137	0.08823
			0.01371	0.03811		0.1371	0.08903
			0.01372	0.03797		0.1372	0.0902
			0.01373	0.03922		0.1373	0.09109
			0.01374	0.03978		0.1374	0.09175
			0.01375	0.04089		0.1375	0.09287
			0.01376	0.04186		0.1376	0.09353
			0.01377	0.04214		0.1377	0.09413
			0.01378	0.04339		0.1378	0.09491
			0.01379	0.04311		0.1379	0.09601
			0.0138	0.04437		0.138	0.09654
			0.01381	0.04562		0.1381	0.09736
			0.01382	0.04562		0.1382	0.09798
			0.01383	0.04756		0.1383	0.09888
			0.01384	0.04715		0.1384	0.09994
			0.01385	0.0484		0.1385	0.10081
			0.01386	0.04882		0.1386	0.10176
			0.01387	0.04951		0.1387	0.10256
			0.01388	0.05007		0.1388	0.10324
			0.01389	0.05104		0.1389	0.10394
			0.0139	0.05229		0.139	0.10444
			0.01391	0.05229		0.1391	0.10522
			0.01392	0.0534		0.1392	0.10609
			0.01393	0.05382		0.1393	0.10688
			0.01394	0.05479		0.1394	0.10765
			0.01395	0.05535		0.1395	0.10885
			0.01396	0.05577		0.1396	0.10964
			0.01397	0.05688		0.1397	0.11026
			0.01398	0.05702		0.1398	0.1112
			0.01399	0.05813		0.1399	0.11195
			0.014	0.05911		0.14	0.11268
			0.01401	0.05924		0.1401	0.11344
			0.01402	0.06022		0.1402	0.11377
			0.01403	0.06105		0.1403	0.11464
			0.01404	0.06175		0.1404	0.11558
			0.01405	0.06203		0.1405	0.11654
			0.01406	0.06314		0.1406	0.11737
			0.01407	0.06397		0.1407	0.11808
			0.01408	0.06369		0.1408	0.11864
			0.01409	0.06508		0.1409	0.11907
			0.0141	0.06508		0.141	0.11985
			0.01411	0.06661		0.1411	0.12072
			0.01412	0.06634		0.1412	0.12144
			0.01413	0.068		0.1413	0.12205
			0.01414	0.06773		0.1414	0.12284
			0.01415	0.06926		0.1415	0.12356
			0.01416	0.06926		0.1416	0.12411
			0.01417	0.07009		0.1417	0.12484
			0.01418	0.07065		0.1418	0.12566
			0.01419	0.07065		0.1419	0.12631
			0.0142	0.07245		0.142	0.12699
			0.01421	0.07204		0.1421	0.12772
			0.01422	0.07273		0.1422	0.12836
			0.01423	0.07385		0.1423	0.12888
			0.01424	0.07371		0.1424	0.12968
			0.01425	0.0751		0.1425	0.13021
			0.01426	0.0751		0.1426	0.13082
			0.01427	0.07607		0.1427	0.13145
			0.01428	0.07649		0.1428	0.13214
			0.01429	0.0769		0.1429	0.13262
			0.0143	0.07788		0.143	0.13301
			0.01431	0.07788		0.1431	0.13335
			0.01432	0.07955		0.1432	0.13417
			0.01433	0.07885		0.1433	0.135
			0.01434	0.08066		0.1434	0.13572
			0.01435	0.08052		0.1435	0.1361
			0.01436	0.08121		0.1436	0.13692
			0.01437	0.08219		0.1437	0.1379
			0.01438	0.08177		0.1438	0.13905
			0.01439	0.08302		0.1439	0.13937
			0.0144	0.0833		0.144	0.13999
			0.01441	0.08427		0.1441	0.14045
			0.01442	0.08455		0.1442	0.14094
			0.01443	0.08511		0.1443	0.14145
			0.01444	0.08594		0.1444	0.14195
			0.01445	0.08566		0.1445	0.14275
			0.01446	0.08706		0.1446	0.1436
			0.01447	0.08706		0.1447	0.14418
			0.01448	0.08789		0.1448	0.14472
			0.01449	0.08817		0.1449	0.14517
			0.0145	0.08831		0.145	0.14592
			0.01451	0.08998		0.1451	0.14648
			0.01452	0.0897		0.1452	0.14724
			0.01453	0.09011		0.1453	0.14769
			0.01454	0.09109		0.1454	0.14821
			0.01455	0.09095		0.1455	0.1488
			0.01456	0.0922		0.1456	0.14939
			0.01457	0.09178		0.1457	0.14981
			0.01458	0.09331		0.1458	0.15057
			0.01459	0.09262		0.1459	0.15112
			0.0146	0.09415		0.146	0.15195
			0.01461	0.09387		0.1461	0.15246
			0.01462	0.0947		0.1462	0.15287
			0.01463	0.09568		0.1463	0.15326
			0.01464	0.09554		0.1464	0.15373
			0.01465	0.09665		0.1465	0.15441
			0.01466	0.09665		0.1466	0.15482
			0.01467	0.0979		0.1467	0.15547
			0.01468	0.09832		0.1468	0.15609
			0.01469	0.09804		0.1469	0.15653
			0.0147	0.09901		0.147	0.15721
			0.01471	0.09887		0.1471	0.15779
			0.01472	0.09929		0.1472	0.15827
			0.01473	0.10027		0.1473	0.15877
			0.01474	0.09999		0.1474	0.15932
			0.01475	0.1011		0.1475	0.15974
			0.01476	0.10152		0.1476	0.16027
			0.01477	0.10263		0.1477	0.16108
			0.01478	0.10263		0.1478	0.16157
			0.01479	0.10263		0.1479	0.16201
			0.0148	0.10374		0.148	0.16273
			0.01481	0.10305		0.1481	0.16345
			0.01482	0.10402		0.1482	0.16414
			0.01483	0.10444		0.1483	0.16473
			0.01484	0.10485		0.1484	0.16484
			0.01485	0.10555		0.1485	0.16534
			0.01486	0.10583		0.1486	0.16578
			0.01487	0.10708		0.1487	0.16632
			0.01488	0.10708		0.1488	0.16677
			0.01489	0.1075		0.1489	0.16745
			0.0149	0.10861		0.149	0.16816
			0.01491	0.10903		0.1491	0.16884
			0.01492	0.10903		0.1492	0.16944
			0.01493	0.11014		0.1493	0.1699
			0.01494	0.11014		0.1494	0.17033
			0.01495	0.11069		0.1495	0.17058
			0.01496	0.11125		0.1496	0.17099
			0.01497	0.11167		0.1497	0.1719
			0.01498	0.1125		0.1498	0.17198
			0.01499	0.11222		0.1499	0.17243
			0.015	0.11361		0.15	0.17331
			0.01501	0.11375		0.1501	0.17357
			0.01502	0.11445		0.1502	0.17462
			0.01503	0.11528		0.1503	0.17509
			0.01504	0.11487		0.1504	0.1752
			0.01505	0.11612		0.1505	0.17553
			0.01506	0.1157		0.1506	0.17592
			0.01507	0.11612		0.1507	0.17659
			0.01508	0.11723		0.1508	0.17713
			0.01509	0.11681		0.1509	0.17814
			0.0151	0.11779		0.151	0.17857
			0.01511	0.11834		0.1511	0.17887
			0.01512	0.11848		0.1512	0.17936
			0.01513	0.11932		0.1513	0.17978
			0.01514	0.11932		0.1514	0.17992
			0.01515	0.12015		0.1515	0.18021
			0.01516	0.12029		0.1516	0.18008
			0.01517	0.12126		0.1517	0.18008
			0.01518	0.12112		0.1518	0.17949
			0.01519	0.12154		0.1519	0.1794
			0.0152	0.12265		0.152	0.17863
			0.01521	0.1221		0.1521	0.17615
			0.01522	0.12307		0.1522	0.17349
			0.01523	0.12293		0.1523	0.17105
			0.01524	0.1239		0.1524	0.16931
			0.01525	0.12404		0.1525	0.16776
			0.01526	0.12432		0.1526	0.16598
			0.01527	0.12557		0.1527	0.16385
			0.01528	0.12474		0.1528	0.16183
			0.01529	0.12557		0.1529	0.15964
			0.0153	0.12613		0.153	0.15724
			0.01531	0.12585		0.1531	0.15535
			0.01532	0.12738		0.1532	0.15267
			0.01533	0.12655		0.1533	0.15064
			0.01534	0.12794		0.1534	0.14815
			0.01535	0.12808		0.1535	0.14589
			0.01536	0.12808		0.1536	0.14385
			0.01537	0.12891		0.1537	0.14181
			0.01538	0.12835		0.1538	0.1398
			0.01539	0.12974		0.1539	0.13786
			0.0154	0.12947		0.154	0.13644
			0.01541	0.13016		0.1541	0.13499
			0.01542	0.13072		0.1542	0.13363
			0.01543	0.13044		0.1543	0.13217
			0.01544	0.13127		0.1544	0.13059
			0.01545	0.131		0.1545	0.12884
			0.01546	0.13183		0.1546	0.12677
			0.01547	0.13266		0.1547	0.1253
			0.01548	0.13253		0.1548	0.12398
			0.01549	0.13322		0.1549	0.12245
			0.0155	0.13308		0.155	0.12101
			0.01551	0.13419		0.1551	0.11954
			0.01552	0.13419		0.1552	0.1179
			0.01553	0.13461		0.1553	0.1166
			0.01554	0.13531		0.1554	0.11539
			0.01555	0.13489		0.1555	0.11399
			0.01556	0.13628		0.1556	0.11293
			0.01557	0.136		0.1557	0.1117
			0.01558	0.13628		0.1558	0.11063
			0.01559	0.13725		0.1559	0.1093
			0.0156	0.13711		0.156	0.10832
			0.01561	0.13795		0.1561	0.10715
			0.01562	0.13795		0.1562	0.10598
			0.01563	0.13878		0.1563	0.10486
			0.01564	0.13878		0.1564	0.10396
			0.01565	0.13976		0.1565	0.10314
			0.01566	0.14003		0.1566	0.10207
			0.01567	0.13976		0.1567	0.10061
			0.01568	0.14087		0.1568	0.09934
			0.01569	0.14017		0.1569	0.09746
			0.0157	0.14129		0.157	0.09629
			0.01571	0.1417		0.1571	0.09608
			0.01572	0.14184		0.1572	0.096
			0.01573	0.14268		0.1573	0.09542
			0.01574	0.14226		0.1574	0.09406
			0.01575	0.14282		0.1575	0.09272
			0.01576	0.14379		0.1576	0.09149
			0.01577	0.14351		0.1577	0.09016
			0.01578	0.14448		0.1578	0.08909
			0.01579	0.14351		0.1579	0.08826
			0.0158	0.14546		0.158	0.08676
			0.01581	0.1449		0.1581	0.08559
			0.01582	0.14643		0.1582	0.08381
			0.01583	0.14643		0.1583	0.08268
			0.01584	0.14546		0.1584	0.08207
			0.01585	0.1474		0.1585	0.08158
			0.01586	0.14643		0.1586	0.08097
			0.01587	0.14754		0.1587	0.08018
			0.01588	0.14754		0.1588	0.07946
			0.01589	0.14796		0.1589	0.07863
			0.0159	0.14893		0.159	0.07772
			0.01591	0.14852		0.1591	0.07689
			0.01592	0.14921		0.1592	0.07568
			0.01593	0.14991		0.1593	0.07448
			0.01594	0.14963		0.1594	0.07327
			0.01595	0.15032		0.1595	0.07278
			0.01596	0.15019		0.1596	0.07199
			0.01597	0.15144		0.1597	0.07063
			0.01598	0.15102		0.1598	0.07044
			0.01599	0.1513		0.1599	0.06996
			0.016	0.15213		0.16	0.06924
			0.01601	0.1513		0.1601	0.06908
			0.01602	0.15338		0.1602	0.06844
			0.01603	0.15311		0.1603	0.06758
			0.01604	0.15311		0.1604	0.06758
			0.01605	0.15408		0.1605	0.06797
			0.01606	0.15366		0.1606	0.06792
			0.01607	0.1545		0.1607	0.06731
			0.01608	0.15408		0.1608	0.06652
			0.01609	0.15505		0.1609	0.06593
			0.0161	0.15491		0.161	0.06579
			0.01611	0.15519		0.1611	0.0655
			0.01612	0.15644		0.1612	0.06506
			0.01613	0.15533		0.1613	0.06418
			0.01614	0.15714		0.1614	0.06361
			0.01615	0.15686		0.1615	0.06331
			0.01616	0.15714		0.1616	0.06246
			0.01617	0.15756		0.1617	0.06172
			0.01618	0.15714		0.1618	0.06129
			0.01619	0.15895		0.1619	0.06126
			0.0162	0.15797
			0.01621	0.15825
			0.01622	0.15908
			0.01623	0.15922
			0.01624	0.15964
			0.01625	0.15992
			0.01626	0.1602
			0.01627	0.16089
			0.01628	0.16048
			0.01629	0.16173
			0.0163	0.16159
			0.01631	0.16145
			0.01632	0.16256
			0.01633	0.16228
			0.01634	0.16312
			0.01635	0.1627
			0.01636	0.16381
			0.01637	0.16381
			0.01638	0.16409
			0.01639	0.16465
			0.0164	0.16451
			0.01641	0.16534
			0.01642	0.16506
			0.01643	0.1659
			0.01644	0.1659
			0.01645	0.16604
			0.01646	0.16673
			0.01647	0.16659
			0.01648	0.16743
			0.01649	0.16715
			0.0165	0.16757
			0.01651	0.16826
			0.01652	0.16854
			0.01653	0.16854
			0.01654	0.16924
			0.01655	0.16993
			0.01656	0.16937
			0.01657	0.16993
			0.01658	0.17021
			0.01659	0.17035
			0.0166	0.17063
			0.01661	0.17132
			0.01662	0.1716
			0.01663	0.17146
			0.01664	0.17202
			0.01665	0.17271
			0.01666	0.17271
			0.01667	0.17271
			0.01668	0.17355
			0.01669	0.17341
			0.0167	0.17382
			0.01671	0.17369
			0.01672	0.17396
			0.01673	0.17494
			0.01674	0.17396
			0.01675	0.17605
			0.01676	0.17563
			0.01677	0.17577
			0.01678	0.17605
			0.01679	0.17605
			0.0168	0.17702
			0.01681	0.17619
			0.01682	0.17744
			0.01683	0.17758
			0.01684	0.1773
			0.01685	0.17827
			0.01686	0.17814
			0.01687	0.17883
			0.01688	0.17841
			0.01689	0.17883
			0.0169	0.1798
			0.01691	0.17897
			0.01692	0.1805
			0.01693	0.18008
			0.01694	0.1805
			0.01695	0.1805
			0.01696	0.1805
			0.01697	0.18189
			0.01698	0.18106
			0.01699	0.18147
			0.017	0.18231
			0.01701	0.18175
			0.01702	0.18286
			0.01703	0.18258
			0.01704	0.18328
			0.01705	0.18328
			0.01706	0.18356
			0.01707	0.18398
			0.01708	0.18356
			0.01709	0.18398
			0.0171	0.18481
			0.01711	0.18509
			0.01712	0.18453
			0.01713	0.18537
			0.01714	0.18606
			0.01715	0.18564
			0.01716	0.18606
			0.01717	0.18703
			0.01718	0.18648
			0.01719	0.18717
			0.0172	0.18662
			0.01721	0.18717
			0.01722	0.18773
			0.01723	0.18773
			0.01724	0.18815
			0.01725	0.18856
			0.01726	0.18884
			0.01727	0.18898
			0.01728	0.18954
			0.01729	0.1894
			0.0173	0.18982
			0.01731	0.18982
			0.01732	0.19037
			0.01733	0.19079
			0.01734	0.19065
			0.01735	0.19051
			0.01736	0.1919
			0.01737	0.19148
			0.01738	0.19176
			0.01739	0.19204
			0.0174	0.19246
			0.01741	0.1926
			0.01742	0.19204
			0.01743	0.19413
			0.01744	0.19315
			0.01745	0.19371
			0.01746	0.19343
			0.01747	0.19413
			0.01748	0.19454
			0.01749	0.19371
			0.0175	0.19552
			0.01751	0.19496
			0.01752	0.19468
			0.01753	0.19566
			0.01754	0.19566
			0.01755	0.19621
			0.01756	0.19552
			0.01757	0.19663
			0.01758	0.19649
			0.01759	0.19566
			0.0176	0.1976
			0.01761	0.19649
			0.01762	0.19732
			0.01763	0.1976
			0.01764	0.19774
			0.01765	0.19816
			0.01766	0.19816
			0.01767	0.19844
			0.01768	0.19913
			0.01769	0.19844
			0.0177	0.19885
			0.01771	0.19885
			0.01772	0.19969
			0.01773	0.19955
			0.01774	0.20024
			0.01775	0.20052
			0.01776	0.20052
			0.01777	0.20094
			0.01778	0.20066
			0.01779	0.20164
			0.0178	0.20177
			0.01781	0.2015
			0.01782	0.20191
			0.01783	0.20219
			0.01784	0.20261
			0.01785	0.20261
			0.01786	0.20275
			0.01787	0.20303
			0.01788	0.20344
			0.01789	0.20316
			0.0179	0.204
			0.01791	0.20428
			0.01792	0.20372
			0.01793	0.20525
			0.01794	0.20469
			0.01795	0.20469
			0.01796	0.20497
			0.01797	0.20581
			0.01798	0.20567
			0.01799	0.20553
			0.018	0.2065
			0.01801	0.2065
			0.01802	0.20678
			0.01803	0.2072
			0.01804	0.20692
			0.01805	0.20734
			0.01806	0.20831
			0.01807	0.20692
			0.01808	0.20831
			0.01809	0.20803
			0.0181	0.20789
			0.01811	0.20873
			0.01812	0.20817
			0.01813	0.20942
			0.01814	0.20901
			0.01815	0.20984
			0.01816	0.20956
			0.01817	0.21012
			0.01818	0.21026
			0.01819	0.2104
			0.0182	0.2104
			0.01821	0.2104
			0.01822	0.21109
			0.01823	0.21179
			0.01824	0.21137
			0.01825	0.21193
			0.01826	0.21193
			0.01827	0.21179
			0.01828	0.21276
			0.01829	0.21234
			0.0183	0.21318
			0.01831	0.21304
			0.01832	0.21276
			0.01833	0.21359
			0.01834	0.21359
			0.01835	0.21443
			0.01836	0.21401
			0.01837	0.21471
			0.01838	0.21443
			0.01839	0.21526
			0.0184	0.21526
			0.01841	0.2154
			0.01842	0.21582
			0.01843	0.21596
			0.01844	0.21554
			0.01845	0.21693
			0.01846	0.2161
			0.01847	0.21693
			0.01848	0.21721
			0.01849	0.21665
			0.0185	0.21777
			0.01851	0.21749
			0.01852	0.21749
			0.01853	0.2179
			0.01854	0.21832
			0.01855	0.21846
			0.01856	0.21874
			0.01857	0.21888
			0.01858	0.21846
			0.01859	0.21902
			0.0186	0.21985
			0.01861	0.21916
			0.01862	0.21971
			0.01863	0.21985
			0.01864	0.21971
			0.01865	0.22124
			0.01866	0.22082
			0.01867	0.22055
			0.01868	0.22152
			0.01869	0.22069
			0.0187	0.2211
			0.01871	0.2218
			0.01872	0.22152
			0.01873	0.22222
			0.01874	0.2218
			0.01875	0.22208
			0.01876	0.22319
			0.01877	0.22222
			0.01878	0.22277
			0.01879	0.22263
			0.0188	0.22319
			0.01881	0.22333
			0.01882	0.22361
			0.01883	0.22347
			0.01884	0.22361
			0.01885	0.22444
			0.01886	0.22458
			0.01887	0.22416
			0.01888	0.22472
			0.01889	0.22486
			0.0189	0.225
			0.01891	0.22527
			0.01892	0.22541
			0.01893	0.22555
			0.01894	0.22597
			0.01895	0.22527
			0.01896	0.22625
			0.01897	0.22625
			0.01898	0.22639
			0.01899	0.22625
			0.019	0.22708
			0.01901	0.2268
			0.01902	0.22708
			0.01903	0.22764
			0.01904	0.22722
			0.01905	0.22819
			0.01906	0.22778
			0.01907	0.22806
			0.01908	0.22861
			0.01909	0.22819
			0.0191	0.22889
			0.01911	0.22861
			0.01912	0.22903
			0.01913	0.22861
			0.01914	0.23042
			0.01915	0.22945
			0.01916	0.22972
			0.01917	0.23028
			0.01918	0.22931
			0.01919	0.23153
			0.0192	0.22986
			0.01921	0.23056
			0.01922	0.23125
			0.01923	0.23084
			0.01924	0.23167
			0.01925	0.23125
			0.01926	0.23223
			0.01927	0.23125
			0.01928	0.23278
			0.01929	0.23223
			0.0193	0.23223
			0.01931	0.23292
			0.01932	0.23264
			0.01933	0.23306
			0.01934	0.23348
			0.01935	0.23334
			0.01936	0.23348
			0.01937	0.2339
			0.01938	0.23362
			0.01939	0.23473
			0.0194	0.23445
			0.01941	0.23403
			0.01942	0.23543
			0.01943	0.23473
			0.01944	0.23543
			0.01945	0.23487
			0.01946	0.23612
			0.01947	0.23543
			0.01948	0.2357
			0.01949	0.23612
			0.0195	0.23584
			0.01951	0.23668
			0.01952	0.23598
			0.01953	0.23723
			0.01954	0.2364
			0.01955	0.23682
			0.01956	0.23723
			0.01957	0.23584
			0.01958	0.23584
			0.01959	0.23556
			0.0196	0.23584
			0.01961	0.23417
			0.01962	0.23403
			0.01963	0.23251
			0.01964	0.23042
			0.01965	0.22972
			0.01966	0.22736
			0.01967	0.22527
			0.01968	0.22249
			0.01969	0.22055
			0.0197	0.21846
			0.01971	0.21596
			0.01972	0.21151
			0.01973	0.20539
			0.01974	0.19927
			0.01975	0.19357
			0.01976	0.18759
			0.01977	0.18175
			0.01978	0.17452
			0.01979	0.16785
			0.0198	0.16256
			0.01981	0.15561
			0.01982	0.14949
			0.01983	0.14448
			0.01984	0.13878
			0.01985	0.13378
			0.01986	0.12863
			0.01987	0.12404
			0.01988	0.11973
			0.01989	0.115
			0.0199	0.11139
			0.01991	0.10764
			0.01992	0.10319
			0.01993	0.09943
			0.01994	0.09623
			0.01995	0.09192
			0.01996	0.08886
			0.01997	0.08539
			0.01998	0.08135
[truncated: 4,339 more rows]
