# Supplementary material for: Vertically integrated spiking cone photoreceptor arrays for color perception
Source: Nat Commun. 2023 Jun 10;14:3444. doi: 10.1038/s41467-023-39143-8 (PMC10257685; doi:10.1038/s41467-023-39143-8)
Supplement: Supplementary file 3 — Source Data [file 41467_2023_39143_MOESM3_ESM.zip › source data/Figure 4.xlsx]

## Sheet: Fig 4a
Red			Orange			Olive			Green
Time (s)	VOUT (V)		Time (s)	VOUT (V)		Time (s)	VOUT (V)		Time (s)	VOUT (V)
0.0286	0.05913		0.0022	0.04711		8.75e-05	0.09831		2.19298e-05	0.0684
0.0572	0.05885		0.0044	0.04888		0.000175	0.10711		4.38596e-05	0.06895
0.0858	0.05759		0.0066	0.0509		0.0002625	0.12224		6.57895e-05	0.06645
0.1144	0.05677		0.0088	0.05177		0.00035	0.13501		8.77193e-05	0.06728
0.143	0.05629		0.011	0.05284		0.0004375	0.1459		0.000109649	0.06895
0.1716	0.05627		0.0132	0.05434		0.000525	0.15518		0.000131579	0.07536
0.2002	0.05812		0.0154	0.05362		0.0006125	0.16334		0.000153509	0.08037
0.2288	0.06183		0.0176	0.05576		0.0007	0.17028		0.000175439	0.08956
0.2574	0.06531		0.0198	0.06117		0.0007875	0.17672		0.000197368	0.09958
0.286	0.06862		0.022	0.06536		0.000875	0.18271		0.000219298	0.11322
0.3146	0.07166		0.0242	0.0681		0.0009625	0.18815		0.000241228	0.12408
0.3432	0.0746		0.0264	0.06335		0.00105	0.19339		0.000263158	0.13132
0.3718	0.07749		0.0286	0.06112		0.00114	0.1975		0.000285088	0.14079
0.4004	0.08034		0.0308	0.06662		0.00123	0.19856		0.000307018	0.14859
0.429	0.08321		0.033	0.07091		0.00131	0.19936		0.000328947	0.15861
0.4576	0.08582		0.0352	0.07487		0.0014	0.19947		0.000350877	0.16724
0.4862	0.08849		0.0374	0.07846		0.00149	0.20124		0.000372807	0.1742
0.5148	0.09106		0.0396	0.08185		0.00158	0.2016		0.000394737	0.17726
0.5434	0.0936		0.0418	0.08501		0.00166	0.19821		0.000416667	0.1845
0.572	0.09601		0.044	0.08804		0.00175	0.18563		0.000438596	0.19035
0.6006	0.09843		0.0462	0.09092		0.00184	0.17213		0.000460526	0.19592
0.6292	0.10079		0.0484	0.09365		0.00193	0.15777		0.000482456	0.2001
0.6578	0.10297		0.0506	0.09641		0.00201	0.1287		0.000504386	0.20205
0.6864	0.10502		0.0528	0.09889		0.0021	0.09971		0.000526316	0.2065
0.715	0.10692		0.055	0.10139		0.00219	0.08862		0.000548246	0.19703
0.7436	0.10891		0.0572	0.10385		0.00228	0.09412		0.000570175	0.17532
0.7722	0.11074		0.0594	0.10615		0.00236	0.09029		0.000592105	0.14524
0.8008	0.11257		0.0616	0.10836		0.00245	0.094		0.000614035	0.11712
0.8294	0.11428		0.0638	0.11058		0.00254	0.10562		0.000635965	0.09652
0.858	0.11605		0.066	0.11278		0.00263	0.11949		0.000657895	0.07313
0.8866	0.11768		0.0682	0.11485		0.00271	0.12901		0.000679825	0.067
0.9152	0.11926		0.0704	0.11685		0.0028	0.13582		0.000701754	0.0645
0.9438	0.12089		0.0726	0.11885		0.00289	0.14166		0.000723684	0.06171
0.9724	0.12255		0.0748	0.12079		0.00298	0.1476		0.000745614	0.05893
1.001	0.12429		0.077	0.12264		0.00306	0.15224		0.000767544	0.05949
1.0296	0.12583		0.0792	0.12447		0.00315	0.15505		0.000789474	0.06171
1.0582	0.12747		0.0814	0.12629		0.00324	0.15852		0.000811404	0.06339
1.0868	0.12904		0.0836	0.12801		0.00333	0.16175		0.000833333	0.06366
1.1154	0.13064		0.0858	0.12975		0.00341	0.16438		0.000855263	0.06144
1.144	0.13208		0.088	0.1314		0.0035	0.16654		0.000877193	0.06199
1.1726	0.13359		0.0902	0.13303		0.00359	0.17067		0.000899123	0.0645
1.2012	0.13505		0.0924	0.13465		0.00368	0.17594		0.000921053	0.06673
1.2298	0.13638		0.0946	0.13617		0.00376	0.17967		0.000942982	0.06561
1.2584	0.13764		0.0968	0.13772		0.00385	0.18292		0.000964912	0.06422
1.287	0.13878		0.099	0.13924		0.00394	0.18719		0.000986842	0.06561
1.3156	0.14003		0.1012	0.1407		0.00403	0.19225		0.00101	0.06673
1.3442	0.14116		0.1034	0.1421		0.00411	0.19724		0.00103	0.06756
1.3728	0.14226		0.1056	0.14354		0.0042	0.20131		0.00105	0.06673
1.4014	0.1433		0.1078	0.14496		0.00429	0.20134		0.00107	0.06617
1.43	0.1444		0.11	0.14623		0.00438	0.19706		0.0011	0.07397
1.4586	0.14539		0.1122	0.14761		0.00446	0.15735		0.00112	0.08482
1.4872	0.14638		0.1144	0.14891		0.00455	0.10403		0.00114	0.09513
1.5158	0.14743		0.1166	0.15016		0.00464	0.08433		0.00116	0.10626
1.5444	0.14851		0.1188	0.15147		0.00473	0.08603		0.00118	0.11684
1.573	0.1497		0.121	0.15265		0.00481	0.09993		0.00121	0.12743
1.6016	0.15065		0.1232	0.15388		0.0049	0.11729		0.00123	0.13828
1.6302	0.15173		0.1254	0.15505		0.00499	0.13164		0.00125	0.14636
1.6588	0.15276		0.1276	0.15626		0.00508	0.14318		0.00127	0.15471
1.6874	0.15382		0.1298	0.15732		0.00516	0.15215		0.00129	0.16223
1.716	0.15476		0.132	0.15852		0.00525	0.15866		0.00132	0.16975
1.7446	0.15579		0.1342	0.15958		0.00534	0.16402		0.00134	0.1781
1.7732	0.15678		0.1364	0.16068		0.00543	0.16824		0.00136	0.18311
1.8018	0.15765		0.1386	0.16175		0.00551	0.17164		0.00138	0.18868
1.8304	0.15846		0.1408	0.16277		0.0056	0.17507		0.0014	0.19369
1.859	0.15914		0.143	0.16382		0.00569	0.17773		0.00143	0.19926
1.8876	0.15998		0.1452	0.16485		0.00578	0.18055		0.00145	0.20232
1.9162	0.16068		0.1474	0.16583		0.00586	0.18265		0.00147	0.20789
1.9448	0.1614		0.1496	0.16682		0.00595	0.18591		0.00149	0.20984
1.9734	0.16207		0.1518	0.16776		0.00604	0.1898		0.00151	0.21235
2.002	0.16282		0.154	0.16875		0.00613	0.19238		0.00154	0.20789
2.0306	0.16347		0.1562	0.16967		0.00621	0.17465		0.00156	0.18283
2.0592	0.1641		0.1584	0.17058		0.0063	0.12943		0.00158	0.1561
2.0878	0.1648		0.1606	0.17151		0.00639	0.10135		0.0016	0.12492
2.1164	0.16554		0.1628	0.17241		0.00648	0.08423		0.00162	0.10042
2.145	0.16639		0.165	0.17326		0.00656	0.08448		0.00164	0.08343
2.1736	0.16702		0.1672	0.17412		0.00665	0.07466		0.00167	0.07508
2.2022	0.1678		0.1694	0.17499		0.00674	0.08437		0.00169	0.06784
2.2308	0.16854		0.1716	0.17581		0.00683	0.09974		0.00171	0.06116
2.2594	0.16931		0.1738	0.17661		0.00691	0.11607		0.00173	0.05893
2.288	0.16995		0.176	0.17742		0.007	0.12973		0.00175	0.0606
2.3166	0.17067		0.1782	0.17822		0.00709	0.14106		0.00178	0.06339
2.3452	0.17139		0.1804	0.17903		0.00718	0.15023		0.0018	0.06339
2.3738	0.17196		0.1826	0.1798		0.00726	0.15775		0.00182	0.06199
2.4024	0.17251		0.1848	0.18053		0.00735	0.16406		0.00184	0.06199
2.431	0.17295		0.187	0.18129		0.00744	0.16965		0.00186	0.06478
2.4596	0.17356		0.1892	0.18205		0.00753	0.17405		0.00189	0.06673
2.4882	0.17404		0.1914	0.18278		0.00761	0.17765		0.00191	0.06589
2.5168	0.17453		0.1936	0.18344		0.0077	0.18016		0.00193	0.06394
2.5454	0.17496		0.1958	0.18426		0.00779	0.18299		0.00195	0.06478
2.574	0.17549		0.198	0.18485		0.00788	0.1852		0.00197	0.06673
2.6026	0.17591		0.2002	0.18567		0.00796	0.18698		0.002	0.06645
2.6312	0.17634		0.2024	0.18626		0.00805	0.18967		0.00202	0.06951
2.6598	0.17685		0.2046	0.18698		0.00814	0.19179		0.00204	0.07536
2.6884	0.17741		0.2068	0.18761		0.00823	0.19318		0.00206	0.08761
2.717	0.17807		0.209	0.18833		0.00831	0.19271		0.00208	0.09986
2.7456	0.17851		0.2112	0.18895		0.0084	0.18289		0.00211	0.11044
2.7742	0.17909		0.2134	0.18962		0.00849	0.16728		0.00213	0.11991
2.8028	0.17963		0.2156	0.19023		0.00858	0.15593		0.00215	0.13049
2.8314	0.1802		0.2178	0.19084		0.00866	0.14872		0.00217	0.14107
2.86	0.18067		0.22	0.19148		0.00875	0.13872		0.00219	0.14942
2.8886	0.18121		0.2222	0.19206		0.00884	0.13071		0.00221	0.15889
2.9172	0.18177		0.2244	0.19262		0.00893	0.12597		0.00224	0.16585
2.9458	0.18219		0.2266	0.19322		0.00901	0.12256		0.00226	0.17281
2.9744	0.18258		0.2288	0.1938		0.0091	0.11445		0.00228	0.17894
3.003	0.18285		0.231	0.19435		0.00919	0.10585		0.0023	0.18534
3.0316	0.1833		0.2332	0.19491		0.00928	0.09903		0.00232	0.17921
3.0602	0.18363		0.2354	0.19545		0.00936	0.09245		0.00235	0.15805
3.0888	0.18396		0.2376	0.19599		0.00945	0.09532		0.00237	0.13244
3.1174	0.18427		0.2398	0.19643		0.00954	0.09266		0.00239	0.10877
3.146	0.18467		0.242	0.19687		0.00963	0.09458		0.00241	0.09039
3.1746	0.18498		0.2442	0.19741		0.00971	0.10713		0.00243	0.07731
3.2032	0.18527		0.2464	0.19786		0.0098	0.11802		0.00246	0.06979
3.2318	0.18566		0.2486	0.15889		0.00989	0.12717		0.00248	0.06394
3.2604	0.18607		0.2508	0.10197		0.00998	0.1361		0.0025	0.0606
3.289	0.1866		0.253	0.09162		0.01006	0.14435		0.00252	0.05893
3.3176	0.1869		0.2552	0.0825		0.01015	0.15009		0.00254	0.06116
3.3462	0.18735		0.2574	0.07536		0.01024	0.15485		0.00257	0.0606
3.3748	0.18777		0.2596	0.0689		0.01033	0.16043		0.00259	0.06227
3.4034	0.18823		0.2618	0.06073		0.01041	0.16525		0.00261	0.06199
3.432	0.18857		0.264	0.05031		0.0105	0.17025		0.00263	0.06311
3.4606	0.18899		0.2662	0.05261		0.01059	0.17404		0.00265	0.06394
3.4892	0.18939		0.2684	0.05439		0.01068	0.17699		0.00268	0.06478
3.5178	0.18969		0.2706	0.05555		0.01076	0.18088		0.0027	0.06506
3.5464	0.18996		0.2728	0.05734		0.01085	0.18452		0.00272	0.06533
3.575	0.19013		0.275	0.05746		0.01094	0.18545		0.00274	0.06617
3.6036	0.19048		0.2772	0.05554		0.01103	0.18292		0.00276	0.06617
3.6322	0.1907		0.2794	0.05393		0.01111	0.17667		0.00279	0.06561
3.6608	0.19094		0.2816	0.05557		0.0112	0.17064		0.00281	0.06645
3.6894	0.19115		0.2838	0.05459		0.01129	0.15444		0.00283	0.06645
3.718	0.19145		0.286	0.05746		0.01138	0.13553		0.00285	0.07564
3.7466	0.19163		0.2882	0.05752		0.01146	0.11973		0.00287	0.08566
3.7752	0.19182		0.2904	0.05853		0.01155	0.10818		0.00289	0.09652
3.8038	0.19209		0.2926	0.05939		0.01164	0.10233		0.00292	0.10766
3.8324	0.1924		0.2948	0.05968		0.01173	0.09752		0.00294	0.11879
3.861	0.19285		0.297	0.05843		0.01181	0.09466		0.00296	0.1277
3.8896	0.193		0.2992	0.05773		0.0119	0.09369		0.00298	0.13828
3.9182	0.19323		0.3014	0.0572		0.01199	0.09556		0.003	0.14692
3.9468	0.19336		0.3036	0.05491		0.01208	0.10759		0.00303	0.15499
3.9754	0.19351		0.3058	0.05422		0.01216	0.11841		0.00305	0.16223
4.004	0.19351		0.308	0.05183		0.01225	0.12799		0.00307	0.16947
4.0326	0.19359		0.3102	0.0492		0.01234	0.13716		0.00309	0.17587
4.0612	0.19373		0.3124	0.04825		0.01243	0.14464		0.00311	0.18172
4.0898	0.19343		0.3146	0.04852		0.01251	0.15028		0.00314	0.18701
4.1184	0.1932		0.3168	0.04777		0.0126	0.1526		0.00316	0.19286
4.147	0.19263		0.319	0.04602		0.01269	0.15846		0.00318	0.19676
4.1756	0.19221		0.3212	0.04555		0.01278	0.16388		0.0032	0.19592
4.2042	0.19174		0.3234	0.04383		0.01286	0.16787		0.00322	0.17337
4.2328	0.19165		0.3256	0.04105		0.01295	0.17174		0.00325	0.14441
4.2614	0.19146		0.3278	0.04907		0.01304	0.17425		0.00327	0.11796
4.29	0.19128		0.33	0.05617		0.01313	0.17791		0.00329	0.09596
4.3186	0.19093		0.3322	0.06197		0.01321	0.18077		0.00331	0.08037
4.3472	0.19044		0.3344	0.06718		0.0133	0.1824		0.00333	0.06895
4.3758	0.19009		0.3366	0.07184		0.01339	0.18349		0.00336	0.06144
4.4044	0.1894		0.3388	0.07624		0.01348	0.17638		0.00338	0.05893
4.433	0.18784		0.341	0.08031		0.01356	0.16044		0.0034	0.05921
4.4616	0.18522		0.3432	0.08409		0.01365	0.13918		0.00342	0.05949
4.4902	0.18166		0.3454	0.08776		0.01374	0.1241		0.00344	0.05782
4.5188	0.18048		0.3476	0.0912		0.01383	0.12168		0.00346	0.05809
4.5474	0.17395		0.3498	0.09447		0.01391	0.12091		0.00349	0.05949
4.576	0.11956		0.352	0.09769		0.014	0.11768		0.00351	0.06255
4.6046	0.08416		0.3542	0.10068		0.01409	0.11469		0.00353	0.06339
4.6332	0.07276		0.3564	0.10356		0.01418	0.11228		0.00355	0.0606
4.6618	0.07941		0.3586	0.10642		0.01426	0.11104		0.00357	0.0606
4.6904	0.08533		0.3608	0.10909		0.01435	0.10904		0.0036	0.06311
4.719	0.07478		0.363	0.11173		0.01444	0.10815		0.00362	0.06422
4.7476	0.0614		0.3652	0.11423		0.01453	0.10812		0.00364	0.06366
4.7762	0.05738		0.3674	0.11669		0.01461	0.1086		0.00366	0.06394
4.8048	0.05544		0.3696	0.11906		0.0147	0.10833		0.00368	0.06366
4.8334	0.05442		0.3718	0.12139		0.01479	0.10438		0.00371	0.06478
4.862	0.05383		0.374	0.12359		0.01488	0.10368		0.00373	0.06589
4.8906	0.05328		0.3762	0.12575					0.00375	0.06561
4.9192	0.05313		0.3784	0.12788					0.00377	0.0645
4.9478	0.0537		0.3806	0.1299					0.00379	0.06589
4.9764	0.05394		0.3828	0.13195					0.00382	0.0709
5.005	0.05037		0.385	0.13384					0.00384	0.08065
5.0336	0.05029		0.3872	0.13574					0.00386	0.09179
5.0622	0.05029		0.3894	0.13762					0.00388	0.10292
5.0908	0.05015		0.3916	0.13939					0.0039	0.11239
5.1194	0.05016		0.3938	0.14111					0.00393	0.12353
5.148	0.0502		0.396	0.14285					0.00395	0.13299
5.1766	0.04996		0.3982	0.14453					0.00397	0.14246
5.2052	0.05003		0.4004	0.14614					0.00399	0.15165
5.2338	0.05017		0.4026	0.14772					0.00401	0.15889
5.2624	0.05028		0.4048	0.14927					0.00404	0.16585
5.291	0.05021		0.407	0.15077					0.00406	0.17309
5.3196	0.05026		0.4092	0.15226					0.00408	0.18033
5.3482	0.05019		0.4114	0.15371					0.0041	0.18311
5.3768	0.05013		0.4136	0.15511					0.00412	0.19007
5.4054	0.05008		0.4158	0.15649					0.00414	0.18979
5.434	0.05021		0.418	0.15785					0.00417	0.17086
5.4626	0.0504		0.4202	0.15918					0.00419	0.14469
5.4912	0.05037		0.4224	0.16048					0.00421	0.12046
5.5198	0.05048		0.4246	0.16178					0.00423	0.10097
5.5484	0.05039		0.4268	0.16294					0.00425	0.08733
5.577	0.05046		0.429	0.1642					0.00428	0.07842
5.6056	0.05165		0.4312	0.1654					0.0043	0.07062
5.6342	0.05601		0.4334	0.16658					0.00432	0.06617
5.6628	0.05997		0.4356	0.16769					0.00434	0.06673
5.6914	0.06351		0.4378	0.16881					0.00436	0.06589
5.72	0.06684		0.44	0.16992					0.00439	0.06506
5.7486	0.06993		0.4422	0.17099					0.00441	0.06506
5.7772	0.07305		0.4444	0.17205					0.00443	0.06366
5.8058	0.0759		0.4466	0.17308					0.00445	0.06589
5.8344	0.07869		0.4488	0.17405					0.00447	0.06923
5.863	0.08134		0.451	0.17514					0.0045	0.06951
5.8916	0.08396		0.4532	0.17604					0.00452	0.06923
5.9202	0.08641		0.4554	0.17707					0.00454	0.07229
5.9488	0.08883		0.4576	0.1779					0.00456	0.07369
5.9774	0.09131		0.4598	0.17895					0.00458	0.07731
6.006	0.09374		0.462	0.17974					0.00461	0.07647
6.0346	0.09623		0.4642	0.18076					0.00463	0.07452
6.0632	0.09848		0.4664	0.18153					0.00465	0.07452
6.0918	0.10082		0.4686	0.18241					0.00467	0.07926
6.1204	0.10306		0.4708	0.18329					0.00469	0.07953
6.149	0.10528		0.473	0.18407					0.00471	0.07675
6.1776	0.10738		0.4752	0.18487					0.00474	0.07536
6.2062	0.10952		0.4774	0.18572					0.00476	0.07647
6.2348	0.1116		0.4796	0.18653					0.00478	0.08148
6.2634	0.11348		0.4818	0.18722					0.0048	0.08288
6.292	0.11531		0.484	0.18798					0.00482	0.08343
6.3206	0.11695		0.4862	0.18867					0.00485	0.08399
6.3492	0.11874		0.4884	0.18945					0.00487	0.09095
6.3778	0.12034		0.4906	0.19009					0.00489	0.10181
6.4064	0.12191		0.4928	0.1908					0.00491	0.11072
6.435	0.12345		0.495	0.19151					0.00493	0.12102
6.4636	0.12501		0.4972	0.19221					0.00496	0.13132
6.4922	0.12645		0.4994	0.1929					0.00498	0.13995
6.5208	0.12787		0.5016	0.19351					0.005	0.14831
6.5494	0.12936		0.5038	0.19415					0.00502	0.15499
6.578	0.13084		0.506	0.19477					0.00504	0.16223
6.6066	0.1324		0.5082	0.19537					0.00507	0.17003
6.6352	0.13374		0.5104	0.19592					0.00509	0.17587
6.6638	0.13523		0.5126	0.19657					0.00511	0.18172
6.6924	0.13666		0.5148	0.19709					0.00513	0.18506
6.721	0.13807		0.517	0.19763					0.00515	0.19063
6.7496	0.1394		0.5192	0.19812					0.00518	0.19731
6.7782	0.14075		0.5214	0.19877					0.0052	0.20065
6.8068	0.14207		0.5236	0.19924					0.00522	0.20316
6.8354	0.14322		0.5258	0.1997					0.00524	0.20622
6.864	0.14433		0.528	0.2003					0.00526	0.20594
6.8926	0.14532		0.5302	0.20071					0.00529	0.18395
6.9212	0.14648		0.5324	0.20127					0.00531	0.15583
6.9498	0.14746		0.5346	0.20174					0.00533	0.12436
6.9784	0.14846		0.5368	0.20227					0.00535	0.10042
7.007	0.14939		0.539	0.20269					0.00537	0.08705
7.0356	0.15036		0.5412	0.20324					0.00539	0.07452
7.0642	0.15124		0.5434	0.20358					0.00542	0.06784
7.0928	0.15212		0.5456	0.20405					0.00544	0.06283
7.1214	0.15309		0.5478	0.20415					0.00546	0.06088
7.15	0.15407		0.55	0.20444
7.1786	0.15513		0.5522	0.2048
7.2072	0.156		0.5544	0.205
7.2358	0.15701		0.5566	0.20569
7.2644	0.15795		0.5588	0.20617
7.293	0.15889		0.561	0.20596
7.3216	0.15976		0.5632	0.20413
7.3502	0.16066		0.5654	0.10944
7.3788	0.16157		0.5676	0.07812
7.4074	0.16232		0.5698	0.06323
7.436	0.16306		0.572	0.06016
7.4646	0.16366		0.5742	0.05947
7.4932	0.16445		0.5764	0.05996
7.5218	0.16506		0.5786	0.05722
7.5504	0.16568		0.5808	0.05343
7.579	0.16629		0.583	0.04958
7.6076	0.16694		0.5852	0.04846
7.6362	0.16753		0.5874	0.04628
7.6648	0.1681		0.5896	0.04446
7.6934	0.16879		0.5918	0.04329
7.722	0.16945		0.594	0.04136
7.7506	0.17022		0.5962	0.04056
7.7792	0.17079		0.5984	0.04041
7.8078	0.17151		0.6006	0.04098
7.8364	0.17219		0.6028	0.04474
7.865	0.17288		0.605	0.04919
7.8936	0.1735		0.6072	0.05174
7.9222	0.17416		0.6094	0.05377
7.9508	0.17481		0.6116	0.0543
7.9794	0.1753		0.6138	0.05385
8.008	0.1758		0.616	0.05439
8.0366	0.17618		0.6182	0.05516
8.0652	0.17675		0.6204	0.05634
8.0938	0.17717		0.6226	0.05658
8.1224	0.17761		0.6248	0.05696
8.151	0.17802		0.627	0.05767
8.1796	0.17848		0.6292	0.05796
8.2082	0.17886		0.6314	0.05859
8.2368	0.17925		0.6336	0.05685
8.2654	0.17975		0.6358	0.0572
8.294	0.18025		0.638	0.05752
8.3226	0.18086		0.6402	0.05906
8.3512	0.18127		0.6424	0.05858
8.3798	0.18182		0.6446	0.05769
8.4084	0.18234		0.6468	0.057
8.437	0.18285		0.649	0.05635
8.4656	0.18331		0.6512	0.05526
8.4942	0.1838		0.6534	0.05526
8.5228	0.18429		0.6556	0.05551
8.5514	0.18466		0.6578	0.05721
8.58	0.18503		0.66	0.05682
8.6086	0.18527		0.6622	0.05677
8.6372	0.18572		0.6644	0.05624
8.6658	0.186		0.6666	0.05625
8.6944	0.1863		0.6688	0.05606
8.723	0.18659		0.671	0.05357
8.7516	0.18692		0.6732	0.05326
8.7802	0.1872		0.6754	0.05657
8.8088	0.1875		0.6776	0.06324
8.8374	0.1879		0.6798	0.0688
8.866	0.18829		0.682	0.07364
8.8946	0.18877		0.6842	0.07804
8.9232	0.18907		0.6864	0.08205
8.9518	0.18952		0.6886	0.08583
8.9804	0.18992		0.6908	0.08952
9.009	0.19033		0.693	0.09285
9.0376	0.19071		0.6952	0.09609
9.0662	0.19111		0.6974	0.09923
9.0948	0.19152		0.6996	0.10213
9.1234	0.19177		0.7018	0.10511
9.152	0.19204		0.704	0.10776
9.1806	0.1922		0.7062	0.1105
9.2092	0.19255		0.7084	0.11304
9.2378	0.19275		0.7106	0.11558
9.2664	0.19299		0.7128	0.1179
9.295	0.19321		0.715	0.12033
9.3236	0.19347		0.7172	0.12255
9.3522	0.19367		0.7194	0.12478
9.3808	0.19388		0.7216	0.12695
9.4094	0.1942		0.7238	0.12898
9.438	0.1945		0.726	0.13098
9.4666	0.19491		0.7282	0.13307
9.4952	0.19515		0.7304	0.13493
9.5238	0.19554		0.7326	0.13681
9.5524	0.19587		0.7348	0.1386
9.581	0.19619		0.737	0.1404
9.6096	0.19643		0.7392	0.14215
9.6382	0.19668		0.7414	0.14386
9.6668	0.19682		0.7436	0.14549
9.6954	0.19655		0.7458	0.14716
9.724	0.19619		0.748	0.14869
9.7526	0.19455		0.7502	0.15022
9.7812	0.14591		0.7524	0.15173
9.8098	0.09745		0.7546	0.1532
9.8384	0.09189		0.7568	0.15464
9.867	0.1035		0.759	0.15607
9.8956	0.09599		0.7612	0.15742
9.9242	0.08577		0.7634	0.15885
9.9528	0.0639		0.7656	0.16013
9.9814	0.05942		0.7678	0.16138
10.01	0.05028		0.77	0.16262
10.0386	0.05032		0.7722	0.16395
10.0672	0.05017		0.7744	0.16514
10.0958	0.05013		0.7766	0.16631
10.1244	0.05034		0.7788	0.16752
10.153	0.05361		0.781	0.16863
10.1816	0.05784		0.7832	0.16979
10.2102	0.06188		0.7854	0.17086
10.2388	0.06574		0.7876	0.17196
10.2674	0.06929		0.7898	0.17305
10.296	0.07277		0.792	0.17408
10.3246	0.07611		0.7942	0.17507
10.3532	0.07937		0.7964	0.17613
10.3818	0.08242		0.7986	0.17706
10.4104	0.08545		0.8008	0.17805
10.439	0.0883		0.803	0.179
10.4676	0.0911		0.8052	0.17991
10.4962	0.09366		0.8074	0.18084
10.5248	0.09606		0.8096	0.18175
10.5534	0.09852		0.8118	0.18264
10.582	0.10081		0.814	0.18347
10.6106	0.10305		0.8162	0.18432
10.6392	0.10514		0.8184	0.18521
10.6678	0.10727		0.8206	0.186
10.6964	0.10923		0.8228	0.18687
10.725	0.11121		0.825	0.18761
10.7536	0.11314		0.8272	0.1884
10.7822	0.11514		0.8294	0.18917
10.8108	0.11717		0.8316	0.18994
10.8394	0.11903		0.8338	0.19071
10.868	0.12091		0.836	0.19142
10.8966	0.12275		0.8382	0.19217
10.9252	0.1246		0.8404	0.19286
10.9538	0.1263		0.8426	0.19357
10.9824	0.12809		0.8448	0.19423
11.011	0.12974		0.847	0.19492
11.0396	0.13138		0.8492	0.19557
11.0682	0.13285		0.8514	0.19619
11.0968	0.13417		0.8536	0.19692
11.1254	0.13562		0.8558	0.19744
11.154	0.13692		0.858	0.19814
11.1826	0.13822		0.8602	0.19872
11.2112	0.13942		0.8624	0.19936
11.2398	0.14071		0.8646	0.19997
11.2684	0.14186		0.8668	0.20055
11.297	0.14306		0.869	0.2011
11.3256	0.14418		0.8712	0.20161
11.3542	0.14541		0.8734	0.20221
11.3828	0.14671		0.8756	0.20258
11.4114	0.14782		0.8778	0.203
11.44	0.14902		0.88	0.20331
11.4686	0.1502		0.8822	0.20358
11.4972	0.1514		0.8844	0.20388
11.5258	0.15247		0.8866	0.20349
11.5544	0.15362		0.8888	0.18779
11.583	0.15466		0.891	0.09761
11.6116	0.15571		0.8932	0.09414
11.6402	0.15659		0.8954	0.09452
11.6688	0.15739		0.8976	0.09034
11.6974	0.15833		0.8998	0.08219
11.726	0.15915		0.902	0.07692
11.7546	0.15996		0.9042	0.07432
11.7832	0.16069		0.9064	0.06832
11.8118	0.16151		0.9086	0.06238
11.8404	0.16222		0.9108	0.05692
11.869	0.16297		0.913	0.0544
11.8976	0.16367		0.9152	0.05256
11.9262	0.16452		0.9174	0.05107
11.9548	0.16544		0.9196	0.05002
11.9834	0.16616		0.9218	0.04913
12.012	0.16697		0.924	0.04999
12.0406	0.16776		0.9262	0.05054
12.0692	0.1686		0.9284	0.05788
12.0978	0.16928		0.9306	0.05891
12.1264	0.17009		0.9328	0.06044
12.155	0.17079		0.935	0.06193
12.1836	0.17153		0.9372	0.06298
12.2122	0.17211		0.9394	0.06399
12.2408	0.1726		0.9416	0.06497
12.2694	0.17323		0.9438	0.0657
12.298	0.17376		0.946	0.0663
12.3266	0.17429		0.9482	0.06705
12.3552	0.17474		0.9504	0.06784
12.3838	0.17532		0.9526	0.0685
12.4124	0.17578		0.9548	0.06905
12.441	0.17631		0.957	0.07176
12.4696	0.17678		0.9592	0.07672
12.4982	0.17737		0.9614	0.08156
12.5268	0.17803		0.9636	0.08578
12.5554	0.17854		0.9658	0.08963
12.584	0.17911		0.968	0.09326
12.6126	0.17969		0.9702	0.09672
12.6412	0.18031		0.9724	0.09988
12.6698	0.18082		0.9746	0.10305
12.6984	0.18141		0.9768	0.106
12.727	0.18192		0.979	0.10895
12.7556	0.18244		0.9812	0.11166
12.7842	0.18283		0.9834	0.11441
12.8128	0.18313		0.9856	0.11696
12.8414	0.18359		0.9878	0.11951
12.87	0.18396		0.99	0.12197
12.8986	0.18434		0.9922	0.12432
12.9272	0.18465		0.9944	0.12667
12.9558	0.18506		0.9966	0.12887
12.9844	0.18536		0.9988	0.13109
13.013	0.18573		1.001	0.13322
13.0416	0.18604		1.0032	0.13528
13.0702	0.18649		1.0054	0.13728
13.0988	0.18705		1.0076	0.13931
13.1274	0.1874		1.0098	0.14121
13.156	0.18785		1.012	0.14309
13.1846	0.18829		1.0142	0.14491
13.2132	0.18878		1.0164	0.14674
13.2418	0.18914		1.0186	0.14848
13.2704	0.1896		1.0208	0.15018
13.299	0.18999		1.023	0.1519
13.3276	0.19039		1.0252	0.1535
13.3562	0.19068		1.0274	0.1551
13.3848	0.19087		1.0296	0.15673
13.4134	0.19123		1.0318	0.15823
13.442	0.19148		1.034	0.15973
13.4706	0.19174		1.0362	0.16121
13.4992	0.19194		1.0384	0.16267
13.5278	0.19226		1.0406	0.16407
13.5564	0.19248		1.0428	0.16551
13.585	0.19275		1.045	0.16685
13.6136	0.193		1.0472	0.16818
13.6422	0.19336		1.0494	0.16947
13.6708	0.19381		1.0516	0.17085
13.6994	0.19407		1.0538	0.17202
13.728	0.19443		1.056	0.17332
13.7566	0.19478		1.0582	0.17452
13.7852	0.19518		1.0604	0.17563
13.8138	0.19547		1.0626	0.17694
13.8424	0.19585		1.0648	0.17798
13.871	0.19616		1.067	0.1792
13.8996	0.19648		1.0692	0.18026
13.9282	0.19668		1.0714	0.18141
13.9568	0.19679		1.0736	0.18239
13.9854	0.19707		1.0758	0.18353
14.014	0.19727		1.078	0.18451
14.0426	0.19747		1.0802	0.18558
14.0712	0.19762		1.0824	0.18657
14.0998	0.19787		1.0846	0.18747
14.1284	0.19803		1.0868	0.18843
14.157	0.19824		1.089	0.18938
14.1856	0.19841		1.0912	0.19027
14.2142	0.1987		1.0934	0.19112
14.2428	0.19911		1.0956	0.19201
14.2714	0.19931		1.0978	0.1927
14.3	0.19963		1.1	0.1935
14.3286	0.19992		1.1022	0.19436
14.3572	0.20026		1.1044	0.19519
14.3858	0.20048		1.1066	0.19598
14.4144	0.20081		1.1088	0.19658
14.443	0.20106		1.111	0.19728
14.4716	0.20131		1.1132	0.19794
14.5002	0.20148		1.1154	0.19835
14.5288	0.20155		1.1176	0.19859
14.5574	0.20178		1.1198	0.19831
14.586	0.20193		1.122	0.19795
14.6146	0.20208		1.1242	0.19789
14.6432	0.20218		1.1264	0.19727
14.6718	0.20238		1.1286	0.1913
14.7004	0.2025		1.1308	0.12385
14.729	0.20266		1.133	0.09759
14.7576	0.20282		1.1352	0.06954
14.7862	0.20307		1.1374	0.0566
14.8148	0.20343		1.1396	0.0712
14.8434	0.20359		1.1418	0.0769
14.872	0.20384		1.144	0.07874
14.9006	0.2041		1.1462	0.07882
14.9292	0.2044		1.1484	0.07866
14.9578	0.20458		1.1506	0.07791
14.9864	0.20487		1.1528	0.07742
15.015	0.20509		1.155	0.0764
15.0436	0.20531		1.1572	0.07541
15.0722	0.20543		1.1594	0.07434
15.1008	0.20546		1.1616	0.07407
15.1294	0.20566		1.1638	0.07387
15.158	0.20576		1.166	0.0729
15.1866	0.20589		1.1682	0.07185
15.2152	0.20596		1.1704	0.07097
15.2438	0.20614		1.1726	0.06995
15.2724	0.20622		1.1748	0.06887
15.301	0.20633		1.177	0.06801
15.3296	0.20644		1.1792	0.06822
15.3582	0.20664		1.1814	0.06816
15.3868	0.2069		1.1836	0.06771
15.4154	0.2069		1.1858	0.06762
15.444	0.20698		1.188	0.06815
15.4726	0.20687		1.1902	0.06876
15.5012	0.20649		1.1924	0.06904
15.5298	0.19256		1.1946	0.06899
15.5584	0.11866		1.1968	0.06847
15.587	0.09189		1.199	0.06815
15.6156	0.06421		1.2012	0.06777
15.6442	0.05588		1.2034	0.06726
15.6728	0.06305		1.2056	0.06661
15.7014	0.06342		1.2078	0.06715
15.73	0.06396		1.21	0.06657
15.7586	0.06455		1.2122	0.06656
15.7872	0.065		1.2144	0.06583
15.8158	0.06542		1.2166	0.06562
15.8444	0.06846		1.2188	0.06685
15.873	0.07216		1.221	0.06827
15.9016	0.0717		1.2232	0.06775
15.9302	0.0728		1.2254	0.06781
15.9588	0.07548		1.2276	0.06766
15.9874	0.07915		1.2298	0.06687
16.016	0.08257		1.232	0.06658
16.0446	0.08571		1.2342	0.06607
16.0732	0.08856		1.2364	0.06872
16.1018	0.09144		1.2386	0.07257
16.1304	0.09411		1.2408	0.07806
16.159	0.09669		1.243	0.08285
16.1876	0.09913		1.2452	0.08708
16.2162	0.10156		1.2474	0.09101
16.2448	0.10381		1.2496	0.09472
16.2734	0.106		1.2518	0.09818
16.302	0.10819		1.254	0.10148
16.3306	0.1104		1.2562	0.10465
16.3592	0.11268		1.2584	0.10767
16.3878	0.11471		1.2606	0.11059
16.4164	0.1168		1.2628	0.11339
16.445	0.11884		1.265	0.11612
16.4736	0.12084		1.2672	0.11877
16.5022	0.12271		1.2694	0.12127
16.5308	0.12461		1.2716	0.12376
16.5594	0.12645		1.2738	0.12617
16.588	0.12817		1.276	0.12849
16.6166	0.12978		1.2782	0.13071
16.6452	0.13125		1.2804	0.13292
16.6738	0.13283		1.2826	0.13506
16.7024	0.13426		1.2848	0.13719
16.731	0.13565		1.287	0.13915
16.7596	0.13697		1.2892	0.14116
16.7882	0.13836		1.2914	0.14304
16.8168	0.13963		1.2936	0.14499
16.8454	0.1409		1.2958	0.14675
16.874	0.14217		1.298	0.14857
16.9026	0.1435		1.3002	0.15031
16.9312	0.14491		1.3024	0.15202
16.9598	0.14609		1.3046	0.15372
16.9884	0.14739		1.3068	0.15535
17.017	0.14863		1.309	0.15693
17.0456	0.14991		1.3112	0.15853
17.0742	0.15106		1.3134	0.16004
17.1028	0.15227		1.3156	0.16153
17.1314	0.15344		1.3178	0.16304
17.16	0.15449		1.32	0.16444
17.1886	0.15546		1.3222	0.16587
17.2172	0.15631		1.3244	0.16726
17.2458	0.1573		1.3266	0.16858
17.2744	0.15818		1.3288	0.16994
17.303	0.15905		1.331	0.17121
17.3316	0.15987		1.3332	0.1725
17.3602	0.16074		1.3354	0.17375
17.3888	0.16153		1.3376	0.17492
17.4174	0.1623		1.3398	0.17623
17.446	0.16312		1.342	0.17733
17.4746	0.16398		1.3442	0.17856
17.5032	0.16495		1.3464	0.17965
17.5318	0.16572		1.3486	0.18079
17.5604	0.1666		1.3508	0.18186
17.589	0.16745		1.353	0.18294
17.6176	0.16832		1.3552	0.18403
17.6462	0.16907		1.3574	0.18508
17.6748	0.16989		1.3596	0.18609
17.7034	0.17068		1.3618	0.18709
17.732	0.17137		1.364	0.18809
17.7606	0.17202		1.3662	0.18907
17.7892	0.17255		1.3684	0.19
17.8178	0.17324		1.3706	0.1909
17.8464	0.1738		1.3728	0.19194
17.875	0.17436		1.375	0.19281
17.9036	0.17488		1.3772	0.19363
17.9322	0.17547		1.3794	0.19457
17.9608	0.17597		1.3816	0.19543
17.9894	0.1765		1.3838	0.19622
18.018	0.17707		1.386	0.19715
18.0466	0.17768		1.3882	0.19783
18.0752	0.17842		1.3904	0.19876
18.1038	0.1789		1.3926	0.19947
18.1324	0.17954		1.3948	0.20035
18.161	0.18014		1.397	0.201
18.1896	0.18078		1.3992	0.20181
18.2182	0.18131		1.4014	0.20241
18.2468	0.18192		1.4036	0.20316
18.2754	0.18251		1.4058	0.20374
18.304	0.18299		1.408	0.20435
18.3326	0.18342		1.4102	0.20504
18.3612	0.18374		1.4124	0.20562
18.3898	0.18425		1.4146	0.20616
18.4184	0.18462		1.4168	0.20674
18.447	0.18501		1.419	0.20727
18.4756	0.18538		1.4212	0.20779
18.5042	0.1858		1.4234	0.20828
18.5328	0.18616		1.4256	0.20872
18.5614	0.18649		1.4278	0.2092
18.59	0.18691		1.43	0.20972
18.6186	0.18737		1.4322	0.21011
18.6472	0.18793		1.4344	0.21047
18.6758	0.18828		1.4366	0.21074
18.7044	0.18878		1.4388	0.21045
18.733	0.18925		1.441	0.1026
18.7616	0.18974		1.4432	0.08542
18.7902	0.19013		1.4454	0.07613
18.8188	0.19059		1.4476	0.07132
18.8474	0.19104		1.4498	0.08217
18.876	0.19137		1.452	0.08231
18.9046	0.19169		1.4542	0.08057
18.9332	0.1919		1.4564	0.07833
18.9618	0.1923		1.4586	0.07602
18.9904	0.19256		1.4608	0.07693
19.019	0.19283		1.463	0.07797
19.0476	0.19307		1.4652	0.07777
19.0762	0.19339		1.4674	0.07843
19.1048	0.19363		1.4696	0.07806
19.1334	0.19388		1.4718	0.07999
19.162	0.19421		1.474	0.07854
19.1906	0.19457		1.4762	0.07629
19.2192	0.19504		1.4784	0.07389
19.2478	0.19529		1.4806	0.07283
19.2764	0.19568		1.4828	0.07096
19.305	0.19606		1.485	0.06893
19.3336	0.19641		1.4872	0.06748
19.3622	0.19671		1.4894	0.0667
19.3908	0.19708		1.4916	0.0653
19.4194	0.19744		1.4938	0.06413
19.448	0.19763		1.496	0.06431
19.4766	0.19779		1.4982	0.06408
19.5052	0.19768		1.5004	0.06416
19.5338	0.19766		1.5026	0.06277
19.5624	0.19394		1.5048	0.06132
19.591	0.08991		1.507	0.06076
19.6196	0.05839		1.5092	0.06095
19.6482	0.05556		1.5114	0.05921
19.6768	0.05001		1.5136	0.06009
19.7054	0.05001		1.5158	0.06789
19.734	0.04988		1.518	0.07489
19.7626	0.05002		1.5202	0.08068
19.7912	0.05001		1.5224	0.08586
19.8198	0.05013		1.5246	0.09059
19.8484	0.05321		1.5268	0.095
19.877	0.05748		1.529	0.09903
19.9056	0.06125		1.5312	0.10296
19.9342	0.06479		1.5334	0.1066
19.9628	0.06824		1.5356	0.11008
19.9914	0.07159		1.5378	0.11343
20.02	0.0749		1.54	0.11658
20.0486	0.07793		1.5422	0.11967
20.0772	0.08098		1.5444	0.12258
20.1058	0.08393		1.5466	0.12538
20.1344	0.08682		1.5488	0.12815
20.163	0.08957		1.551	0.13076
20.1916	0.09229		1.5532	0.13331
20.2202	0.09493		1.5554	0.13577
20.2488	0.09734		1.5576	0.13812
20.2774	0.09967		1.5598	0.14045
20.306	0.10181		1.562	0.1427
20.3346	0.10405		1.5642	0.14485
20.3632	0.10612		1.5664	0.14701
20.3918	0.10815		1.5686	0.14902
20.4204	0.1101		1.5708	0.15101
20.449	0.11205		1.573	0.153
20.4776	0.11387		1.5752	0.15486
20.5062	0.11566		1.5774	0.15667
20.5348	0.11749		1.5796	0.15854
20.5634	0.1193		1.5818	0.16027
20.592	0.12122		1.584	0.16194
20.6206	0.12291		1.5862	0.16362
20.6492	0.12472		1.5884	0.16523
20.6778	0.12644		1.5906	0.16685
20.7064	0.12814		1.5928	0.16842
20.735	0.12974		1.595	0.16989
20.7636	0.13137		1.5972	0.17136
20.7922	0.13295		1.5994	0.17282
20.8208	0.13437		1.6016	0.1742
20.8494	0.13577		1.6038	0.17557
20.878	0.13699		1.606	0.17692
20.9066	0.13839		1.6082	0.17824
20.9352	0.1396		1.6104	0.17953
20.9638	0.1408		1.6126	0.18082
20.9924	0.14195		1.6148	0.182
21.021	0.14313		1.617	0.18322
21.0496	0.14422		1.6192	0.18434
21.0782	0.14531		1.6214	0.18553
21.1068	0.14649		1.6236	0.18674
21.1354	0.14764		1.6258	0.1878
21.164	0.1489		1.628	0.18882
21.1926	0.14992		1.6302	0.18999
21.2212	0.1511		1.6324	0.19093
21.2498	0.15221		1.6346	0.19192
21.2784	0.15332		1.6368	0.19295
21.307	0.15437		1.639	0.1938
21.3356	0.15545		1.6412	0.19477
21.3642	0.1565		1.6434	0.19558
21.3928	0.1574		1.6456	0.19652
21.4214	0.15828		1.6478	0.19713
21.45	0.15901		1.65	0.1974
21.4786	0.15994		1.6522	0.19684
21.5072	0.16068		1.6544	0.19454
21.5358	0.16145		1.6566	0.1906
21.5644	0.16221		1.6588	0.18985
21.593	0.16299		1.661	0.19139
21.6216	0.16368		1.6632	0.1891
21.6502	0.16437		1.6654	0.10894
21.6788	0.16515		1.6676	0.06629
21.7074	0.16594
21.736	0.16682
21.7646	0.16749
21.7932	0.16834
21.8218	0.16913
21.8504	0.1699
21.879	0.17062
21.9076	0.17136
21.9362	0.17211
21.9648	0.17269
21.9934	0.17329
22.022	0.17376
22.0506	0.17443
22.0792	0.17491
22.1078	0.17543
22.1364	0.17591
22.165	0.17644
22.1936	0.1769
22.2222	0.17737
22.2508	0.17795
22.2794	0.17852
22.308	0.17919
22.3366	0.17966
22.3652	0.18027
22.3938	0.18084
22.4224	0.18141
22.451	0.18193
22.4796	0.1825
22.5082	0.18306
22.5368	0.18347
22.5654	0.18389
22.594	0.18417
22.6226	0.18468
22.6512	0.185
22.6798	0.18535
22.7084	0.1857
22.737	0.1861
22.7656	0.18642
22.7942	0.18676
22.8228	0.18718
22.8514	0.18761
22.88	0.18814
22.9086	0.18846
22.9372	0.18896
22.9658	0.18942
22.9944	0.18986
23.023	0.19026
23.0516	0.19069
23.0802	0.19113
23.1088	0.19141
23.1374	0.19172
23.166	0.19191
23.1946	0.19232
23.2232	0.19254
23.2518	0.1928
23.2804	0.19305
23.309	0.19334
23.3376	0.19357
23.3662	0.19381
23.3948	0.19415
23.4234	0.1945
23.452	0.19495
23.4806	0.19519
23.5092	0.1956
23.5378	0.19595
23.5664	0.19632
23.595	0.19662
23.6236	0.19698
23.6522	0.19733
23.6808	0.19756
23.7094	0.19779
23.738	0.1979
23.7666	0.19823
23.7952	0.19838
23.8238	0.19856
23.8524	0.19875
23.881	0.19898
23.9096	0.19916
23.9382	0.19934
23.9668	0.19963
23.9954	0.19991
24.024	0.20028
24.0526	0.20046
24.0812	0.20081
24.1098	0.20111
24.1384	0.20141
24.167	0.20167
24.1956	0.20195
24.2242	0.20222
24.2528	0.20237
24.2814	0.20253
24.31	0.20256
24.3386	0.20283
24.3672	0.20293
24.3958	0.20304
24.4244	0.20316
24.453	0.20333
24.4816	0.20342
24.5102	0.20355
24.5388	0.20374
24.5674	0.20391
24.596	0.20418
24.6246	0.20421
24.6532	0.20438
24.6818	0.20444
24.7104	0.20446
24.739	0.2045
24.7676	0.2047
24.7962	0.20464
24.8248	0.20437
24.8534	0.20417
24.882	0.20385
24.9106	0.20332
24.9392	0.20255
24.9678	0.20076
24.9964	0.19874
25.025	0.15849
25.0536	0.08413
25.0822	0.06405
25.1108	0.05627
25.1394	0.05345
25.168	0.05287
25.1966	0.05246
25.2252	0.05196
25.2538	0.05181
25.2824	0.05167
25.311	0.0516
25.3396	0.05138
25.3682	0.05074
25.3968	0.05084
25.4254	0.05097
25.454	0.05171
25.4826	0.05189
25.5112	0.05277
25.5398	0.05574
25.5684	0.06024
25.597	0.06435
25.6256	0.06812
25.6542	0.0718
25.6828	0.07523
25.7114	0.07854
25.74	0.08159
25.7686	0.08445
25.7972	0.08723
25.8258	0.08991
25.8544	0.09249
25.883	0.09492
25.9116	0.09737
25.9402	0.09965
25.9688	0.10193
25.9974	0.1041
26.026	0.10633
26.0546	0.10856
26.0832	0.11068
26.1118	0.1128
26.1404	0.11486
26.169	0.11695
26.1976	0.11888
26.2262	0.12084
26.2548	0.12266
26.2834	0.12451
26.312	0.12613
26.3406	0.12768
26.3692	0.12927
26.3978	0.13078
26.4264	0.13224
26.455	0.13359
26.4836	0.13499
26.5122	0.13629
26.5408	0.1376
26.5694	0.13887
26.598	0.14024
26.6266	0.14164
26.6552	0.14293
26.6838	0.14423
26.7124	0.1455
26.741	0.14682
26.7696	0.148
26.7982	0.14924
26.8268	0.1504
26.8554	0.15159
26.884	0.15259
26.9126	0.15352
26.9412	0.15448
26.9698	0.15542
26.9984	0.15632
27.027	0.15712
27.0556	0.15803
27.0842	0.15883
27.1128	0.15969
27.1414	0.16048
27.17	0.16137
27.1986	0.16231
27.2272	0.16315
27.2558	0.164
27.2844	0.16487
27.313	0.1658
27.3416	0.1666
27.3702	0.16746
27.3988	0.1682
27.4274	0.16902
27.456	0.16965
27.4846	0.17023
27.5132	0.17089
27.5418	0.17152
27.5704	0.17212
27.599	0.17263
27.6276	0.17323
27.6562	0.17375
27.6848	0.17432
27.7134	0.17484
27.742	0.17548
27.7706	0.17618
27.7992	0.17677
27.8278	0.1774
27.8564	0.178
27.885	0.17867
27.9136	0.17923
27.9422	0.17985
27.9708	0.18039
27.9994	0.181
28.028	0.18144
28.0566	0.18182
28.0852	0.18228
28.1138	0.18271
28.1424	0.18312
28.171	0.18344
28.1996	0.18388
28.2282	0.18424
28.2568	0.18467
28.2854	0.18503
28.314	0.18551
28.3426	0.18605
28.3712	0.18647
28.3998	0.18693
28.4284	0.1874
28.457	0.18794
28.4856	0.18837
28.5142	0.18885
28.5428	0.18925
28.5714	0.18972
28.6	0.19002
28.6286	0.19026
28.6572	0.19061
28.6858	0.19093
28.7144	0.19125
28.743	0.19146
28.7716	0.1918
28.8002	0.19205
28.8288	0.19236
28.8574	0.19261
28.886	0.19299
28.9146	0.19343
28.9432	0.19378
28.9718	0.19415
29.0004	0.19451
29.029	0.19496
29.0576	0.19528
29.0862	0.19567
29.1148	0.19596
29.1434	0.19635
29.172	0.19658
29.2006	0.19672
29.2292	0.19687
29.2578	0.19689
29.2864	0.19571
29.315	0.1246
29.3436	0.06502
29.3722	0.05758
29.4008	0.05523
29.4294	0.05427
29.458	0.0537
29.4866	0.05334
29.5152	0.05295
29.5438	0.05237
29.5724	0.05213
29.601	0.05202
29.6296	0.05176
29.6582	0.05167
29.6868	0.05141
29.7154	0.05136
29.744	0.05103
29.7726	0.0509
29.8012	0.05127
29.8298	0.05137
29.8584	0.05145
29.887	0.05121
29.9156	0.05101
29.9442	0.05078
29.9728	0.05078
30.0014	0.05069
30.03	0.05081
30.0586	0.05089

## Sheet: Fig 4b
Light	Frequency (Hz)
1G	0.2
0.5V+0.5G	3.57
0.5U+0.5V	423
1U	1100

## Sheet: Fig 4c-1
50	50	50	50	50	50	50	0.2	50	50	50	50	50	50	50	50	50	3.57	50	50	50	50	50	50	50	50	0.2	50	50	50	50	50	50	50	50	50	50	50	50	50	50	50	0.2	50	50	50	50	50	50	50
50	50	50	50	0.2	0.2	0.2	0.2	0.2	0.2	0.2	50	50	50	50	3.57	3.57	3.57	3.57	3.57	50	50	50	0.2	0.2	0.2	0.2	0.2	0.2	0.2	50	50	50	50	50	50	50	50	50	0.2	0.2	0.2	0.2	0.2	0.2	0.2	50	50	50	3.57
50	50	50	0.2	0.2	0.2	0.2	0.2	0.2	0.2	0.2	0.2	50	50	50	3.57	3.57	3.57	3.57	3.57	50	50	0.2	0.2	0.2	0.2	0.2	0.2	0.2	0.2	0.2	50	50	50	50	50	50	50	0.2	0.2	0.2	0.2	0.2	0.2	0.2	0.2	0.2	50	50	3.57
50	50	0.2	0.2	0.2	0.2	0.2	0.2	0.2	0.2	0.2	0.2	0.2	50	3.57	3.57	3.57	3.57	3.57	3.57	3.57	0.2	0.2	0.2	0.2	0.2	0.2	0.2	0.2	0.2	0.2	0.2	50	50	50	50	50	0.2	0.2	0.2	0.2	0.2	0.2	0.2	0.2	0.2	0.2	0.2	3.57	3.57
50	0.2	0.2	0.2	0.2	0.2	0.2	0.2	0.2	0.2	0.2	0.2	0.2	0.2	50	3.57	3.57	3.57	3.57	3.57	0.2	0.2	0.2	0.2	0.2	0.2	0.2	0.2	0.2	0.2	0.2	0.2	0.2	50	50	50	0.2	0.2	0.2	0.2	0.2	0.2	0.2	0.2	0.2	0.2	0.2	0.2	0.2	3.57
50	0.2	0.2	0.2	0.2	0.2	0.2	0.2	0.2	0.2	0.2	0.2	0.2	0.2	50	3.57	3.57	3.57	3.57	3.57	0.2	0.2	0.2	0.2	0.2	0.2	0.2	0.2	0.2	0.2	0.2	0.2	0.2	50	50	50	0.2	0.2	0.2	0.2	0.2	0.2	0.2	0.2	0.2	0.2	0.2	0.2	0.2	3.57
50	0.2	0.2	0.2	0.2	0.2	0.2	0.2	0.2	0.2	0.2	0.2	0.2	0.2	50	50	50	3.57	50	50	0.2	0.2	0.2	0.2	0.2	0.2	0.2	0.2	0.2	0.2	0.2	0.2	0.2	50	50	50	0.2	0.2	0.2	0.2	0.2	0.2	0.2	0.2	0.2	0.2	0.2	0.2	0.2	50
0.2	0.2	0.2	0.2	0.2	0.2	0.2	0.2	0.2	0.2	0.2	0.2	0.2	0.2	0.2	50	50	50	50	0.2	0.2	0.2	0.2	0.2	0.2	0.2	0.2	0.2	0.2	0.2	0.2	0.2	0.2	0.2	50	0.2	0.2	0.2	0.2	0.2	0.2	0.2	0.2	0.2	0.2	0.2	0.2	0.2	0.2	0.2
50	0.2	0.2	0.2	0.2	0.2	0.2	0.2	0.2	0.2	0.2	0.2	0.2	0.2	50	50	50	50	50	50	0.2	0.2	0.2	0.2	0.2	0.2	0.2	0.2	0.2	0.2	0.2	0.2	0.2	50	50	50	0.2	0.2	0.2	0.2	0.2	0.2	0.2	0.2	0.2	0.2	0.2	0.2	0.2	50
50	0.2	0.2	0.2	0.2	0.2	0.2	0.2	0.2	0.2	0.2	0.2	0.2	0.2	50	50	50	50	50	50	0.2	0.2	0.2	0.2	0.2	0.2	0.2	0.2	0.2	0.2	0.2	0.2	0.2	50	50	50	0.2	0.2	0.2	0.2	0.2	0.2	0.2	0.2	0.2	0.2	0.2	0.2	0.2	50
50	0.2	0.2	0.2	0.2	0.2	0.2	0.2	0.2	0.2	0.2	0.2	0.2	0.2	50	50	50	50	50	50	0.2	0.2	0.2	0.2	0.2	0.2	0.2	0.2	0.2	0.2	0.2	0.2	0.2	50	50	50	0.2	0.2	0.2	0.2	0.2	0.2	0.2	0.2	0.2	0.2	0.2	0.2	0.2	50
50	50	0.2	0.2	0.2	0.2	0.2	0.2	0.2	0.2	0.2	0.2	0.2	50	50	50	3.57	50	50	50	50	0.2	0.2	0.2	0.2	0.2	0.2	0.2	0.2	0.2	0.2	0.2	50	50	50	50	50	0.2	0.2	0.2	0.2	0.2	0.2	0.2	0.2	0.2	0.2	0.2	50	50
50	50	50	0.2	0.2	0.2	0.2	0.2	0.2	0.2	0.2	0.2	50	3.57	3.57	3.57	3.57	3.57	3.57	3.57	50	50	0.2	0.2	0.2	0.2	0.2	0.2	0.2	0.2	0.2	50	50	50	0.2	50	50	50	0.2	0.2	0.2	0.2	0.2	0.2	0.2	0.2	0.2	3.57	50	50
50	50	50	50	0.2	0.2	0.2	0.2	0.2	0.2	0.2	50	3.57	3.57	3.57	3.57	3.57	3.57	3.57	3.57	3.57	50	50	0.2	0.2	0.2	0.2	0.2	0.2	0.2	50	50	0.2	0.2	0.2	0.2	0.2	50	50	0.2	0.2	0.2	0.2	0.2	0.2	3.57	3.57	3.57	3.57	3.57
50	50	50	50	50	50	50	0.2	50	50	50	50	3.57	3.57	3.57	3.57	3.57	3.57	3.57	3.57	3.57	50	50	50	50	50	0.2	50	50	50	50	50	0.2	0.2	0.2	0.2	0.2	50	50	50	50	50	0.2	50	50	3.57	3.57	3.57	3.57	3.57
50	50	50	50	50	50	50	50	50	50	50	50	3.57	3.57	3.57	3.57	3.57	3.57	3.57	3.57	3.57	50	50	50	50	50	50	50	50	50	50	0.2	0.2	0.2	0.2	0.2	0.2	0.2	50	50	50	50	50	50	3.57	3.57	3.57	3.57	3.57	3.57
50	50	50	50	50	50	50	3.57	50	50	50	3.57	3.57	3.57	3.57	3.57	3.57	3.57	3.57	3.57	3.57	3.57	50	50	50	50	3.57	50	50	50	50	50	0.2	0.2	0.2	0.2	0.2	50	50	50	3.57	50	50	50	50	3.57	3.57	3.57	3.57	3.57
50	50	50	50	3.57	3.57	3.57	3.57	3.57	3.57	3.57	50	3.57	3.57	3.57	3.57	3.57	3.57	3.57	3.57	3.57	50	50	3.57	3.57	3.57	3.57	3.57	3.57	3.57	50	50	0.2	0.2	0.2	0.2	0.2	3.57	3.57	3.57	3.57	3.57	3.57	3.57	50	3.57	3.57	3.57	3.57	3.57
50	50	50	3.57	3.57	3.57	3.57	3.57	3.57	3.57	3.57	3.57	3.57	3.57	3.57	3.57	3.57	3.57	3.57	3.57	3.57	50	3.57	3.57	3.57	3.57	3.57	3.57	3.57	3.57	3.57	50	50	50	0.2	50	3.57	3.57	3.57	3.57	3.57	3.57	3.57	3.57	3.57	50	50	3.57	50	50
50	50	3.57	3.57	3.57	3.57	3.57	3.57	3.57	3.57	3.57	3.57	3.57	3.57	3.57	3.57	3.57	3.57	3.57	3.57	3.57	3.57	3.57	3.57	3.57	3.57	3.57	3.57	3.57	3.57	3.57	3.57	50	50	50	3.57	3.57	3.57	3.57	3.57	3.57	3.57	3.57	3.57	3.57	3.57	50	50	50	50
50	3.57	3.57	3.57	3.57	3.57	3.57	3.57	3.57	3.57	3.57	3.57	3.57	3.57	3.57	3.57	3.57	3.57	3.57	3.57	3.57	3.57	3.57	3.57	3.57	3.57	3.57	3.57	3.57	3.57	3.57	3.57	3.57	50	3.57	3.57	3.57	3.57	3.57	3.57	3.57	3.57	3.57	3.57	3.57	3.57	3.57	50	50	3.57
50	3.57	3.57	3.57	3.57	3.57	3.57	3.57	3.57	3.57	3.57	3.57	3.57	3.57	50	50	3.57	50	50	50	3.57	3.57	3.57	3.57	3.57	3.57	3.57	3.57	3.57	3.57	3.57	3.57	3.57	50	3.57	3.57	3.57	3.57	3.57	3.57	3.57	3.57	3.57	3.57	3.57	3.57	3.57	50	50	3.57
50	3.57	3.57	3.57	3.57	3.57	3.57	3.57	3.57	3.57	3.57	3.57	3.57	3.57	50	50	50	50	50	50	3.57	3.57	3.57	3.57	3.57	3.57	3.57	3.57	3.57	3.57	3.57	3.57	3.57	50	3.57	3.57	3.57	3.57	3.57	3.57	3.57	3.57	3.57	3.57	3.57	3.57	3.57	50	50	3.57
3.57	3.57	3.57	3.57	3.57	3.57	3.57	3.57	3.57	3.57	3.57	3.57	3.57	3.57	3.57	50	3.57	50	50	3.57	3.57	3.57	3.57	3.57	3.57	3.57	3.57	3.57	3.57	3.57	3.57	3.57	3.57	3.57	3.57	3.57	3.57	3.57	3.57	3.57	3.57	3.57	3.57	3.57	3.57	3.57	3.57	3.57	3.57	3.57
50	3.57	3.57	3.57	3.57	3.57	3.57	3.57	3.57	3.57	3.57	3.57	3.57	3.57	3.57	3.57	3.57	3.57	3.57	50	3.57	3.57	3.57	3.57	3.57	3.57	3.57	3.57	3.57	3.57	3.57	3.57	3.57	50	3.57	3.57	3.57	3.57	3.57	3.57	3.57	3.57	3.57	3.57	3.57	3.57	3.57	50	50	3.57
50	3.57	3.57	3.57	3.57	3.57	3.57	3.57	3.57	3.57	3.57	3.57	3.57	3.57	3.57	3.57	3.57	3.57	3.57	50	3.57	3.57	3.57	3.57	3.57	3.57	3.57	3.57	3.57	3.57	3.57	3.57	3.57	50	3.57	3.57	3.57	3.57	3.57	3.57	3.57	3.57	3.57	3.57	3.57	3.57	3.57	50	50	3.57
50	3.57	3.57	3.57	3.57	3.57	3.57	3.57	3.57	3.57	3.57	3.57	3.57	3.57	3.57	3.57	3.57	3.57	3.57	3.57	3.57	3.57	3.57	3.57	3.57	3.57	3.57	3.57	3.57	3.57	3.57	3.57	3.57	50	3.57	3.57	3.57	3.57	3.57	3.57	3.57	3.57	3.57	3.57	3.57	3.57	3.57	50	50	3.57
50	50	3.57	3.57	3.57	3.57	3.57	3.57	3.57	3.57	3.57	3.57	3.57	50	3.57	3.57	3.57	3.57	3.57	50	50	3.57	3.57	3.57	3.57	3.57	3.57	3.57	3.57	3.57	3.57	3.57	50	50	50	3.57	3.57	3.57	3.57	3.57	3.57	3.57	3.57	3.57	3.57	3.57	50	50	50	50
50	50	50	3.57	3.57	3.57	3.57	3.57	3.57	3.57	3.57	3.57	50	50	3.57	3.57	3.57	3.57	3.57	50	50	50	3.57	3.57	3.57	3.57	3.57	3.57	3.57	3.57	3.57	50	50	50	50	50	3.57	3.57	3.57	3.57	3.57	3.57	3.57	3.57	3.57	50	50	50	50	50
50	50	50	50	3.57	3.57	3.57	0.2	3.57	3.57	3.57	50	50	50	50	50	3.57	50	50	50	0.2	50	50	3.57	3.57	3.57	3.57	3.57	3.57	3.57	50	50	50	50	50	50	0.2	3.57	3.57	3.57	3.57	3.57	3.57	3.57	50	0.2	50	50	50	50
50	50	50	50	0.2	0.2	0.2	0.2	0.2	0.2	0.2	50	50	50	50	50	50	0.2	0.2	0.2	0.2	0.2	0.2	0.2	50	50	3.57	50	50	50	50	50	50	0.2	0.2	0.2	0.2	0.2	0.2	0.2	3.57	50	50	0.2	0.2	0.2	0.2	0.2	50	50
50	50	50	0.2	0.2	0.2	0.2	0.2	0.2	0.2	0.2	0.2	50	50	50	50	0.2	0.2	0.2	0.2	0.2	0.2	0.2	0.2	0.2	50	50	50	50	50	50	50	0.2	0.2	0.2	0.2	0.2	0.2	0.2	0.2	0.2	50	50	0.2	0.2	0.2	0.2	0.2	50	50
50	50	0.2	0.2	0.2	0.2	0.2	0.2	0.2	0.2	0.2	0.2	0.2	50	50	0.2	0.2	0.2	0.2	0.2	0.2	0.2	0.2	0.2	0.2	0.2	50	50	50	50	50	0.2	0.2	0.2	0.2	0.2	0.2	0.2	0.2	0.2	0.2	0.2	0.2	0.2	0.2	0.2	0.2	0.2	0.2	50
50	0.2	0.2	0.2	0.2	0.2	0.2	0.2	0.2	0.2	0.2	0.2	0.2	0.2	0.2	0.2	0.2	0.2	0.2	0.2	0.2	0.2	0.2	0.2	0.2	0.2	0.2	50	50	50	0.2	0.2	0.2	0.2	0.2	0.2	0.2	0.2	0.2	0.2	0.2	0.2	0.2	0.2	0.2	0.2	0.2	0.2	50	50
50	0.2	0.2	0.2	0.2	0.2	0.2	0.2	0.2	0.2	0.2	0.2	0.2	0.2	0.2	0.2	0.2	0.2	0.2	0.2	0.2	0.2	0.2	0.2	0.2	0.2	0.2	50	50	50	0.2	0.2	0.2	0.2	0.2	0.2	0.2	0.2	0.2	0.2	0.2	0.2	0.2	0.2	0.2	0.2	0.2	0.2	50	50
50	0.2	0.2	0.2	0.2	0.2	0.2	0.2	0.2	0.2	0.2	0.2	0.2	0.2	0.2	0.2	0.2	0.2	0.2	0.2	0.2	0.2	0.2	0.2	0.2	0.2	0.2	50	50	50	0.2	0.2	0.2	0.2	0.2	0.2	0.2	0.2	0.2	0.2	0.2	0.2	0.2	50	50	0.2	50	50	50	50
0.2	0.2	0.2	0.2	0.2	0.2	0.2	0.2	0.2	0.2	0.2	0.2	0.2	0.2	0.2	0.2	0.2	0.2	0.2	0.2	0.2	0.2	0.2	0.2	0.2	0.2	0.2	0.2	50	0.2	0.2	0.2	0.2	0.2	0.2	0.2	0.2	0.2	0.2	0.2	0.2	0.2	0.2	0.2	50	50	50	50	50	0.2
50	0.2	0.2	0.2	0.2	0.2	0.2	0.2	0.2	0.2	0.2	0.2	0.2	0.2	0.2	0.2	0.2	0.2	0.2	0.2	0.2	0.2	0.2	0.2	0.2	0.2	0.2	50	50	50	0.2	0.2	0.2	0.2	0.2	0.2	0.2	0.2	0.2	0.2	0.2	0.2	0.2	50	50	50	50	0.2	50	50
50	0.2	0.2	0.2	0.2	0.2	0.2	0.2	0.2	0.2	0.2	0.2	0.2	0.2	0.2	0.2	0.2	0.2	0.2	0.2	0.2	0.2	0.2	0.2	0.2	0.2	0.2	50	50	50	0.2	0.2	0.2	0.2	0.2	0.2	0.2	0.2	0.2	0.2	0.2	0.2	0.2	50	50	0.2	0.2	0.2	0.2	0.2
50	0.2	0.2	0.2	0.2	0.2	0.2	0.2	0.2	0.2	0.2	0.2	0.2	0.2	0.2	0.2	0.2	0.2	0.2	0.2	0.2	0.2	0.2	0.2	0.2	0.2	0.2	50	50	50	0.2	0.2	0.2	0.2	0.2	0.2	0.2	0.2	0.2	0.2	0.2	0.2	0.2	50	50	0.2	0.2	0.2	0.2	0.2
50	50	0.2	0.2	0.2	0.2	0.2	0.2	0.2	0.2	0.2	0.2	0.2	50	50	0.2	0.2	0.2	0.2	0.2	0.2	0.2	0.2	0.2	0.2	0.2	50	50	0.2	50	50	0.2	0.2	0.2	0.2	0.2	0.2	0.2	0.2	0.2	0.2	0.2	50	50	0.2	0.2	0.2	0.2	0.2	0.2
50	50	50	0.2	0.2	0.2	0.2	0.2	0.2	0.2	0.2	0.2	50	50	50	50	0.2	0.2	0.2	0.2	0.2	0.2	0.2	0.2	0.2	50	0.2	0.2	0.2	0.2	0.2	50	0.2	0.2	0.2	0.2	0.2	0.2	0.2	0.2	0.2	50	50	50	50	0.2	0.2	0.2	0.2	0.2
50	50	50	3.57	0.2	0.2	0.2	0.2	0.2	0.2	0.2	50	50	50	50	50	50	0.2	0.2	0.2	0.2	0.2	0.2	0.2	50	50	0.2	0.2	0.2	0.2	0.2	50	50	0.2	0.2	0.2	0.2	0.2	0.2	0.2	50	50	50	3.57	50	0.2	0.2	0.2	0.2	0.2
50	3.57	3.57	3.57	3.57	3.57	50	0.2	50	50	50	50	50	0.2	50	50	50	50	50	50	0.2	50	50	50	50	0.2	0.2	0.2	0.2	0.2	0.2	0.2	50	50	50	50	0.2	50	50	50	50	3.57	3.57	3.57	3.57	3.57	0.2	0.2	0.2	0.2
50	3.57	3.57	3.57	3.57	3.57	50	50	50	50	50	0.2	0.2	0.2	0.2	0.2	50	50	3.57	50	50	50	50	50	50	50	0.2	0.2	0.2	0.2	0.2	50	50	50	50	50	50	50	50	50	50	3.57	3.57	3.57	3.57	3.57	0.2	0.2	0.2	0.2
3.57	3.57	3.57	3.57	3.57	3.57	3.57	50	50	50	50	0.2	0.2	0.2	0.2	0.2	3.57	3.57	3.57	3.57	3.57	50	50	50	50	50	0.2	0.2	0.2	0.2	0.2	50	50	50	50	50	50	50	50	50	3.57	3.57	3.57	3.57	3.57	0.2	0.2	0.2	0.2	0.2
50	3.57	3.57	3.57	3.57	3.57	50	50	50	50	0.2	0.2	0.2	0.2	0.2	0.2	3.57	3.57	3.57	3.57	3.57	50	50	50	50	50	50	50	0.2	50	50	50	50	50	50	50	50	50	50	50	50	3.57	3.57	3.57	3.57	3.57	0.2	0.2	0.2	0.2
50	3.57	3.57	3.57	3.57	3.57	50	3.57	50	50	50	0.2	0.2	0.2	0.2	3.57	3.57	3.57	3.57	3.57	3.57	3.57	50	50	50	0.2	50	50	50	50	50	50	50	50	50	50	50	50	50	3.57	50	3.57	3.57	3.57	3.57	3.57	0.2	0.2	0.2	0.2
50	50	50	3.57	3.57	3.57	3.57	3.57	3.57	3.57	3.57	0.2	0.2	0.2	0.2	0.2	3.57	3.57	3.57	3.57	3.57	50	0.2	0.2	0.2	0.2	0.2	0.2	0.2	50	50	50	50	50	50	50	3.57	3.57	3.57	3.57	3.57	3.57	3.57	3.57	50	50	50	50	0.2	3.57
50	50	50	3.57	3.57	3.57	3.57	3.57	3.57	3.57	3.57	3.57	50	0.2	50	50	3.57	3.57	3.57	3.57	3.57	0.2	0.2	0.2	0.2	0.2	0.2	0.2	0.2	0.2	50	50	50	50	50	3.57	3.57	3.57	3.57	3.57	3.57	3.57	3.57	3.57	50	50	50	50	3.57	3.57
50	50	3.57	3.57	3.57	3.57	3.57	3.57	3.57	3.57	3.57	3.57	3.57	50	50	50	50	50	3.57	50	0.2	0.2	0.2	0.2	0.2	0.2	0.2	0.2	0.2	0.2	0.2	50	50	50	3.57	3.57	3.57	3.57	3.57	3.57	3.57	3.57	3.57	3.57	3.57	50	50	3.57	3.57	3.57
50	3.57	3.57	3.57	3.57	3.57	3.57	3.57	3.57	3.57	3.57	3.57	3.57	3.57	50	50	50	50	50	0.2	0.2	0.2	0.2	0.2	0.2	0.2	0.2	0.2	0.2	0.2	0.2	0.2	50	3.57	3.57	3.57	3.57	3.57	3.57	3.57	3.57	3.57	3.57	3.57	3.57	3.57	3.57	3.57	3.57	3.57
50	3.57	3.57	3.57	3.57	3.57	3.57	3.57	3.57	3.57	3.57	3.57	3.57	3.57	50	50	50	50	50	0.2	0.2	0.2	0.2	0.2	0.2	0.2	0.2	0.2	0.2	0.2	0.2	0.2	50	3.57	3.57	3.57	3.57	3.57	3.57	3.57	3.57	3.57	3.57	3.57	3.57	3.57	3.57	3.57	3.57	3.57
50	3.57	3.57	3.57	3.57	3.57	3.57	3.57	3.57	3.57	3.57	3.57	3.57	3.57	50	50	50	50	50	0.2	0.2	0.2	0.2	0.2	0.2	0.2	0.2	0.2	0.2	0.2	0.2	0.2	50	3.57	3.57	3.57	3.57	3.57	3.57	3.57	3.57	3.57	3.57	3.57	3.57	3.57	3.57	3.57	3.57	3.57
3.57	3.57	3.57	3.57	3.57	3.57	3.57	3.57	3.57	3.57	3.57	3.57	3.57	3.57	3.57	50	50	50	0.2	0.2	0.2	0.2	0.2	0.2	0.2	0.2	0.2	0.2	0.2	0.2	0.2	0.2	3.57	3.57	3.57	3.57	3.57	3.57	3.57	3.57	3.57	3.57	3.57	3.57	3.57	3.57	3.57	3.57	3.57	3.57
50	3.57	3.57	3.57	3.57	3.57	3.57	3.57	3.57	3.57	3.57	3.57	3.57	3.57	50	50	50	50	50	0.2	0.2	0.2	0.2	0.2	0.2	0.2	0.2	0.2	0.2	0.2	0.2	0.2	50	3.57	3.57	3.57	3.57	3.57	3.57	3.57	3.57	3.57	3.57	3.57	3.57	3.57	3.57	3.57	3.57	3.57
50	3.57	3.57	3.57	3.57	3.57	3.57	3.57	3.57	3.57	3.57	3.57	3.57	3.57	50	50	50	50	50	0.2	0.2	0.2	0.2	0.2	0.2	0.2	0.2	0.2	0.2	0.2	0.2	0.2	50	3.57	3.57	3.57	3.57	3.57	3.57	3.57	3.57	3.57	3.57	3.57	3.57	3.57	3.57	3.57	3.57	3.57
50	3.57	3.57	3.57	3.57	3.57	3.57	3.57	3.57	3.57	3.57	3.57	3.57	3.57	50	50	50	50	50	0.2	0.2	0.2	0.2	0.2	0.2	0.2	0.2	0.2	0.2	0.2	0.2	0.2	50	3.57	3.57	3.57	3.57	3.57	3.57	3.57	3.57	3.57	3.57	3.57	3.57	3.57	3.57	3.57	3.57	3.57
50	50	3.57	3.57	3.57	3.57	3.57	3.57	3.57	3.57	3.57	3.57	3.57	50	50	50	50	50	50	50	0.2	0.2	0.2	0.2	0.2	0.2	0.2	0.2	0.2	0.2	0.2	50	50	50	3.57	3.57	3.57	3.57	3.57	3.57	3.57	3.57	3.57	3.57	3.57	50	50	3.57	3.57	3.57
50	50	50	3.57	3.57	3.57	3.57	3.57	3.57	3.57	3.57	3.57	50	50	3.57	50	50	50	50	50	50	0.2	0.2	0.2	0.2	0.2	0.2	0.2	0.2	0.2	50	50	3.57	50	50	3.57	3.57	3.57	3.57	3.57	3.57	3.57	3.57	3.57	50	50	50	50	3.57	3.57
50	50	50	50	3.57	3.57	3.57	3.57	3.57	3.57	3.57	3.57	3.57	3.57	3.57	3.57	3.57	3.57	50	50	50	50	0.2	0.2	0.2	0.2	0.2	0.2	0.2	3.57	3.57	3.57	3.57	3.57	3.57	3.57	3.57	3.57	3.57	3.57	3.57	3.57	3.57	50	50	50	50	50	50	3.57
50	50	50	3.57	50	50	50	3.57	50	50	3.57	3.57	3.57	3.57	3.57	3.57	3.57	3.57	3.57	50	50	50	50	50	50	0.2	50	50	3.57	3.57	3.57	3.57	3.57	3.57	3.57	3.57	3.57	50	50	3.57	50	50	50	50	50	50	50	50	50	50
50	3.57	3.57	3.57	3.57	3.57	50	50	50	50	3.57	3.57	3.57	3.57	3.57	3.57	3.57	3.57	3.57	50	50	50	50	50	50	50	50	50	3.57	3.57	3.57	3.57	3.57	3.57	3.57	3.57	3.57	50	50	50	50	50	50	50	50	50	50	50	50	50
50	3.57	3.57	3.57	3.57	3.57	50	50	50	50	3.57	3.57	3.57	3.57	3.57	3.57	3.57	3.57	3.57	50	50	50	50	50	50	50	50	50	3.57	3.57	3.57	3.57	3.57	3.57	3.57	3.57	3.57	50	50	50	50	50	50	50	50	50	50	50	50	50
3.57	3.57	3.57	3.57	3.57	3.57	3.57	50	50	3.57	3.57	3.57	3.57	3.57	3.57	3.57	3.57	3.57	3.57	3.57	50	50	50	50	50	50	50	3.57	3.57	3.57	3.57	3.57	3.57	3.57	3.57	3.57	3.57	3.57	50	50	50	50	50	50	50	50	50	50	50	50
50	3.57	3.57	3.57	3.57	3.57	50	50	50	50	3.57	3.57	3.57	3.57	3.57	3.57	3.57	3.57	3.57	50	50	50	50	50	50	50	50	50	3.57	3.57	3.57	3.57	3.57	3.57	3.57	3.57	3.57	50	50	50	50	50	50	50	50	50	50	50	50	0.2
50	3.57	3.57	3.57	3.57	3.57	50	0.2	50	50	3.57	3.57	3.57	3.57	3.57	3.57	3.57	3.57	3.57	50	50	50	50	0.2	50	50	50	50	3.57	3.57	3.57	3.57	3.57	3.57	3.57	3.57	3.57	50	50	3.57	50	50	50	50	50	50	50	50	50	0.2
50	50	50	3.57	0.2	0.2	0.2	0.2	0.2	0.2	3.57	3.57	3.57	3.57	3.57	3.57	3.57	3.57	3.57	50	0.2	0.2	0.2	0.2	0.2	0.2	0.2	50	3.57	3.57	3.57	3.57	3.57	3.57	3.57	3.57	3.57	3.57	3.57	3.57	3.57	3.57	3.57	50	50	50	50	50	0.2	0.2
50	50	50	0.2	0.2	0.2	0.2	0.2	0.2	0.2	0.2	3.57	3.57	3.57	3.57	3.57	3.57	3.57	50	0.2	0.2	0.2	0.2	0.2	0.2	0.2	0.2	0.2	50	3.57	3.57	3.57	3.57	3.57	3.57	3.57	3.57	3.57	3.57	3.57	3.57	3.57	3.57	3.57	50	50	50	50	50	0.2
50	50	0.2	0.2	0.2	0.2	0.2	0.2	0.2	0.2	0.2	0.2	0.2	50	3.57	50	50	50	0.2	0.2	0.2	0.2	0.2	0.2	0.2	0.2	0.2	0.2	0.2	50	50	50	3.57	50	3.57	3.57	3.57	3.57	3.57	3.57	3.57	3.57	3.57	3.57	3.57	50	50	50	50	0.2
50	0.2	0.2	0.2	0.2	0.2	0.2	0.2	0.2	0.2	0.2	0.2	0.2	0.2	50	50	50	0.2	0.2	0.2	0.2	0.2	0.2	0.2	0.2	0.2	0.2	0.2	0.2	0.2	50	50	50	3.57	3.57	3.57	3.57	3.57	3.57	3.57	3.57	3.57	3.57	3.57	3.57	3.57	50	50	50	50
50	0.2	0.2	0.2	0.2	0.2	0.2	0.2	0.2	0.2	0.2	0.2	0.2	0.2	50	50	50	0.2	0.2	0.2	0.2	0.2	0.2	0.2	0.2	0.2	0.2	0.2	0.2	0.2	50	50	50	3.57	3.57	3.57	3.57	3.57	3.57	3.57	3.57	3.57	3.57	3.57	3.57	3.57	50	50	50	50
50	0.2	0.2	0.2	0.2	0.2	0.2	0.2	0.2	0.2	0.2	0.2	0.2	0.2	50	50	50	0.2	0.2	0.2	0.2	0.2	0.2	0.2	0.2	0.2	0.2	0.2	0.2	0.2	50	50	50	3.57	3.57	3.57	3.57	3.57	3.57	3.57	3.57	3.57	3.57	3.57	3.57	3.57	50	50	50	50
0.2	0.2	0.2	0.2	0.2	0.2	0.2	0.2	0.2	0.2	0.2	0.2	0.2	0.2	0.2	50	0.2	0.2	0.2	0.2	0.2	0.2	0.2	0.2	0.2	0.2	0.2	0.2	0.2	0.2	0.2	50	3.57	3.57	3.57	3.57	3.57	3.57	3.57	3.57	3.57	3.57	3.57	3.57	3.57	3.57	3.57	50	50	0.2
50	0.2	0.2	0.2	0.2	0.2	0.2	0.2	0.2	0.2	0.2	0.2	0.2	0.2	50	50	50	0.2	0.2	0.2	0.2	0.2	0.2	0.2	0.2	0.2	0.2	0.2	0.2	0.2	50	50	50	3.57	3.57	3.57	3.57	3.57	3.57	3.57	3.57	3.57	3.57	3.57	3.57	3.57	50	50	50	0.2
50	0.2	0.2	0.2	0.2	0.2	0.2	0.2	0.2	0.2	0.2	0.2	0.2	0.2	50	50	50	0.2	0.2	0.2	0.2	0.2	0.2	0.2	0.2	0.2	0.2	0.2	0.2	0.2	50	50	50	3.57	3.57	3.57	3.57	3.57	3.57	3.57	3.57	3.57	3.57	3.57	3.57	3.57	50	50	50	0.2
50	0.2	0.2	0.2	0.2	0.2	0.2	0.2	0.2	0.2	0.2	0.2	0.2	0.2	50	50	50	0.2	0.2	0.2	0.2	0.2	0.2	0.2	0.2	0.2	0.2	0.2	0.2	0.2	50	50	50	3.57	3.57	3.57	3.57	3.57	3.57	3.57	3.57	3.57	3.57	3.57	3.57	3.57	50	50	0.2	0.2
50	50	0.2	0.2	0.2	0.2	0.2	0.2	0.2	0.2	0.2	0.2	0.2	50	50	50	50	50	0.2	0.2	0.2	0.2	0.2	0.2	0.2	0.2	0.2	0.2	0.2	50	50	50	50	50	3.57	3.57	3.57	3.57	3.57	3.57	3.57	3.57	3.57	3.57	3.57	50	50	50	50	0.2
50	50	50	0.2	0.2	0.2	0.2	0.2	0.2	0.2	0.2	0.2	50	50	50	50	50	50	50	0.2	0.2	0.2	0.2	0.2	0.2	0.2	0.2	0.2	50	50	50	50	50	50	50	3.57	3.57	3.57	3.57	3.57	3.57	3.57	3.57	3.57	50	50	50	50	50	0.2
50	50	50	50	0.2	0.2	0.2	0.2	0.2	0.2	0.2	50	50	50	50	50	50	50	50	50	0.2	0.2	0.2	0.2	0.2	0.2	0.2	50	50	50	50	50	50	50	50	50	3.57	3.57	3.57	3.57	3.57	3.57	3.57	50	50	50	50	50	50	0.2
50	50	50	3.57	50	50	50	0.2	50	50	3.57	50	50	50	50	50	50	0.2	50	50	50	50	50	3.57	50	50	50	50	50	50	50	3.57	50	50	50	50	3.57	50	50	3.57	50	50	50	50	0.2	50	50	50	50	50
50	3.57	3.57	3.57	3.57	3.57	50	50	3.57	3.57	3.57	3.57	3.57	50	50	0.2	0.2	0.2	0.2	0.2	50	3.57	3.57	3.57	3.57	3.57	50	50	50	3.57	3.57	3.57	3.57	3.57	3.57	3.57	3.57	3.57	3.57	50	50	50	0.2	0.2	0.2	0.2	0.2	50	0.2	0.2
50	3.57	3.57	3.57	3.57	3.57	50	50	3.57	3.57	3.57	3.57	3.57	50	50	0.2	0.2	0.2	0.2	0.2	50	3.57	3.57	3.57	3.57	3.57	50	50	50	3.57	3.57	3.57	3.57	3.57	3.57	3.57	3.57	3.57	3.57	50	50	50	0.2	0.2	0.2	0.2	0.2	50	0.2	0.2
3.57	3.57	3.57	3.57	3.57	3.57	3.57	3.57	3.57	3.57	3.57	3.57	3.57	3.57	0.2	0.2	0.2	0.2	0.2	0.2	3.57	3.57	3.57	3.57	3.57	3.57	3.57	50	3.57	3.57	3.57	3.57	3.57	3.57	3.57	3.57	3.57	3.57	3.57	3.57	50	0.2	0.2	0.2	0.2	0.2	0.2	0.2	0.2	0.2
50	3.57	3.57	3.57	3.57	3.57	50	50	3.57	3.57	3.57	3.57	3.57	50	50	0.2	0.2	0.2	0.2	0.2	50	3.57	3.57	3.57	3.57	3.57	50	50	50	3.57	3.57	3.57	3.57	3.57	3.57	3.57	3.57	3.57	3.57	50	50	50	0.2	0.2	0.2	0.2	0.2	50	0.2	0.2
50	3.57	3.57	3.57	3.57	3.57	50	50	3.57	3.57	3.57	3.57	3.57	50	50	0.2	0.2	0.2	0.2	0.2	50	3.57	3.57	3.57	3.57	3.57	50	50	50	3.57	3.57	3.57	3.57	3.57	3.57	3.57	3.57	3.57	3.57	50	50	50	0.2	0.2	0.2	0.2	0.2	50	0.2	0.2
50	50	50	3.57	50	50	50	3.57	50	50	3.57	50	50	50	50	50	50	0.2	50	50	50	50	50	3.57	0.2	50	50	50	50	50	50	3.57	50	50	50	50	3.57	50	50	50	0.2	50	50	50	0.2	50	50	50	50	50
50	50	50	50	3.57	3.57	3.57	3.57	3.57	3.57	3.57	50	50	50	50	50	50	50	50	50	50	0.2	0.2	0.2	0.2	0.2	0.2	0.2	50	50	50	50	50	50	50	50	50	0.2	0.2	0.2	0.2	0.2	0.2	0.2	50	50	50	50	50	50
50	50	50	3.57	3.57	3.57	3.57	3.57	3.57	3.57	3.57	3.57	50	50	50	50	50	50	50	50	0.2	0.2	0.2	0.2	0.2	0.2	0.2	0.2	0.2	50	50	50	50	50	50	50	0.2	0.2	0.2	0.2	0.2	0.2	0.2	0.2	0.2	50	50	50	50	50
50	50	3.57	3.57	3.57	3.57	3.57	3.57	3.57	3.57	3.57	3.57	3.57	50	50	50	50	50	50	0.2	0.2	0.2	0.2	0.2	0.2	0.2	0.2	0.2	0.2	0.2	50	50	50	50	50	0.2	0.2	0.2	0.2	0.2	0.2	0.2	0.2	0.2	0.2	0.2	50	50	0.2	0.2
50	3.57	3.57	3.57	3.57	3.57	3.57	3.57	3.57	3.57	3.57	3.57	3.57	3.57	50	50	50	50	0.2	0.2	0.2	0.2	0.2	0.2	0.2	0.2	0.2	0.2	0.2	0.2	0.2	50	50	50	0.2	0.2	0.2	0.2	0.2	0.2	0.2	0.2	0.2	0.2	0.2	0.2	0.2	50	0.2	0.2
50	3.57	3.57	3.57	3.57	3.57	3.57	3.57	3.57	3.57	3.57	3.57	3.57	3.57	50	50	50	50	0.2	0.2	0.2	0.2	0.2	0.2	0.2	0.2	0.2	0.2	0.2	0.2	0.2	50	50	50	0.2	0.2	0.2	0.2	0.2	0.2	0.2	0.2	0.2	0.2	0.2	0.2	0.2	0.2	0.2	0.2
50	3.57	3.57	3.57	3.57	3.57	3.57	3.57	3.57	3.57	3.57	3.57	3.57	3.57	50	50	50	50	0.2	0.2	0.2	0.2	0.2	0.2	0.2	0.2	0.2	0.2	0.2	0.2	0.2	50	50	50	0.2	0.2	0.2	0.2	0.2	0.2	0.2	0.2	0.2	0.2	0.2	0.2	0.2	50	0.2	0.2
3.57	3.57	3.57	3.57	3.57	3.57	3.57	3.57	3.57	3.57	3.57	3.57	3.57	3.57	3.57	50	50	0.2	0.2	0.2	0.2	0.2	0.2	0.2	0.2	0.2	0.2	0.2	0.2	0.2	0.2	0.2	50	0.2	0.2	0.2	0.2	0.2	0.2	0.2	0.2	0.2	0.2	0.2	0.2	0.2	0.2	0.2	0.2	0.2
50	3.57	3.57	3.57	3.57	3.57	3.57	3.57	3.57	3.57	3.57	3.57	3.57	3.57	50	50	50	50	0.2	0.2	0.2	0.2	0.2	0.2	0.2	0.2	0.2	0.2	0.2	0.2	0.2	50	50	50	0.2	0.2	0.2	0.2	0.2	0.2	0.2	0.2	0.2	0.2	0.2	0.2	0.2	50	50	50
50	3.57	3.57	3.57	3.57	3.57	3.57	3.57	3.57	3.57	3.57	3.57	3.57	3.57	50	50	50	50	0.2	0.2	0.2	0.2	0.2	0.2	0.2	0.2	0.2	0.2	0.2	0.2	0.2	50	50	50	0.2	0.2	0.2	0.2	0.2	0.2	0.2	0.2	0.2	0.2	0.2	0.2	0.2	50	50	50
50	3.57	3.57	3.57	3.57	3.57	3.57	3.57	3.57	3.57	3.57	3.57	3.57	3.57	50	50	50	50	0.2	0.2	0.2	0.2	0.2	0.2	0.2	0.2	0.2	0.2	0.2	0.2	0.2	50	50	50	0.2	0.2	0.2	0.2	0.2	0.2	0.2	0.2	0.2	0.2	0.2	0.2	0.2	50	0.2	0.2
50	50	3.57	3.57	3.57	3.57	3.57	3.57	3.57	3.57	3.57	3.57	3.57	50	50	50	50	50	50	0.2	0.2	0.2	0.2	0.2	0.2	0.2	0.2	0.2	0.2	0.2	50	50	50	50	50	0.2	0.2	0.2	0.2	0.2	0.2	0.2	0.2	0.2	0.2	0.2	50	0.2	0.2	0.2
50	50	50	3.57	3.57	3.57	3.57	3.57	3.57	3.57	3.57	3.57	50	50	50	50	50	50	50	3.57	0.2	0.2	0.2	0.2	0.2	0.2	0.2	0.2	0.2	50	3.57	50	50	50	50	50	0.2	0.2	0.2	0.2	0.2	0.2	0.2	0.2	0.2	50	50	0.2	0.2	0.2
50	50	50	50	3.57	3.57	3.57	3.57	3.57	3.57	3.57	50	50	50	50	50	3.57	3.57	3.57	3.57	3.57	3.57	3.57	0.2	0.2	0.2	0.2	3.57	3.57	3.57	3.57	3.57	3.57	3.57	50	50	50	0.2	0.2	0.2	0.2	0.2	0.2	0.2	50	50	50	0.2	0.2	0.2
50	50	50	3.57	50	50	50	3.57	50	0.2	50	50	50	50	50	3.57	3.57	3.57	3.57	3.57	3.57	3.57	3.57	3.57	0.2	50	3.57	3.57	3.57	3.57	3.57	3.57	3.57	3.57	3.57	50	50	50	50	50	0.2	0.2	50	50	50	50	0.2	0.2	0.2	0.2
50	3.57	3.57	3.57	3.57	3.57	50	0.2	0.2	0.2	0.2	0.2	50	50	50	3.57	3.57	3.57	3.57	3.57	3.57	3.57	3.57	3.57	50	50	3.57	3.57	3.57	3.57	3.57	3.57	3.57	3.57	3.57	50	50	50	50	0.2	0.2	0.2	0.2	0.2	50	50	50	0.2	0.2	0.2
50	3.57	3.57	3.57	3.57	3.57	50	0.2	0.2	0.2	0.2	0.2	50	50	50	3.57	3.57	3.57	3.57	3.57	3.57	3.57	3.57	3.57	50	50	3.57	3.57	3.57	3.57	3.57	3.57	3.57	3.57	3.57	50	50	50	50	0.2	0.2	0.2	0.2	0.2	50	50	50	0.2	0.2	0.2
3.57	3.57	3.57	3.57	3.57	3.57	0.2	0.2	0.2	0.2	0.2	0.2	0.2	50	3.57	3.57	3.57	3.57	3.57	3.57	3.57	3.57	3.57	3.57	3.57	3.57	3.57	3.57	3.57	3.57	3.57	3.57	3.57	3.57	3.57	3.57	50	50	0.2	0.2	0.2	0.2	0.2	0.2	0.2	50	50	0.2	0.2	0.2
50	3.57	3.57	3.57	3.57	3.57	50	0.2	0.2	0.2	0.2	0.2	50	50	50	3.57	3.57	3.57	3.57	3.57	3.57	3.57	3.57	3.57	50	50	3.57	3.57	3.57	3.57	3.57	3.57	3.57	3.57	3.57	50	50	50	50	0.2	0.2	0.2	0.2	0.2	50	50	50	50	0.2	0.2
50	3.57	3.57	3.57	3.57	3.57	50	0.2	0.2	0.2	0.2	0.2	50	50	50	3.57	3.57	3.57	3.57	3.57	3.57	3.57	3.57	3.57	50	50	3.57	3.57	3.57	3.57	3.57	3.57	3.57	3.57	3.57	50	50	50	50	0.2	0.2	0.2	0.2	0.2	50	50	50	50	50	50
50	50	50	3.57	50	50	50	0.2	50	0.2	50	50	50	50	50	3.57	3.57	3.57	3.57	3.57	3.57	3.57	3.57	3.57	50	0.2	3.57	3.57	3.57	3.57	3.57	3.57	3.57	3.57	3.57	50	50	50	50	50	50	0.2	50	50	0.2	50	50	50	50	50
50	50	50	50	0.2	0.2	0.2	0.2	0.2	0.2	0.2	50	50	50	50	50	0.2	3.57	3.57	3.57	3.57	3.57	3.57	0.2	0.2	0.2	0.2	3.57	3.57	3.57	3.57	3.57	3.57	3.57	3.57	50	50	50	50	50	50	0.2	0.2	0.2	0.2	0.2	0.2	0.2	50	50
50	50	50	0.2	0.2	0.2	0.2	0.2	0.2	0.2	0.2	0.2	50	50	0.2	0.2	0.2	0.2	0.2	3.57	50	0.2	0.2	0.2	0.2	0.2	0.2	0.2	0.2	0.2	3.57	50	3.57	3.57	3.57	3.57	3.57	50	50	50	0.2	0.2	0.2	0.2	0.2	0.2	0.2	0.2	0.2	50
50	50	0.2	0.2	0.2	0.2	0.2	0.2	0.2	0.2	0.2	0.2	0.2	50	0.2	0.2	0.2	0.2	0.2	50	0.2	0.2	0.2	0.2	0.2	0.2	0.2	0.2	0.2	0.2	0.2	50	3.57	3.57	3.57	3.57	3.57	50	50	0.2	0.2	0.2	0.2	0.2	0.2	0.2	0.2	0.2	0.2	0.2
50	0.2	0.2	0.2	0.2	0.2	0.2	0.2	0.2	0.2	0.2	0.2	0.2	0.2	0.2	0.2	0.2	0.2	0.2	0.2	0.2	0.2	0.2	0.2	0.2	0.2	0.2	0.2	0.2	0.2	0.2	3.57	3.57	3.57	3.57	3.57	3.57	3.57	0.2	0.2	0.2	0.2	0.2	0.2	0.2	0.2	0.2	0.2	0.2	0.2
50	0.2	0.2	0.2	0.2	0.2	0.2	0.2	0.2	0.2	0.2	0.2	0.2	0.2	0.2	0.2	0.2	0.2	0.2	0.2	0.2	0.2	0.2	0.2	0.2	0.2	0.2	0.2	0.2	0.2	0.2	0.2	3.57	3.57	3.57	3.57	3.57	50	0.2	0.2	0.2	0.2	0.2	0.2	0.2	0.2	0.2	0.2	0.2	0.2
50	0.2	0.2	0.2	0.2	0.2	0.2	0.2	0.2	0.2	0.2	0.2	0.2	0.2	0.2	0.2	0.2	0.2	0.2	0.2	0.2	0.2	0.2	0.2	0.2	0.2	0.2	0.2	0.2	0.2	0.2	0.2	3.57	3.57	3.57	3.57	3.57	50	0.2	0.2	0.2	0.2	0.2	0.2	0.2	0.2	0.2	0.2	0.2	0.2
0.2	0.2	0.2	0.2	0.2	0.2	0.2	0.2	0.2	0.2	0.2	0.2	0.2	0.2	0.2	50	0.2	50	0.2	0.2	0.2	0.2	0.2	0.2	0.2	0.2	0.2	0.2	0.2	0.2	0.2	0.2	0.2	50	3.57	50	50	0.2	0.2	0.2	0.2	0.2	0.2	0.2	0.2	0.2	0.2	0.2	0.2	0.2
50	0.2	0.2	0.2	0.2	0.2	0.2	0.2	0.2	0.2	0.2	0.2	0.2	0.2	50	50	50	50	50	0.2	0.2	0.2	0.2	0.2	0.2	0.2	0.2	0.2	0.2	0.2	0.2	0.2	50	50	50	50	50	50	0.2	0.2	0.2	0.2	0.2	0.2	0.2	0.2	0.2	0.2	0.2	0.2
50	0.2	0.2	0.2	0.2	0.2	0.2	0.2	0.2	0.2	0.2	0.2	0.2	0.2	50	50	50	50	50	0.2	0.2	0.2	0.2	0.2	0.2	0.2	0.2	0.2	0.2	0.2	0.2	0.2	50	50	50	50	50	50	0.2	0.2	0.2	0.2	0.2	0.2	0.2	0.2	0.2	0.2	0.2	0.2
50	0.2	0.2	0.2	0.2	0.2	0.2	0.2	0.2	0.2	0.2	0.2	0.2	0.2	50	50	50	50	50	0.2	0.2	0.2	0.2	0.2	0.2	0.2	0.2	0.2	0.2	0.2	0.2	0.2	50	50	50	50	50	50	0.2	0.2	0.2	0.2	0.2	0.2	0.2	0.2	0.2	0.2	0.2	0.2
50	50	0.2	0.2	0.2	0.2	0.2	0.2	0.2	0.2	0.2	0.2	0.2	50	50	50	3.57	50	50	50	0.2	0.2	0.2	0.2	0.2	0.2	0.2	0.2	0.2	0.2	0.2	50	50	50	50	0.2	50	50	50	0.2	0.2	0.2	0.2	0.2	0.2	0.2	0.2	0.2	0.2	0.2
50	50	50	0.2	0.2	0.2	0.2	0.2	0.2	0.2	0.2	0.2	50	3.57	3.57	3.57	3.57	3.57	3.57	3.57	50	0.2	0.2	0.2	0.2	0.2	0.2	0.2	0.2	0.2	50	50	0.2	0.2	0.2	0.2	0.2	0.2	0.2	50	0.2	0.2	0.2	0.2	0.2	0.2	0.2	0.2	0.2	50
50	50	50	50	0.2	0.2	0.2	0.2	0.2	0.2	0.2	50	3.57	3.57	3.57	3.57	3.57	3.57	3.57	3.57	3.57	50	0.2	0.2	0.2	0.2	0.2	0.2	0.2	50	50	0.2	0.2	0.2	0.2	0.2	0.2	0.2	0.2	0.2	50	0.2	0.2	0.2	0.2	0.2	0.2	0.2	50	50
50	50	50	50	50	50	50	0.2	50	50	50	50	3.57	3.57	3.57	3.57	3.57	3.57	3.57	3.57	3.57	50	50	50	50	0.2	50	50	50	50	50	0.2	0.2	0.2	0.2	0.2	0.2	0.2	0.2	0.2	50	50	50	50	0.2	50	50	50	50	0.2
50	50	50	50	50	50	50	50	50	50	50	50	3.57	3.57	3.57	3.57	3.57	3.57	3.57	3.57	3.57	50	50	50	50	50	50	50	50	50	50	0.2	0.2	0.2	0.2	0.2	0.2	0.2	0.2	0.2	50	50	50	50	50	50	50	50	50	0.2
50	50	50	50	50	50	50	50	50	50	50	3.57	3.57	3.57	3.57	3.57	3.57	3.57	3.57	3.57	3.57	3.57	50	50	50	50	50	50	50	50	0.2	0.2	0.2	0.2	0.2	0.2	0.2	0.2	0.2	0.2	0.2	50	50	50	50	50	50	50	0.2	0.2
50	50	50	50	50	50	50	3.57	50	50	50	50	3.57	3.57	3.57	3.57	3.57	3.57	3.57	3.57	3.57	50	50	50	50	50	0.2	50	50	50	50	0.2	0.2	0.2	0.2	0.2	0.2	0.2	0.2	0.2	50	50	50	3.57	50	50	50	50	50	0.2
50	50	50	50	3.57	3.57	3.57	3.57	3.57	3.57	3.57	50	3.57	3.57	3.57	3.57	3.57	3.57	3.57	3.57	3.57	50	50	0.2	0.2	0.2	0.2	0.2	0.2	0.2	50	0.2	0.2	0.2	0.2	0.2	0.2	0.2	0.2	0.2	3.57	3.57	3.57	3.57	3.57	3.57	3.57	50	50	0.2
50	50	50	3.57	3.57	3.57	3.57	3.57	3.57	3.57	3.57	3.57	3.57	3.57	3.57	3.57	3.57	3.57	3.57	3.57	3.57	50	0.2	0.2	0.2	0.2	0.2	0.2	0.2	0.2	0.2	0.2	0.2	0.2	0.2	0.2	0.2	0.2	0.2	0.2	3.57	3.57	3.57	3.57	3.57	3.57	3.57	3.57	50	50
50	50	3.57	3.57	3.57	3.57	3.57	3.57	3.57	3.57	3.57	3.57	3.57	3.57	3.57	3.57	3.57	3.57	3.57	3.57	50	0.2	0.2	0.2	0.2	0.2	0.2	0.2	0.2	0.2	0.2	0.2	0.2	0.2	0.2	0.2	0.2	0.2	0.2	3.57	3.57	3.57	3.57	3.57	3.57	3.57	3.57	3.57	3.57	50
50	3.57	3.57	3.57	3.57	3.57	3.57	3.57	3.57	3.57	3.57	3.57	3.57	3.57	50	50	3.57	50	50	50	0.2	0.2	0.2	0.2	0.2	0.2	0.2	0.2	0.2	0.2	0.2	0.2	0.2	50	50	0.2	50	3.57	3.57	3.57	3.57	3.57	3.57	3.57	3.57	3.57	3.57	3.57	3.57	3.57
50	3.57	3.57	3.57	3.57	3.57	3.57	3.57	3.57	3.57	3.57	3.57	3.57	3.57	50	50	50	50	50	50	0.2	0.2	0.2	0.2	0.2	0.2	0.2	0.2	0.2	0.2	0.2	0.2	0.2	50	50	50	50	3.57	3.57	3.57	3.57	3.57	3.57	3.57	3.57	3.57	3.57	3.57	3.57	3.57
50	3.57	3.57	3.57	3.57	3.57	3.57	3.57	3.57	3.57	3.57	3.57	3.57	3.57	50	50	50	50	50	50	0.2	0.2	0.2	0.2	0.2	0.2	0.2	0.2	0.2	0.2	0.2	0.2	0.2	50	50	50	50	3.57	3.57	3.57	3.57	3.57	3.57	3.57	3.57	3.57	3.57	3.57	3.57	3.57
3.57	3.57	3.57	3.57	3.57	3.57	3.57	3.57	3.57	3.57	3.57	3.57	3.57	3.57	3.57	50	50	50	50	0.2	0.2	0.2	0.2	0.2	0.2	0.2	0.2	0.2	0.2	0.2	0.2	0.2	0.2	0.2	50	50	3.57	3.57	3.57	3.57	3.57	3.57	3.57	3.57	3.57	3.57	3.57	3.57	3.57	3.57
50	3.57	3.57	3.57	3.57	3.57	3.57	3.57	3.57	3.57	3.57	3.57	3.57	3.57	50	50	50	50	50	50	0.2	0.2	0.2	0.2	0.2	0.2	0.2	0.2	0.2	0.2	0.2	0.2	0.2	50	50	50	50	3.57	3.57	3.57	3.57	3.57	3.57	3.57	3.57	3.57	3.57	3.57	3.57	3.57
50	3.57	3.57	3.57	3.57	3.57	3.57	3.57	3.57	3.57	3.57	3.57	3.57	3.57	50	50	50	50	50	50	0.2	0.2	0.2	0.2	0.2	0.2	0.2	0.2	0.2	0.2	0.2	0.2	0.2	50	50	50	50	3.57	3.57	3.57	3.57	3.57	3.57	3.57	3.57	3.57	3.57	3.57	3.57	3.57
50	3.57	3.57	3.57	3.57	3.57	3.57	3.57	3.57	3.57	3.57	3.57	3.57	3.57	50	3.57	50	50	50	50	0.2	0.2	0.2	0.2	0.2	0.2	0.2	0.2	0.2	0.2	0.2	0.2	0.2	50	50	50	50	3.57	3.57	3.57	3.57	3.57	3.57	3.57	3.57	3.57	3.57	3.57	3.57	3.57
50	50	3.57	3.57	3.57	3.57	3.57	3.57	3.57	3.57	3.57	3.57	3.57	3.57	3.57	3.57	3.57	3.57	50	50	50	0.2	0.2	0.2	0.2	0.2	0.2	0.2	0.2	0.2	0.2	0.2	50	50	50	50	50	50	3.57	3.57	3.57	3.57	3.57	3.57	3.57	3.57	3.57	3.57	3.57	50
50	50	50	3.57	3.57	3.57	3.57	3.57	3.57	3.57	3.57	3.57	50	3.57	3.57	3.57	3.57	3.57	50	50	50	50	0.2	0.2	0.2	0.2	0.2	0.2	0.2	0.2	0.2	50	50	50	50	50	50	50	50	3.57	3.57	3.57	3.57	3.57	3.57	3.57	3.57	3.57	50	50
50	50	50	50	3.57	3.57	3.57	3.57	3.57	3.57	3.57	50	3.57	3.57	3.57	3.57	3.57	3.57	3.57	50	50	50	50	0.2	0.2	0.2	0.2	0.2	0.2	0.2	50	50	50	50	50	50	50	50	50	50	3.57	3.57	3.57	3.57	3.57	3.57	3.57	50	50	50
50	50	50	50	50	50	50	3.57	50	50	50	50	50	3.57	3.57	3.57	3.57	3.57	50	50	50	50	50	50	50	50	0.2	50	50	50	50	50	50	50	50	3.57	50	50	50	50	50	50	50	3.57	50	50	50	50	50	50
50	50	50	50	50	50	50	50	50	50	50	50	50	3.57	3.57	3.57	3.57	3.57	50	50	50	50	50	50	50	50	50	50	50	50	50	50	50	3.57	3.57	3.57	3.57	3.57	50	50	50	50	50	50	50	50	50	50	50	3.57
50	50	50	50	50	50	50	50	50	50	50	50	50	50	50	3.57	50	3.57	50	50	50	50	50	50	50	50	50	50	50	50	50	50	50	3.57	3.57	3.57	3.57	3.57	50	50	50	50	50	50	50	50	50	50	50	3.57
50	50	50	50	50	50	50	50	50	50	50	50	50	50	50	3.57	3.57	3.57	3.57	3.57	50	50	50	50	50	50	50	50	50	50	50	50	3.57	3.57	3.57	3.57	3.57	3.57	3.57	50	50	50	50	50	50	50	50	50	3.57	3.57
50	50	50	50	50	50	50	3.57	50	50	50	50	50	50	50	3.57	3.57	3.57	3.57	3.57	50	50	50	50	50	50	3.57	50	50	50	50	50	50	3.57	3.57	3.57	3.57	3.57	50	50	50	50	50	50	50	3.57	50	50	50	3.57
50	50	50	50	3.57	3.57	3.57	3.57	3.57	3.57	3.57	50	50	50	3.57	3.57	3.57	3.57	3.57	3.57	3.57	50	50	3.57	3.57	3.57	3.57	3.57	3.57	3.57	50	50	50	3.57	3.57	3.57	3.57	3.57	50	50	50	50	3.57	3.57	3.57	3.57	3.57	3.57	3.57	3.57
50	50	50	3.57	3.57	3.57	3.57	3.57	3.57	3.57	3.57	3.57	50	50	50	3.57	3.57	3.57	3.57	3.57	50	50	3.57	3.57	3.57	3.57	3.57	3.57	3.57	3.57	3.57	50	50	50	50	3.57	50	50	50	50	50	3.57	3.57	3.57	3.57	3.57	3.57	3.57	3.57	3.57
50	50	3.57	3.57	3.57	3.57	3.57	3.57	3.57	3.57	3.57	3.57	3.57	50	50	3.57	3.57	3.57	3.57	3.57	50	3.57	3.57	3.57	3.57	3.57	3.57	3.57	3.57	3.57	3.57	3.57	50	50	50	50	50	50	50	50	3.57	3.57	3.57	3.57	3.57	3.57	3.57	3.57	3.57	3.57
50	3.57	3.57	3.57	3.57	3.57	3.57	3.57	3.57	3.57	3.57	3.57	3.57	3.57	50	50	50	3.57	50	50	3.57	3.57	3.57	3.57	3.57	3.57	3.57	3.57	3.57	3.57	3.57	3.57	3.57	50	50	50	50	50	50	3.57	3.57	3.57	3.57	3.57	3.57	3.57	3.57	3.57	3.57	3.57
50	3.57	3.57	3.57	3.57	3.57	3.57	3.57	3.57	3.57	3.57	3.57	3.57	3.57	50	50	50	50	50	50	3.57	3.57	3.57	3.57	3.57	3.57	3.57	3.57	3.57	3.57	3.57	3.57	3.57	50	50	50	50	50	50	3.57	3.57	3.57	3.57	3.57	3.57	3.57	3.57	3.57	3.57	3.57
50	3.57	3.57	3.57	3.57	3.57	3.57	3.57	3.57	3.57	3.57	3.57	3.57	3.57	50	50	50	50	50	50	3.57	3.57	3.57	3.57	3.57	3.57	3.57	3.57	3.57	3.57	3.57	3.57	3.57	50	50	50	50	50	50	3.57	3.57	3.57	3.57	3.57	3.57	3.57	3.57	3.57	3.57	3.57
3.57	3.57	3.57	3.57	3.57	3.57	3.57	3.57	3.57	3.57	3.57	3.57	3.57	3.57	3.57	50	50	50	50	3.57	3.57	3.57	3.57	3.57	3.57	3.57	3.57	3.57	3.57	3.57	3.57	3.57	3.57	3.57	50	50	50	50	3.57	3.57	3.57	3.57	3.57	3.57	3.57	3.57	3.57	3.57	3.57	3.57
50	3.57	3.57	3.57	3.57	3.57	3.57	3.57	3.57	3.57	3.57	3.57	3.57	3.57	50	50	50	50	50	50	3.57	3.57	3.57	3.57	3.57	3.57	3.57	3.57	3.57	3.57	3.57	3.57	3.57	50	50	50	50	50	50	3.57	3.57	3.57	3.57	3.57	3.57	3.57	3.57	3.57	3.57	3.57
50	3.57	3.57	3.57	3.57	3.57	3.57	3.57	3.57	3.57	3.57	3.57	3.57	3.57	50	50	50	3.57	50	50	3.57	3.57	3.57	3.57	3.57	3.57	3.57	3.57	3.57	3.57	3.57	3.57	3.57	50	50	50	50	50	50	3.57	3.57	3.57	3.57	3.57	3.57	3.57	3.57	3.57	3.57	3.57
50	3.57	3.57	3.57	3.57	3.57	3.57	3.57	3.57	3.57	3.57	3.57	3.57	3.57	50	3.57	3.57	3.57	3.57	3.57	3.57	3.57	3.57	3.57	3.57	3.57	3.57	3.57	3.57	3.57	3.57	3.57	3.57	50	50	50	50	50	50	3.57	3.57	3.57	3.57	3.57	3.57	3.57	3.57	3.57	3.57	3.57
50	50	3.57	3.57	3.57	3.57	3.57	3.57	3.57	3.57	3.57	3.57	3.57	50	50	3.57	3.57	3.57	3.57	3.57	50	3.57	3.57	3.57	3.57	3.57	3.57	3.57	3.57	3.57	3.57	3.57	50	50	50	50	50	50	50	50	3.57	3.57	3.57	3.57	3.57	3.57	3.57	3.57	3.57	3.57
50	50	50	3.57	3.57	3.57	3.57	3.57	3.57	3.57	3.57	3.57	50	50	3.57	3.57	3.57	3.57	3.57	3.57	3.57	50	3.57	3.57	3.57	3.57	3.57	3.57	3.57	3.57	3.57	50	50	50	50	50	50	50	50	50	50	3.57	3.57	3.57	3.57	3.57	3.57	3.57	3.57	3.57
50	50	50	50	3.57	3.57	3.57	3.57	3.57	3.57	3.57	50	50	50	50	3.57	3.57	3.57	3.57	3.57	50	50	50	3.57	3.57	3.57	3.57	3.57	3.57	3.57	50	50	50	50	50	50	50	50	50	50	50	50	3.57	3.57	3.57	3.57	3.57	3.57	3.57	50
50	50	50	50	50	50	50	3.57	50	50	50	50	50	50	50	3.57	3.57	3.57	3.57	3.57	50	50	0.2	50	50	50	3.57	50	50	50	50	50	50	50	50	50	50	3.57	50	50	50	50	50	50	50	3.57	50	50	50	50
50	50	50	50	3.57	3.57	3.57	3.57	3.57	3.57	3.57	50	50	50	50	50	50	3.57	50	0.2	0.2	0.2	0.2	0.2	0.2	0.2	50	50	50	50	50	50	50	50	3.57	3.57	3.57	3.57	3.57	3.57	3.57	50	50	50	50	50	50	50	0.2	0.2
50	50	50	3.57	3.57	3.57	3.57	3.57	3.57	3.57	3.57	3.57	50	50	50	50	50	50	0.2	0.2	0.2	0.2	0.2	0.2	0.2	0.2	0.2	50	50	50	50	50	50	3.57	3.57	3.57	3.57	3.57	3.57	3.57	3.57	3.57	50	50	50	50	50	0.2	0.2	0.2
50	50	3.57	3.57	3.57	3.57	3.57	3.57	3.57	3.57	3.57	3.57	3.57	50	50	50	50	0.2	0.2	0.2	0.2	0.2	0.2	0.2	0.2	0.2	0.2	0.2	50	50	50	50	3.57	3.57	3.57	3.57	3.57	3.57	3.57	3.57	3.57	3.57	3.57	50	50	50	0.2	0.2	0.2	0.2
50	3.57	3.57	3.57	3.57	3.57	3.57	3.57	3.57	3.57	3.57	3.57	3.57	3.57	50	50	0.2	0.2	0.2	0.2	0.2	0.2	0.2	0.2	0.2	0.2	0.2	0.2	0.2	50	50	3.57	3.57	3.57	3.57	3.57	3.57	3.57	3.57	3.57	3.57	3.57	3.57	3.57	50	0.2	0.2	0.2	0.2	0.2
50	3.57	3.57	3.57	3.57	3.57	3.57	3.57	3.57	3.57	3.57	3.57	3.57	3.57	50	50	0.2	0.2	0.2	0.2	0.2	0.2	0.2	0.2	0.2	0.2	0.2	0.2	0.2	50	50	3.57	3.57	3.57	3.57	3.57	3.57	3.57	3.57	3.57	3.57	3.57	3.57	3.57	50	0.2	0.2	0.2	0.2	0.2
50	3.57	3.57	3.57	3.57	3.57	3.57	3.57	3.57	3.57	3.57	3.57	3.57	3.57	50	50	0.2	0.2	0.2	0.2	0.2	0.2	0.2	0.2	0.2	0.2	0.2	0.2	0.2	50	50	3.57	3.57	3.57	3.57	3.57	3.57	3.57	3.57	3.57	3.57	3.57	3.57	3.57	50	0.2	0.2	0.2	0.2	0.2
3.57	3.57	3.57	3.57	3.57	3.57	3.57	3.57	3.57	3.57	3.57	3.57	3.57	3.57	3.57	0.2	0.2	0.2	0.2	0.2	0.2	0.2	0.2	0.2	0.2	0.2	0.2	0.2	0.2	0.2	3.57	3.57	3.57	3.57	3.57	3.57	3.57	3.57	3.57	3.57	3.57	3.57	3.57	3.57	0.2	0.2	0.2	0.2	0.2	0.2
50	3.57	3.57	3.57	3.57	3.57	3.57	3.57	3.57	3.57	3.57	3.57	3.57	3.57	50	50	0.2	0.2	0.2	0.2	0.2	0.2	0.2	0.2	0.2	0.2	0.2	0.2	0.2	50	50	3.57	3.57	3.57	3.57	3.57	3.57	3.57	3.57	3.57	3.57	3.57	3.57	3.57	50	0.2	0.2	0.2	0.2	0.2
50	3.57	3.57	3.57	3.57	3.57	3.57	3.57	3.57	3.57	3.57	3.57	3.57	3.57	50	50	0.2	0.2	0.2	0.2	0.2	0.2	0.2	0.2	0.2	0.2	0.2	0.2	0.2	50	50	3.57	3.57	3.57	3.57	3.57	3.57	3.57	3.57	3.57	3.57	3.57	3.57	3.57	50	0.2	0.2	0.2	0.2	0.2
50	3.57	3.57	3.57	3.57	3.57	3.57	3.57	3.57	3.57	3.57	3.57	3.57	3.57	50	50	0.2	0.2	0.2	0.2	0.2	0.2	0.2	0.2	0.2	0.2	0.2	0.2	0.2	0.2	50	3.57	3.57	3.57	3.57	3.57	3.57	3.57	3.57	3.57	3.57	3.57	3.57	3.57	50	0.2	0.2	0.2	0.2	0.2
50	50	3.57	3.57	3.57	3.57	3.57	3.57	3.57	3.57	3.57	3.57	3.57	50	50	50	50	0.2	0.2	0.2	0.2	0.2	0.2	0.2	0.2	0.2	0.2	0.2	0.2	0.2	0.2	0.2	3.57	3.57	3.57	3.57	3.57	3.57	3.57	3.57	3.57	3.57	3.57	50	50	50	0.2	0.2	0.2	0.2
50	50	50	3.57	3.57	3.57	3.57	3.57	3.57	3.57	3.57	3.57	50	50	50	50	50	50	0.2	0.2	0.2	0.2	0.2	0.2	0.2	0.2	0.2	0.2	0.2	0.2	0.2	0.2	50	3.57	3.57	3.57	3.57	3.57	3.57	3.57	3.57	3.57	50	50	50	50	50	0.2	0.2	0.2
50	50	50	50	3.57	3.57	3.57	0.2	3.57	3.57	3.57	50	50	50	50	50	50	50	50	0.2	0.2	3.57	0.2	0.2	0.2	0.2	0.2	0.2	0.2	0.2	0.2	0.2	0.2	50	3.57	3.57	3.57	3.57	0.2	3.57	3.57	50	50	50	50	50	50	50	0.2	0.2
50	50	50	50	0.2	0.2	0.2	0.2	0.2	0.2	0.2	50	50	50	50	50	50	50	3.57	3.57	3.57	3.57	3.57	3.57	3.57	50	50	0.2	0.2	0.2	0.2	0.2	50	50	50	0.2	0.2	0.2	0.2	0.2	0.2	0.2	50	50	50	50	50	50	50	50
50	50	50	0.2	0.2	0.2	0.2	0.2	0.2	0.2	0.2	0.2	50	50	50	50	50	3.57	3.57	3.57	3.57	3.57	3.57	3.57	3.57	3.57	50	0.2	0.2	0.2	0.2	0.2	50	50	0.2	0.2	0.2	0.2	0.2	0.2	0.2	0.2	0.2	50	50	50	50	50	50	50
50	50	0.2	0.2	0.2	0.2	0.2	0.2	0.2	0.2	0.2	0.2	0.2	50	50	50	3.57	3.57	3.57	3.57	3.57	3.57	3.57	3.57	3.57	3.57	3.57	50	50	0.2	50	50	50	0.2	0.2	0.2	0.2	0.2	0.2	0.2	0.2	0.2	0.2	0.2	50	50	50	50	50	50
50	0.2	0.2	0.2	0.2	0.2	0.2	0.2	0.2	0.2	0.2	0.2	0.2	0.2	50	3.57	3.57	3.57	3.57	3.57	3.57	3.57	3.57	3.57	3.57	3.57	3.57	3.57	50	50	50	50	0.2	0.2	0.2	0.2	0.2	0.2	0.2	0.2	0.2	0.2	0.2	0.2	0.2	50	50	50	50	3.57
50	0.2	0.2	0.2	0.2	0.2	0.2	0.2	0.2	0.2	0.2	0.2	0.2	0.2	50	3.57	3.57	3.57	3.57	3.57	3.57	3.57	3.57	3.57	3.57	3.57	3.57	3.57	50	50	50	50	0.2	0.2	0.2	0.2	0.2	0.2	0.2	0.2	0.2	0.2	0.2	0.2	0.2	50	50	50	50	3.57
50	0.2	0.2	0.2	0.2	0.2	0.2	0.2	0.2	0.2	0.2	0.2	0.2	0.2	50	3.57	3.57	3.57	3.57	3.57	3.57	3.57	3.57	3.57	3.57	3.57	3.57	3.57	50	50	50	50	0.2	0.2	0.2	0.2	0.2	0.2	0.2	0.2	0.2	0.2	0.2	0.2	0.2	50	50	50	50	3.57
0.2	0.2	0.2	0.2	0.2	0.2	0.2	0.2	0.2	0.2	0.2	0.2	0.2	0.2	3.57	3.57	3.57	3.57	3.57	3.57	3.57	3.57	3.57	3.57	3.57	3.57	3.57	3.57	3.57	50	50	0.2	0.2	0.2	0.2	0.2	0.2	0.2	0.2	0.2	0.2	0.2	0.2	0.2	0.2	0.2	50	50	3.57	3.57
50	0.2	0.2	0.2	0.2	0.2	0.2	0.2	0.2	0.2	0.2	0.2	0.2	0.2	50	3.57	3.57	3.57	3.57	3.57	3.57	3.57	3.57	3.57	3.57	3.57	3.57	3.57	50	50	50	50	0.2	0.2	0.2	0.2	0.2	0.2	0.2	0.2	0.2	0.2	0.2	0.2	0.2	50	50	50	50	3.57
50	0.2	0.2	0.2	0.2	0.2	0.2	0.2	0.2	0.2	0.2	0.2	0.2	0.2	50	3.57	3.57	3.57	3.57	3.57	3.57	3.57	3.57	3.57	3.57	3.57	3.57	3.57	50	50	50	50	0.2	0.2	0.2	0.2	0.2	0.2	0.2	0.2	0.2	0.2	0.2	0.2	0.2	50	50	50	50	3.57
50	0.2	0.2	0.2	0.2	0.2	0.2	0.2	0.2	0.2	0.2	0.2	0.2	0.2	50	3.57	3.57	3.57	3.57	3.57	3.57	3.57	3.57	3.57	3.57	3.57	3.57	3.57	50	50	50	50	0.2	0.2	0.2	0.2	0.2	0.2	0.2	0.2	0.2	0.2	0.2	0.2	0.2	50	50	50	50	3.57
50	50	0.2	0.2	0.2	0.2	0.2	0.2	0.2	0.2	0.2	0.2	0.2	50	50	50	3.57	3.57	3.57	3.57	3.57	3.57	3.57	3.57	3.57	3.57	3.57	50	50	50	3.57	50	50	0.2	0.2	0.2	0.2	0.2	0.2	0.2	0.2	0.2	0.2	0.2	50	3.57	50	50	50	50
50	50	50	0.2	0.2	0.2	0.2	0.2	0.2	0.2	0.2	0.2	50	50	50	50	50	3.57	3.57	3.57	3.57	3.57	3.57	3.57	3.57	3.57	50	50	3.57	3.57	3.57	3.57	3.57	50	0.2	0.2	0.2	0.2	0.2	0.2	0.2	0.2	0.2	3.57	3.57	3.57	3.57	3.57	50	50
50	50	50	50	0.2	0.2	0.2	0.2	0.2	0.2	0.2	50	50	50	50	50	50	50	3.57	3.57	3.57	3.57	3.57	3.57	3.57	50	50	50	3.57	3.57	3.57	3.57	3.57	50	50	0.2	0.2	0.2	0.2	0.2	0.2	0.2	50	3.57	3.57	3.57	3.57	3.57	50	50
50	50	50	50	50	50	50	0.2	50	50	50	50	50	50	50	50	50	50	50	50	50	3.57	3.57	50	50	50	50	3.57	3.57	3.57	3.57	3.57	3.57	3.57	50	50	0.2	50	0.2	50	50	50	3.57	3.57	3.57	3.57	3.57	3.57	3.57	50
50	50	50	50	0.2	0.2	0.2	0.2	0.2	0.2	0.2	50	50	50	50	50	50	50	50	3.57	3.57	3.57	3.57	3.57	3.57	3.57	50	50	3.57	3.57	3.57	3.57	3.57	0.2	0.2	0.2	0.2	0.2	0.2	0.2	50	50	50	3.57	3.57	3.57	3.57	3.57	50	50
50	50	50	0.2	0.2	0.2	0.2	0.2	0.2	0.2	0.2	0.2	50	50	50	50	50	50	3.57	3.57	3.57	3.57	3.57	3.57	3.57	3.57	3.57	50	3.57	3.57	3.57	3.57	3.57	0.2	0.2	0.2	0.2	0.2	0.2	0.2	0.2	50	50	3.57	3.57	3.57	3.57	3.57	50	50
50	50	0.2	0.2	0.2	0.2	0.2	0.2	0.2	0.2	0.2	0.2	0.2	50	50	50	50	3.57	3.57	3.57	3.57	3.57	3.57	3.57	3.57	3.57	3.57	3.57	50	50	3.57	0.2	0.2	0.2	0.2	0.2	0.2	0.2	0.2	0.2	0.2	0.2	50	50	50	3.57	50	50	50	0.2
50	0.2	0.2	0.2	0.2	0.2	0.2	0.2	0.2	0.2	0.2	0.2	0.2	0.2	50	50	3.57	3.57	3.57	3.57	3.57	3.57	3.57	3.57	3.57	3.57	3.57	3.57	3.57	50	0.2	0.2	0.2	0.2	0.2	0.2	0.2	0.2	0.2	0.2	0.2	0.2	0.2	50	50	50	50	50	0.2	0.2
50	0.2	0.2	0.2	0.2	0.2	0.2	0.2	0.2	0.2	0.2	0.2	0.2	0.2	50	50	3.57	3.57	3.57	3.57	3.57	3.57	3.57	3.57	3.57	3.57	3.57	3.57	3.57	50	0.2	0.2	0.2	0.2	0.2	0.2	0.2	0.2	0.2	0.2	0.2	0.2	0.2	50	50	50	50	50	0.2	0.2
50	0.2	0.2	0.2	0.2	0.2	0.2	0.2	0.2	0.2	0.2	0.2	0.2	0.2	50	50	3.57	3.57	3.57	3.57	3.57	3.57	3.57	3.57	3.57	3.57	3.57	3.57	3.57	50	0.2	0.2	0.2	0.2	0.2	0.2	0.2	0.2	0.2	0.2	0.2	0.2	0.2	50	50	50	50	50	0.2	0.2
0.2	0.2	0.2	0.2	0.2	0.2	0.2	0.2	0.2	0.2	0.2	0.2	0.2	0.2	0.2	3.57	3.57	3.57	3.57	3.57	3.57	3.57	3.57	3.57	3.57	3.57	3.57	3.57	3.57	0.2	0.2	0.2	0.2	0.2	0.2	0.2	0.2	0.2	0.2	0.2	0.2	0.2	0.2	0.2	50	50	50	0.2	0.2	0.2
50	0.2	0.2	0.2	0.2	0.2	0.2	0.2	0.2	0.2	0.2	0.2	0.2	0.2	50	50	3.57	3.57	3.57	3.57	3.57	3.57	3.57	3.57	3.57	3.57	3.57	3.57	3.57	50	0.2	0.2	0.2	0.2	0.2	0.2	0.2	0.2	0.2	0.2	0.2	0.2	0.2	50	50	50	50	50	0.2	0.2
50	0.2	0.2	0.2	0.2	0.2	0.2	0.2	0.2	0.2	0.2	0.2	0.2	0.2	50	50	3.57	3.57	3.57	3.57	3.57	3.57	3.57	3.57	3.57	3.57	3.57	3.57	3.57	50	0.2	0.2	0.2	0.2	0.2	0.2	0.2	0.2	0.2	0.2	0.2	0.2	0.2	50	50	50	50	50	0.2	0.2
50	0.2	0.2	0.2	0.2	0.2	0.2	0.2	0.2	0.2	0.2	0.2	0.2	0.2	50	50	3.57	3.57	3.57	3.57	3.57	3.57	3.57	3.57	3.57	3.57	3.57	3.57	3.57	50	0.2	0.2	0.2	0.2	0.2	0.2	0.2	0.2	0.2	0.2	0.2	0.2	0.2	50	50	50	50	0.2	0.2	0.2
50	50	0.2	0.2	0.2	0.2	0.2	0.2	0.2	0.2	0.2	0.2	0.2	50	50	50	50	3.57	3.57	3.57	3.57	3.57	3.57	3.57	3.57	3.57	3.57	3.57	50	50	50	0.2	0.2	0.2	0.2	0.2	0.2	0.2	0.2	0.2	0.2	0.2	50	50	50	0.2	0.2	0.2	0.2	0.2
50	50	50	0.2	0.2	0.2	0.2	0.2	0.2	0.2	0.2	0.2	50	50	50	50	50	50	3.57	3.57	3.57	3.57	3.57	3.57	3.57	3.57	3.57	50	50	50	50	50	0.2	0.2	0.2	0.2	0.2	0.2	0.2	0.2	0.2	50	50	50	50	0.2	0.2	0.2	0.2	0.2
50	50	50	50	0.2	0.2	0.2	0.2	0.2	0.2	0.2	50	50	50	50	50	50	50	50	3.57	3.57	3.57	3.57	3.57	3.57	3.57	50	50	50	50	50	50	50	0.2	0.2	0.2	0.2	0.2	0.2	0.2	50	50	50	50	0.2	0.2	0.2	0.2	0.2	0.2
50	50	50	50	50	50	50	0.2	50	50	50	50	50	50	50	50	50	0.2	50	50	50	50	3.57	50	50	50	50	50	50	50	50	50	3.57	50	50	50	0.2	50	50	50	50	50	50	50	50	0.2	0.2	0.2	0.2	0.2
50	50	50	50	50	50	50	50	50	50	50	50	50	50	50	0.2	0.2	0.2	0.2	0.2	50	50	50	50	50	50	50	50	50	50	3.57	3.57	3.57	3.57	3.57	50	50	50	50	50	50	50	50	50	50	0.2	0.2	0.2	0.2	0.2
50	50	50	50	50	50	50	50	50	50	50	50	50	50	50	0.2	0.2	0.2	0.2	0.2	50	50	50	50	50	50	50	50	50	50	3.57	3.57	3.57	3.57	3.57	50	50	50	50	50	50	50	50	50	50	50	50	0.2	50	50
50	50	50	50	50	50	50	3.57	50	50	50	50	50	50	0.2	0.2	0.2	0.2	0.2	0.2	0.2	50	50	0.2	50	50	50	50	50	3.57	3.57	3.57	3.57	3.57	3.57	3.57	50	50	50	50	50	50	0.2	50	50	50	50	50	50	50
50	50	50	50	3.57	3.57	3.57	3.57	3.57	3.57	3.57	50	50	50	50	0.2	0.2	0.2	0.2	0.2	0.2	0.2	0.2	0.2	0.2	0.2	0.2	50	50	50	3.57	3.57	3.57	3.57	3.57	50	50	50	50	0.2	0.2	0.2	0.2	0.2	0.2	0.2	50	50	50	50
50	50	50	3.57	3.57	3.57	3.57	3.57	3.57	3.57	3.57	3.57	50	50	50	0.2	0.2	0.2	0.2	0.2	0.2	0.2	0.2	0.2	0.2	0.2	0.2	0.2	50	50	3.57	3.57	3.57	3.57	3.57	50	50	50	0.2	0.2	0.2	0.2	0.2	0.2	0.2	0.2	0.2	50	50	50
50	50	3.57	3.57	3.57	3.57	3.57	3.57	3.57	3.57	3.57	3.57	3.57	50	50	50	50	0.2	0.2	0.2	0.2	0.2	0.2	0.2	0.2	0.2	0.2	0.2	0.2	50	50	50	3.57	50	50	50	50	0.2	0.2	0.2	0.2	0.2	0.2	0.2	0.2	0.2	0.2	0.2	50	50
50	3.57	3.57	3.57	3.57	3.57	3.57	3.57	3.57	3.57	3.57	3.57	3.57	3.57	50	50	50	0.2	0.2	0.2	0.2	0.2	0.2	0.2	0.2	0.2	0.2	0.2	0.2	0.2	50	50	50	50	50	50	0.2	0.2	0.2	0.2	0.2	0.2	0.2	0.2	0.2	0.2	0.2	0.2	0.2	50
50	3.57	3.57	3.57	3.57	3.57	3.57	3.57	3.57	3.57	3.57	3.57	3.57	3.57	50	50	50	0.2	0.2	0.2	0.2	0.2	0.2	0.2	0.2	0.2	0.2	0.2	0.2	0.2	50	50	50	50	50	50	0.2	0.2	0.2	0.2	0.2	0.2	0.2	0.2	0.2	0.2	0.2	0.2	0.2	50
50	3.57	3.57	3.57	3.57	3.57	3.57	3.57	3.57	3.57	3.57	3.57	3.57	3.57	50	50	50	0.2	0.2	0.2	0.2	0.2	0.2	0.2	0.2	0.2	0.2	0.2	0.2	0.2	50	50	50	50	50	50	0.2	0.2	0.2	0.2	0.2	0.2	0.2	0.2	0.2	0.2	0.2	0.2	0.2	50
3.57	3.57	3.57	3.57	3.57	3.57	3.57	3.57	3.57	3.57	3.57	3.57	3.57	3.57	3.57	50	0.2	0.2	0.2	0.2	0.2	0.2	0.2	0.2	0.2	0.2	0.2	0.2	0.2	0.2	0.2	50	50	50	50	0.2	0.2	0.2	0.2	0.2	0.2	0.2	0.2	0.2	0.2	0.2	0.2	0.2	0.2	0.2
50	3.57	3.57	3.57	3.57	3.57	3.57	3.57	3.57	3.57	3.57	3.57	3.57	3.57	50	50	50	0.2	0.2	0.2	0.2	0.2	0.2	0.2	0.2	0.2	0.2	0.2	0.2	0.2	50	50	50	50	50	50	0.2	0.2	0.2	0.2	0.2	0.2	0.2	0.2	0.2	0.2	0.2	0.2	0.2	50
50	3.57	3.57	3.57	3.57	3.57	3.57	3.57	3.57	3.57	3.57	3.57	3.57	3.57	50	50	50	0.2	0.2	0.2	0.2	0.2	0.2	0.2	0.2	0.2	0.2	0.2	0.2	0.2	50	50	3.57	50	50	50	0.2	0.2	0.2	0.2	0.2	0.2	0.2	0.2	0.2	0.2	0.2	0.2	0.2	50
50	3.57	3.57	3.57	3.57	3.57	3.57	3.57	3.57	3.57	3.57	3.57	3.57	3.57	50	50	50	0.2	0.2	0.2	0.2	0.2	0.2	0.2	0.2	0.2	0.2	0.2	0.2	3.57	3.57	3.57	3.57	3.57	3.57	3.57	0.2	0.2	0.2	0.2	0.2	0.2	0.2	0.2	0.2	0.2	0.2	0.2	0.2	50
50	50	3.57	3.57	3.57	3.57	3.57	3.57	3.57	3.57	3.57	3.57	3.57	50	50	50	50	50	0.2	0.2	0.2	0.2	0.2	0.2	0.2	0.2	0.2	0.2	3.57	3.57	3.57	3.57	3.57	3.57	3.57	3.57	3.57	0.2	0.2	0.2	0.2	0.2	0.2	0.2	0.2	0.2	0.2	0.2	50	50
50	50	50	3.57	3.57	3.57	3.57	3.57	3.57	3.57	3.57	3.57	50	3.57	50	50	50	50	50	0.2	0.2	0.2	0.2	0.2	0.2	0.2	0.2	0.2	3.57	3.57	3.57	3.57	3.57	3.57	3.57	3.57	3.57	50	0.2	0.2	0.2	0.2	0.2	0.2	0.2	0.2	0.2	50	50	50
50	50	50	0.2	3.57	3.57	3.57	3.57	3.57	3.57	3.57	3.57	3.57	3.57	3.57	3.57	50	50	50	50	3.57	0.2	0.2	0.2	0.2	0.2	0.2	50	3.57	3.57	3.57	3.57	3.57	3.57	3.57	3.57	3.57	50	50	0.2	0.2	0.2	0.2	0.2	0.2	3.57	50	50	50	50
50	0.2	0.2	0.2	0.2	0.2	50	3.57	50	50	50	3.57	3.57	3.57	3.57	3.57	50	50	3.57	3.57	3.57	3.57	3.57	0.2	50	50	50	3.57	3.57	3.57	3.57	3.57	3.57	3.57	3.57	3.57	3.57	3.57	50	50	50	50	0.2	3.57	3.57	3.57	3.57	3.57	50	50
50	0.2	0.2	0.2	0.2	0.2	50	50	50	50	3.57	3.57	3.57	3.57	3.57	3.57	3.57	50	3.57	3.57	3.57	3.57	3.57	50	50	50	50	50	3.57	3.57	3.57	3.57	3.57	3.57	3.57	3.57	3.57	50	50	50	50	50	50	3.57	3.57	3.57	3.57	3.57	50	50
0.2	0.2	0.2	0.2	0.2	0.2	0.2	50	50	50	50	3.57	3.57	3.57	3.57	3.57	50	3.57	3.57	3.57	3.57	3.57	3.57	3.57	50	50	50	50	3.57	3.57	3.57	3.57	3.57	3.57	3.57	3.57	3.57	50	50	50	50	50	3.57	3.57	3.57	3.57	3.57	3.57	3.57	50
50	0.2	0.2	0.2	0.2	0.2	50	50	50	50	50	3.57	3.57	3.57	3.57	3.57	0.2	50	3.57	3.57	3.57	3.57	3.57	50	50	50	50	50	3.57	3.57	3.57	3.57	3.57	3.57	3.57	3.57	3.57	50	50	50	50	50	50	3.57	3.57	3.57	3.57	3.57	50	50
50	0.2	0.2	0.2	0.2	0.2	50	0.2	50	50	50	50	50	3.57	0.2	0.2	0.2	0.2	3.57	3.57	3.57	3.57	3.57	50	50	50	3.57	50	50	3.57	3.57	3.57	3.57	3.57	3.57	3.57	50	50	50	50	0.2	50	50	3.57	3.57	3.57	3.57	3.57	50	50
50	50	50	0.2	0.2	0.2	0.2	0.2	0.2	0.2	0.2	50	50	50	0.2	0.2	0.2	0.2	0.2	50	3.57	50	50	3.57	3.57	3.57	3.57	3.57	3.57	3.57	50	50	3.57	50	50	50	50	0.2	0.2	0.2	0.2	0.2	0.2	0.2	50	3.57	50	50	50	50
50	50	50	0.2	0.2	0.2	0.2	0.2	0.2	0.2	0.2	0.2	50	0.2	0.2	0.2	0.2	0.2	0.2	0.2	50	50	3.57	3.57	3.57	3.57	3.57	3.57	3.57	3.57	3.57	50	50	50	50	50	0.2	0.2	0.2	0.2	0.2	0.2	0.2	0.2	0.2	50	50	50	50	50
50	50	0.2	0.2	0.2	0.2	0.2	0.2	0.2	0.2	0.2	0.2	0.2	50	0.2	0.2	0.2	0.2	0.2	50	50	3.57	3.57	3.57	3.57	3.57	3.57	3.57	3.57	3.57	3.57	3.57	50	50	50	0.2	0.2	0.2	0.2	0.2	0.2	0.2	0.2	0.2	0.2	0.2	50	50	50	50
50	0.2	0.2	0.2	0.2	0.2	0.2	0.2	0.2	0.2	0.2	0.2	0.2	0.2	0.2	0.2	0.2	0.2	0.2	50	3.57	3.57	3.57	3.57	3.57	3.57	3.57	3.57	3.57	3.57	3.57	3.57	3.57	50	0.2	0.2	0.2	0.2	0.2	0.2	0.2	0.2	0.2	0.2	0.2	0.2	0.2	50	50	50
50	0.2	0.2	0.2	0.2	0.2	0.2	0.2	0.2	0.2	0.2	0.2	0.2	0.2	50	50	0.2	50	50	50	3.57	3.57	3.57	3.57	3.57	3.57	3.57	3.57	3.57	3.57	3.57	3.57	3.57	50	0.2	0.2	0.2	0.2	0.2	0.2	0.2	0.2	0.2	0.2	0.2	0.2	0.2	50	50	50
50	0.2	0.2	0.2	0.2	0.2	0.2	0.2	0.2	0.2	0.2	0.2	0.2	0.2	50	50	0.2	50	50	50	3.57	3.57	3.57	3.57	3.57	3.57	3.57	3.57	3.57	3.57	3.57	3.57	3.57	50	0.2	0.2	0.2	0.2	0.2	0.2	0.2	0.2	0.2	0.2	0.2	0.2	0.2	50	50	50
0.2	0.2	0.2	0.2	0.2	0.2	0.2	0.2	0.2	0.2	0.2	0.2	0.2	0.2	0.2	0.2	0.2	0.2	0.2	3.57	3.57	3.57	3.57	3.57	3.57	3.57	3.57	3.57	3.57	3.57	3.57	3.57	3.57	0.2	0.2	0.2	0.2	0.2	0.2	0.2	0.2	0.2	0.2	0.2	0.2	0.2	0.2	0.2	50	50
50	0.2	0.2	0.2	0.2	0.2	0.2	0.2	0.2	0.2	0.2	0.2	0.2	0.2	0.2	0.2	0.2	0.2	0.2	50	3.57	3.57	3.57	3.57	3.57	3.57	3.57	3.57	3.57	3.57	3.57	3.57	3.57	50	0.2	0.2	0.2	0.2	0.2	0.2	0.2	0.2	0.2	0.2	0.2	0.2	0.2	50	50	50
50	0.2	0.2	0.2	0.2	0.2	0.2	0.2	0.2	0.2	0.2	0.2	0.2	0.2	0.2	0.2	0.2	0.2	0.2	0.2	3.57	3.57	3.57	3.57	3.57	3.57	3.57	3.57	3.57	3.57	3.57	3.57	3.57	50	0.2	0.2	0.2	0.2	0.2	0.2	0.2	0.2	0.2	0.2	0.2	0.2	0.2	50	50	50
50	0.2	0.2	0.2	0.2	0.2	0.2	0.2	0.2	0.2	0.2	0.2	0.2	0.2	0.2	0.2	0.2	0.2	0.2	50	3.57	3.57	3.57	3.57	3.57	3.57	3.57	3.57	3.57	3.57	3.57	3.57	3.57	50	0.2	0.2	0.2	0.2	0.2	0.2	0.2	0.2	0.2	0.2	0.2	0.2	0.2	50	50	50
50	50	0.2	0.2	0.2	0.2	0.2	0.2	0.2	0.2	0.2	0.2	0.2	50	0.2	0.2	0.2	0.2	3.57	50	50	3.57	3.57	3.57	3.57	3.57	3.57	3.57	3.57	3.57	3.57	3.57	50	50	0.2	0.2	0.2	0.2	0.2	0.2	0.2	0.2	0.2	0.2	0.2	0.2	50	50	50	50
50	50	50	0.2	0.2	0.2	0.2	0.2	0.2	0.2	0.2	0.2	50	50	50	50	3.57	3.57	3.57	3.57	3.57	50	3.57	3.57	3.57	3.57	3.57	3.57	3.57	3.57	3.57	50	0.2	0.2	0.2	0.2	0.2	0.2	0.2	0.2	0.2	0.2	0.2	0.2	0.2	50	50	50	50	50
50	50	50	50	0.2	0.2	0.2	0.2	0.2	0.2	0.2	50	50	50	50	50	3.57	3.57	3.57	3.57	3.57	50	50	3.57	3.57	3.57	3.57	3.57	3.57	3.57	50	50	0.2	0.2	0.2	0.2	0.2	0.2	0.2	0.2	0.2	0.2	0.2	0.2	50	50	50	50	50	50
50	50	50	50	50	50	50	0.2	50	50	50	50	50	50	50	3.57	3.57	3.57	3.57	3.57	3.57	3.57	50	50	50	50	3.57	50	50	50	50	0.2	0.2	0.2	0.2	0.2	0.2	0.2	50	50	0.2	50	50	50	50	50	50	50	50	50
50	50	50	50	50	50	50	3.57	50	50	50	50	50	50	50	50	3.57	3.57	3.57	3.57	3.57	50	50	50	0.2	50	50	50	50	50	50	50	0.2	0.2	0.2	0.2	0.2	50	50	50	50	50	3.57	50	50	50	50	50	50	50
50	50	50	50	3.57	3.57	3.57	3.57	3.57	3.57	3.57	50	50	50	50	50	3.57	3.57	3.57	3.57	3.57	0.2	0.2	0.2	0.2	0.2	0.2	0.2	50	50	50	50	0.2	0.2	0.2	0.2	0.2	50	50	3.57	3.57	3.57	3.57	3.57	3.57	3.57	50	50	50	50
50	50	50	3.57	3.57	3.57	3.57	3.57	3.57	3.57	3.57	3.57	50	50	50	50	50	50	3.57	50	0.2	0.2	0.2	0.2	0.2	0.2	0.2	0.2	0.2	50	50	50	50	50	0.2	50	50	50	3.57	3.57	3.57	3.57	3.57	3.57	3.57	3.57	3.57	50	50	50
50	50	3.57	3.57	3.57	3.57	3.57	3.57	3.57	3.57	3.57	3.57	3.57	50	50	50	50	50	50	0.2	0.2	0.2	0.2	0.2	0.2	0.2	0.2	0.2	0.2	0.2	50	50	50	50	50	50	50	3.57	3.57	3.57	3.57	3.57	3.57	3.57	3.57	3.57	3.57	3.57	50	50
50	3.57	3.57	3.57	3.57	3.57	3.57	3.57	3.57	3.57	3.57	3.57	3.57	3.57	50	50	50	50	0.2	0.2	0.2	0.2	0.2	0.2	0.2	0.2	0.2	0.2	0.2	0.2	0.2	50	50	50	50	50	3.57	3.57	3.57	3.57	3.57	3.57	3.57	3.57	3.57	3.57	3.57	3.57	3.57	50
50	3.57	3.57	3.57	3.57	3.57	3.57	3.57	3.57	3.57	3.57	3.57	3.57	3.57	50	50	50	50	0.2	0.2	0.2	0.2	0.2	0.2	0.2	0.2	0.2	0.2	0.2	0.2	0.2	50	50	50	50	50	3.57	3.57	3.57	3.57	3.57	3.57	3.57	3.57	3.57	3.57	3.57	3.57	3.57	50
50	3.57	3.57	3.57	3.57	3.57	3.57	3.57	3.57	3.57	3.57	3.57	3.57	3.57	50	50	50	50	0.2	0.2	0.2	0.2	0.2	0.2	0.2	0.2	0.2	0.2	0.2	0.2	0.2	50	50	50	50	50	3.57	3.57	3.57	3.57	3.57	3.57	3.57	3.57	3.57	3.57	3.57	3.57	3.57	50
3.57	3.57	3.57	3.57	3.57	3.57	3.57	3.57	3.57	3.57	3.57	3.57	3.57	3.57	3.57	50	50	0.2	0.2	0.2	0.2	0.2	0.2	0.2	0.2	0.2	0.2	0.2	0.2	0.2	0.2	0.2	50	50	50	3.57	3.57	3.57	3.57	3.57	3.57	3.57	3.57	3.57	3.57	3.57	3.57	3.57	3.57	3.57
50	3.57	3.57	3.57	3.57	3.57	3.57	3.57	3.57	3.57	3.57	3.57	3.57	3.57	50	50	50	50	0.2	0.2	0.2	0.2	0.2	0.2	0.2	0.2	0.2	0.2	0.2	0.2	0.2	50	50	50	50	50	3.57	3.57	3.57	3.57	3.57	3.57	3.57	3.57	3.57	3.57	3.57	3.57	3.57	50
50	3.57	3.57	3.57	3.57	3.57	3.57	3.57	3.57	3.57	3.57	3.57	3.57	3.57	50	50	50	50	0.2	0.2	0.2	0.2	0.2	0.2	0.2	0.2	0.2	0.2	0.2	0.2	0.2	50	50	50	50	50	3.57	3.57	3.57	3.57	3.57	3.57	3.57	3.57	3.57	3.57	3.57	3.57	3.57	50
50	3.57	3.57	3.57	3.57	3.57	3.57	3.57	3.57	3.57	3.57	3.57	3.57	3.57	50	3.57	50	50	0.2	0.2	0.2	0.2	0.2	0.2	0.2	0.2	0.2	0.2	0.2	0.2	0.2	50	0.2	50	50	50	3.57	3.57	3.57	3.57	3.57	3.57	3.57	3.57	3.57	3.57	3.57	3.57	3.57	50
50	50	3.57	3.57	3.57	3.57	3.57	3.57	3.57	3.57	3.57	3.57	3.57	3.57	3.57	3.57	3.57	3.57	50	0.2	0.2	0.2	0.2	0.2	0.2	0.2	0.2	0.2	0.2	0.2	0.2	0.2	0.2	0.2	0.2	50	50	3.57	3.57	3.57	3.57	3.57	3.57	3.57	3.57	3.57	3.57	3.57	50	50
50	50	50	3.57	3.57	3.57	3.57	3.57	3.57	3.57	3.57	3.57	50	3.57	3.57	3.57	3.57	3.57	50	50	0.2	0.2	0.2	0.2	0.2	0.2	0.2	0.2	0.2	50	0.2	0.2	0.2	0.2	0.2	50	50	50	3.57	3.57	3.57	3.57	3.57	3.57	3.57	3.57	3.57	50	50	50
50	50	50	50	3.57	3.57	3.57	3.57	3.57	3.57	3.57	50	3.57	3.57	3.57	3.57	3.57	3.57	3.57	50	50	0.2	0.2	0.2	0.2	0.2	0.2	0.2	50	0.2	0.2	0.2	0.2	0.2	0.2	0.2	50	50	50	3.57	3.57	3.57	3.57	3.57	3.57	3.57	50	50	50	50
50	50	50	3.57	50	50	50	3.57	50	50	3.57	50	50	3.57	3.57	3.57	3.57	3.57	50	50	50	50	50	50	0.2	0.2	0.2	0.2	0.2	0.2	0.2	0.2	0.2	0.2	0.2	50	50	50	50	50	50	50	3.57	50	50	50	50	50	50	0.2
50	3.57	3.57	3.57	3.57	3.57	50	50	3.57	3.57	3.57	3.57	3.57	3.57	3.57	3.57	3.57	3.57	50	50	50	50	50	50	50	0.2	0.2	0.2	0.2	0.2	0.2	0.2	0.2	0.2	0.2	50	50	50	50	50	50	50	50	50	50	50	0.2	0.2	0.2	0.2
50	3.57	3.57	3.57	3.57	3.57	50	50	3.57	3.57	3.57	3.57	3.57	50	50	3.57	50	50	0.2	50	50	50	50	50	0.2	0.2	0.2	0.2	0.2	0.2	0.2	50	0.2	50	50	50	50	50	50	50	50	50	50	50	50	0.2	0.2	0.2	0.2	0.2
3.57	3.57	3.57	3.57	3.57	3.57	3.57	3.57	3.57	3.57	3.57	3.57	3.57	3.57	50	50	0.2	0.2	0.2	0.2	0.2	50	50	50	50	0.2	0.2	0.2	0.2	0.2	50	50	50	50	50	50	50	50	50	50	50	50	50	50	50	0.2	0.2	0.2	0.2	0.2
50	3.57	3.57	3.57	3.57	3.57	50	50	3.57	3.57	3.57	3.57	3.57	50	50	50	0.2	0.2	0.2	0.2	0.2	50	50	50	50	0.2	0.2	0.2	0.2	0.2	50	50	50	50	50	50	50	50	50	50	50	50	50	50	50	0.2	0.2	0.2	0.2	0.2
50	3.57	3.57	3.57	3.57	3.57	50	0.2	3.57	3.57	3.57	3.57	3.57	50	50	0.2	0.2	0.2	0.2	0.2	0.2	0.2	50	50	50	0.2	50	0.2	50	50	50	50	50	50	50	50	50	50	0.2	50	50	50	50	50	0.2	0.2	0.2	0.2	0.2	0.2
50	50	50	3.57	0.2	0.2	0.2	0.2	0.2	0.2	3.57	50	50	50	50	50	0.2	0.2	0.2	0.2	0.2	50	0.2	0.2	0.2	0.2	0.2	0.2	0.2	50	50	50	50	50	50	0.2	0.2	0.2	0.2	0.2	0.2	0.2	50	50	50	0.2	0.2	0.2	0.2	0.2
50	50	50	0.2	0.2	0.2	0.2	0.2	0.2	0.2	0.2	0.2	50	50	50	50	0.2	0.2	0.2	0.2	0.2	0.2	0.2	0.2	0.2	0.2	0.2	0.2	0.2	0.2	50	50	50	50	0.2	0.2	0.2	0.2	0.2	0.2	0.2	0.2	0.2	50	50	0.2	0.2	0.2	0.2	0.2
50	50	0.2	0.2	0.2	0.2	0.2	0.2	0.2	0.2	0.2	0.2	0.2	50	50	50	50	50	0.2	50	0.2	0.2	0.2	0.2	0.2	0.2	0.2	0.2	0.2	0.2	0.2	50	50	0.2	0.2	0.2	0.2	0.2	0.2	0.2	0.2	0.2	0.2	0.2	50	0.2	0.2	0.2	0.2	0.2
50	0.2	0.2	0.2	0.2	0.2	0.2	0.2	0.2	0.2	0.2	0.2	0.2	0.2	50	50	50	50	50	0.2	0.2	0.2	0.2	0.2	0.2	0.2	0.2	0.2	0.2	0.2	0.2	0.2	0.2	0.2	0.2	0.2	0.2	0.2	0.2	0.2	0.2	0.2	0.2	0.2	0.2	50	0.2	0.2	0.2	0.2
50	0.2	0.2	0.2	0.2	0.2	0.2	0.2	0.2	0.2	0.2	0.2	0.2	0.2	50	50	50	50	50	0.2	0.2	0.2	0.2	0.2	0.2	0.2	0.2	0.2	0.2	0.2	0.2	0.2	0.2	0.2	0.2	0.2	0.2	0.2	0.2	0.2	0.2	0.2	0.2	0.2	0.2	50	50	50	50	0.2
50	0.2	0.2	0.2	0.2	0.2	0.2	0.2	0.2	0.2	0.2	0.2	0.2	0.2	50	50	50	50	50	0.2	0.2	0.2	0.2	0.2	0.2	0.2	0.2	0.2	0.2	0.2	0.2	0.2	0.2	0.2	0.2	0.2	0.2	0.2	0.2	0.2	0.2	0.2	0.2	0.2	0.2	50	50	50	50	50
0.2	0.2	0.2	0.2	0.2	0.2	0.2	0.2	0.2	0.2	0.2	0.2	0.2	0.2	0.2	50	50	50	0.2	0.2	0.2	0.2	0.2	0.2	0.2	0.2	0.2	0.2	0.2	0.2	0.2	0.2	0.2	0.2	0.2	0.2	0.2	0.2	0.2	0.2	0.2	0.2	0.2	0.2	0.2	0.2	50	50	50	50
50	0.2	0.2	0.2	0.2	0.2	0.2	0.2	0.2	0.2	0.2	0.2	0.2	0.2	50	50	50	50	50	0.2	0.2	0.2	0.2	0.2	0.2	0.2	0.2	0.2	0.2	0.2	0.2	0.2	0.2	0.2	0.2	0.2	0.2	0.2	0.2	0.2	0.2	0.2	0.2	0.2	0.2	50	50	50	50	50
50	0.2	0.2	0.2	0.2	0.2	0.2	0.2	0.2	0.2	0.2	0.2	0.2	0.2	50	50	50	50	50	0.2	0.2	0.2	0.2	0.2	0.2	0.2	0.2	0.2	0.2	0.2	0.2	0.2	0.2	0.2	0.2	0.2	0.2	0.2	0.2	0.2	0.2	0.2	0.2	0.2	0.2	50	50	50	50	50
50	0.2	0.2	0.2	0.2	0.2	0.2	0.2	0.2	0.2	0.2	0.2	0.2	0.2	50	50	50	0.2	50	0.2	0.2	0.2	0.2	0.2	0.2	0.2	0.2	0.2	0.2	0.2	0.2	0.2	0.2	0.2	0.2	0.2	0.2	0.2	0.2	0.2	0.2	0.2	0.2	0.2	0.2	50	50	50	0.2	50
50	50	0.2	0.2	0.2	0.2	0.2	0.2	0.2	0.2	0.2	0.2	0.2	50	0.2	0.2	0.2	0.2	0.2	0.2	0.2	0.2	0.2	0.2	0.2	0.2	0.2	0.2	0.2	0.2	0.2	50	50	0.2	0.2	0.2	0.2	0.2	0.2	0.2	0.2	0.2	0.2	0.2	50	0.2	0.2	0.2	0.2	0.2
50	50	50	0.2	0.2	0.2	0.2	0.2	0.2	0.2	0.2	0.2	50	0.2	0.2	0.2	0.2	0.2	0.2	0.2	0.2	0.2	0.2	0.2	0.2	0.2	0.2	0.2	0.2	0.2	50	50	50	50	0.2	0.2	0.2	0.2	0.2	0.2	0.2	0.2	0.2	50	0.2	0.2	0.2	0.2	0.2	0.2
50	50	50	50	0.2	0.2	0.2	0.2	0.2	0.2	0.2	50	50	0.2	0.2	0.2	0.2	0.2	0.2	0.2	0.2	0.2	0.2	0.2	0.2	0.2	0.2	0.2	0.2	3.57	50	50	50	50	50	0.2	0.2	0.2	3.57	0.2	0.2	0.2	50	50	0.2	0.2	0.2	0.2	0.2	0.2
50	50	0.2	0.2	0.2	0.2	0.2	0.2	0.2	50	50	50	50	0.2	0.2	0.2	0.2	0.2	0.2	0.2	0.2	0.2	50	50	50	0.2	3.57	3.57	3.57	3.57	3.57	3.57	3.57	50	50	3.57	3.57	3.57	3.57	3.57	3.57	3.57	50	50	0.2	0.2	0.2	0.2	0.2	0.2
50	0.2	0.2	0.2	0.2	0.2	0.2	0.2	0.2	0.2	50	50	0.2	0.2	0.2	0.2	0.2	0.2	0.2	0.2	0.2	0.2	0.2	50	50	3.57	3.57	3.57	3.57	3.57	3.57	3.57	3.57	3.57	3.57	3.57	3.57	3.57	3.57	3.57	3.57	3.57	3.57	0.2	0.2	0.2	0.2	0.2	0.2	0.2
50	0.2	0.2	0.2	0.2	0.2	0.2	0.2	0.2	0.2	50	50	50	0.2	0.2	0.2	0.2	0.2	0.2	0.2	0.2	0.2	50	50	50	3.57	3.57	3.57	3.57	3.57	3.57	3.57	3.57	3.57	3.57	3.57	3.57	3.57	3.57	3.57	3.57	3.57	3.57	50	0.2	0.2	0.2	0.2	0.2	0.2
50	0.2	0.2	0.2	0.2	0.2	0.2	0.2	0.2	0.2	50	50	50	0.2	0.2	0.2	0.2	0.2	0.2	0.2	0.2	0.2	50	50	50	3.57	3.57	3.57	3.57	3.57	3.57	3.57	3.57	3.57	3.57	3.57	3.57	3.57	3.57	3.57	3.57	3.57	3.57	50	0.2	0.2	0.2	0.2	0.2	0.2
0.2	0.2	0.2	0.2	0.2	0.2	0.2	0.2	0.2	0.2	0.2	50	50	0.2	0.2	0.2	0.2	0.2	0.2	0.2	0.2	0.2	50	50	3.57	3.57	3.57	3.57	3.57	3.57	3.57	3.57	3.57	3.57	3.57	3.57	3.57	3.57	3.57	3.57	3.57	3.57	3.57	3.57	0.2	0.2	0.2	0.2	0.2	0.2
50	0.2	0.2	0.2	0.2	0.2	0.2	0.2	0.2	0.2	50	50	50	50	0.2	0.2	0.2	0.2	0.2	0.2	0.2	50	50	50	50	3.57	3.57	3.57	3.57	3.57	3.57	3.57	3.57	3.57	3.57	3.57	3.57	3.57	3.57	3.57	3.57	3.57	3.57	50	50	0.2	0.2	0.2	0.2	0.2
50	0.2	0.2	0.2	0.2	0.2	0.2	0.2	0.2	0.2	50	50	50	50	50	50	50	3.57	50	50	50	50	50	50	50	3.57	3.57	3.57	3.57	3.57	3.57	3.57	3.57	3.57	3.57	3.57	3.57	3.57	3.57	3.57	3.57	3.57	3.57	50	50	3.57	50	50	0.2	50
50	0.2	0.2	0.2	0.2	0.2	0.2	0.2	0.2	0.2	50	50	50	50	50	3.57	3.57	3.57	3.57	3.57	50	50	50	50	50	3.57	3.57	3.57	3.57	3.57	3.57	3.57	3.57	3.57	3.57	3.57	3.57	3.57	3.57	3.57	3.57	3.57	3.57	3.57	3.57	3.57	3.57	3.57	50	0.2
50	50	0.2	0.2	0.2	0.2	0.2	0.2	0.2	0.2	50	50	50	50	50	3.57	3.57	3.57	3.57	3.57	50	50	50	0.2	50	50	3.57	3.57	3.57	3.57	3.57	3.57	3.57	50	50	3.57	3.57	3.57	3.57	3.57	3.57	3.57	50	3.57	3.57	3.57	3.57	3.57	50	0.2
50	0.2	0.2	0.2	0.2	0.2	50	0.2	0.2	0.2	0.2	0.2	50	50	3.57	3.57	3.57	3.57	3.57	3.57	3.57	0.2	0.2	0.2	0.2	0.2	50	50	50	3.57	50	50	50	3.57	3.57	3.57	3.57	3.57	3.57	50	50	50	3.57	3.57	3.57	3.57	3.57	3.57	0.2	0.2
50	0.2	0.2	0.2	0.2	0.2	50	0.2	0.2	0.2	0.2	0.2	50	50	50	3.57	3.57	3.57	3.57	3.57	50	0.2	0.2	0.2	0.2	0.2	50	50	50	50	50	50	50	3.57	3.57	3.57	3.57	3.57	50	50	50	50	50	3.57	3.57	3.57	3.57	3.57	50	0.2
0.2	0.2	0.2	0.2	0.2	0.2	0.2	0.2	0.2	0.2	0.2	0.2	0.2	50	50	3.57	3.57	3.57	3.57	3.57	0.2	0.2	0.2	0.2	0.2	0.2	0.2	50	50	50	50	50	3.57	3.57	3.57	3.57	3.57	3.57	3.57	50	50	50	50	3.57	3.57	3.57	3.57	3.57	50	0.2
50	0.2	0.2	0.2	0.2	0.2	50	0.2	0.2	0.2	0.2	0.2	50	50	50	50	50	3.57	50	50	50	0.2	0.2	0.2	0.2	0.2	50	50	50	50	50	50	50	3.57	3.57	3.57	3.57	3.57	50	50	50	50	50	50	50	3.57	50	50	50	50
50	0.2	0.2	0.2	0.2	0.2	50	0.2	0.2	0.2	0.2	0.2	50	50	50	50	50	50	50	50	50	0.2	0.2	0.2	0.2	0.2	50	50	50	50	50	50	50	3.57	3.57	3.57	3.57	3.57	50	50	50	50	50	50	50	50	50	50	50	50
50	50	50	0.2	50	50	50	50	50	0.2	50	50	50	50	50	50	50	50	50	50	50	50	50	0.2	50	50	50	50	50	50	50	50	50	50	50	3.57	50	50	50	50	50	50	50	50	50	50	50	50	50	50
[truncated: 230 more columns]

## Sheet: Fig 4c-2
50	50	50	50	50	50	50	3.57	50	50	50	50	50	50	50	50	50	50	50	50	50	3.57	50	50	50	50	50	50	50	50	50	50	50	50	50	3.57	50	50	50	50	50	50	50	50	3.57	50	50	50	50	50
50	50	50	50	3.57	3.57	3.57	3.57	3.57	3.57	3.57	50	50	50	50	50	50	50	3.57	3.57	3.57	3.57	3.57	3.57	3.57	50	50	50	50	50	50	50	3.57	3.57	3.57	3.57	3.57	3.57	3.57	50	50	50	3.57	3.57	3.57	3.57	3.57	50	50	50
50	50	50	3.57	3.57	3.57	3.57	3.57	3.57	3.57	3.57	3.57	50	50	50	50	50	3.57	3.57	3.57	3.57	3.57	3.57	3.57	3.57	3.57	50	50	50	50	50	3.57	3.57	3.57	3.57	3.57	3.57	3.57	3.57	3.57	50	50	3.57	3.57	3.57	3.57	3.57	50	50	50
50	50	3.57	3.57	3.57	3.57	3.57	3.57	3.57	3.57	3.57	3.57	3.57	50	50	50	3.57	3.57	3.57	3.57	3.57	3.57	3.57	3.57	3.57	3.57	3.57	50	50	50	3.57	3.57	3.57	3.57	3.57	3.57	3.57	3.57	3.57	3.57	3.57	3.57	3.57	3.57	3.57	3.57	3.57	3.57	50	3.57
50	3.57	3.57	3.57	3.57	3.57	3.57	3.57	3.57	3.57	3.57	3.57	3.57	3.57	50	3.57	3.57	3.57	3.57	3.57	3.57	3.57	3.57	3.57	3.57	3.57	3.57	3.57	50	3.57	3.57	3.57	3.57	3.57	3.57	3.57	3.57	3.57	3.57	3.57	3.57	3.57	3.57	3.57	3.57	3.57	3.57	50	3.57	3.57
50	3.57	3.57	3.57	3.57	3.57	3.57	3.57	3.57	3.57	3.57	3.57	3.57	3.57	50	3.57	3.57	3.57	3.57	3.57	3.57	3.57	3.57	3.57	3.57	3.57	3.57	3.57	50	3.57	3.57	3.57	3.57	3.57	3.57	3.57	3.57	3.57	3.57	3.57	3.57	3.57	3.57	3.57	3.57	3.57	3.57	50	3.57	3.57
50	3.57	3.57	3.57	3.57	3.57	3.57	3.57	3.57	3.57	3.57	3.57	3.57	3.57	50	3.57	3.57	3.57	3.57	3.57	3.57	3.57	3.57	3.57	3.57	3.57	3.57	3.57	50	3.57	3.57	3.57	3.57	3.57	3.57	3.57	3.57	3.57	3.57	3.57	3.57	3.57	50	50	3.57	50	50	50	3.57	3.57
3.57	3.57	3.57	3.57	3.57	3.57	3.57	3.57	3.57	3.57	3.57	3.57	3.57	3.57	3.57	3.57	3.57	3.57	3.57	3.57	3.57	3.57	3.57	3.57	3.57	3.57	3.57	3.57	3.57	3.57	3.57	3.57	3.57	3.57	3.57	3.57	3.57	3.57	3.57	3.57	3.57	3.57	3.57	50	50	50	50	3.57	3.57	3.57
50	3.57	3.57	3.57	3.57	3.57	3.57	3.57	3.57	3.57	3.57	3.57	3.57	3.57	50	3.57	3.57	3.57	3.57	3.57	3.57	3.57	3.57	3.57	3.57	3.57	3.57	3.57	50	3.57	3.57	3.57	3.57	3.57	3.57	3.57	3.57	3.57	3.57	3.57	3.57	3.57	50	50	50	0.2	50	50	3.57	3.57
50	3.57	3.57	3.57	3.57	3.57	3.57	3.57	3.57	3.57	3.57	3.57	3.57	3.57	50	3.57	3.57	3.57	3.57	3.57	3.57	3.57	3.57	3.57	3.57	3.57	3.57	3.57	50	3.57	3.57	3.57	3.57	3.57	3.57	3.57	3.57	3.57	3.57	3.57	3.57	3.57	50	0.2	0.2	0.2	0.2	0.2	3.57	3.57
50	3.57	3.57	3.57	3.57	3.57	3.57	3.57	3.57	3.57	3.57	3.57	3.57	3.57	50	3.57	3.57	3.57	3.57	3.57	3.57	3.57	3.57	3.57	3.57	3.57	3.57	3.57	50	3.57	3.57	3.57	3.57	3.57	3.57	3.57	3.57	3.57	3.57	3.57	3.57	3.57	50	0.2	0.2	0.2	0.2	0.2	3.57	3.57
50	50	3.57	3.57	3.57	3.57	3.57	3.57	3.57	3.57	3.57	3.57	3.57	50	50	50	3.57	3.57	3.57	3.57	3.57	3.57	3.57	3.57	3.57	3.57	3.57	50	50	50	3.57	3.57	3.57	3.57	3.57	3.57	3.57	3.57	3.57	3.57	3.57	50	0.2	0.2	0.2	0.2	0.2	0.2	0.2	3.57
50	50	50	3.57	3.57	3.57	3.57	3.57	3.57	3.57	3.57	3.57	50	50	50	50	50	3.57	3.57	3.57	3.57	3.57	3.57	3.57	3.57	3.57	50	50	50	50	50	3.57	3.57	3.57	3.57	3.57	3.57	3.57	3.57	3.57	50	50	50	0.2	0.2	0.2	0.2	0.2	50	50
50	50	50	3.57	3.57	3.57	3.57	3.57	3.57	3.57	3.57	3.57	50	50	50	50	50	50	3.57	3.57	3.57	3.57	3.57	3.57	3.57	50	50	3.57	50	50	50	50	3.57	3.57	3.57	3.57	3.57	3.57	3.57	50	50	50	50	0.2	0.2	0.2	0.2	0.2	50	0.2
50	3.57	3.57	3.57	3.57	3.57	50	3.57	50	3.57	3.57	3.57	3.57	3.57	50	50	3.57	3.57	3.57	3.57	3.57	3.57	50	50	50	3.57	3.57	3.57	3.57	3.57	50	50	50	50	50	3.57	50	50	50	50	50	50	50	50	50	0.2	50	0.2	0.2	0.2
50	3.57	3.57	3.57	3.57	3.57	50	50	50	3.57	3.57	3.57	3.57	3.57	50	50	3.57	3.57	3.57	3.57	3.57	50	50	50	50	3.57	3.57	3.57	3.57	3.57	50	50	50	50	50	50	50	50	50	50	50	50	50	50	50	50	50	0.2	0.2	0.2
3.57	3.57	3.57	3.57	3.57	3.57	3.57	50	3.57	3.57	3.57	3.57	3.57	3.57	3.57	3.57	3.57	3.57	3.57	3.57	3.57	3.57	50	50	3.57	3.57	3.57	3.57	3.57	3.57	3.57	50	50	50	50	50	50	50	50	50	50	50	50	50	50	50	0.2	0.2	0.2	0.2
50	3.57	3.57	3.57	3.57	3.57	50	50	50	3.57	3.57	3.57	3.57	3.57	50	50	3.57	3.57	3.57	3.57	3.57	50	50	50	50	3.57	3.57	3.57	3.57	3.57	50	50	50	50	50	50	50	50	50	50	50	50	50	50	50	50	50	0.2	0.2	0.2
50	3.57	3.57	3.57	3.57	3.57	50	3.57	50	3.57	3.57	3.57	3.57	3.57	50	50	3.57	3.57	3.57	3.57	3.57	0.2	50	50	50	3.57	3.57	3.57	3.57	3.57	50	50	50	50	50	50	50	50	3.57	50	50	50	50	50	50	50	50	0.2	0.2	0.2
50	50	50	3.57	3.57	3.57	3.57	3.57	3.57	3.57	3.57	3.57	50	50	50	50	50	50	3.57	0.2	0.2	0.2	0.2	0.2	0.2	50	50	3.57	50	50	50	50	50	50	50	3.57	3.57	3.57	3.57	3.57	3.57	3.57	50	50	50	50	50	50	50	0.2
50	50	50	3.57	3.57	3.57	3.57	3.57	3.57	3.57	3.57	3.57	50	50	50	50	50	0.2	0.2	0.2	0.2	0.2	0.2	0.2	0.2	0.2	50	50	50	50	50	50	50	50	3.57	3.57	3.57	3.57	3.57	3.57	3.57	3.57	3.57	50	50	50	50	50	50	50
50	50	3.57	3.57	3.57	3.57	3.57	3.57	3.57	3.57	3.57	3.57	3.57	50	50	50	0.2	0.2	0.2	0.2	0.2	0.2	0.2	0.2	0.2	0.2	0.2	50	50	50	50	50	50	3.57	3.57	3.57	3.57	3.57	3.57	3.57	3.57	3.57	3.57	3.57	50	50	50	50	50	50
50	3.57	3.57	3.57	3.57	3.57	3.57	3.57	3.57	3.57	3.57	3.57	3.57	3.57	50	0.2	0.2	0.2	0.2	0.2	0.2	0.2	0.2	0.2	0.2	0.2	0.2	0.2	50	50	50	50	3.57	3.57	3.57	3.57	3.57	3.57	3.57	3.57	3.57	3.57	3.57	3.57	3.57	50	50	50	50	3.57
50	3.57	3.57	3.57	3.57	3.57	3.57	3.57	3.57	3.57	3.57	3.57	3.57	3.57	50	0.2	0.2	0.2	0.2	0.2	0.2	0.2	0.2	0.2	0.2	0.2	0.2	0.2	50	50	50	50	3.57	3.57	3.57	3.57	3.57	3.57	3.57	3.57	3.57	3.57	3.57	3.57	3.57	50	50	50	50	3.57
50	3.57	3.57	3.57	3.57	3.57	3.57	3.57	3.57	3.57	3.57	3.57	3.57	3.57	50	0.2	0.2	0.2	0.2	0.2	0.2	0.2	0.2	0.2	0.2	0.2	0.2	0.2	50	50	50	50	3.57	3.57	3.57	3.57	3.57	3.57	3.57	3.57	3.57	3.57	3.57	3.57	3.57	50	50	50	50	3.57
3.57	3.57	3.57	3.57	3.57	3.57	3.57	3.57	3.57	3.57	3.57	3.57	3.57	3.57	0.2	0.2	0.2	0.2	0.2	0.2	0.2	0.2	0.2	0.2	0.2	0.2	0.2	0.2	0.2	50	50	3.57	3.57	3.57	3.57	3.57	3.57	3.57	3.57	3.57	3.57	3.57	3.57	3.57	3.57	3.57	50	50	3.57	3.57
50	3.57	3.57	3.57	3.57	3.57	3.57	3.57	3.57	3.57	3.57	3.57	3.57	3.57	50	0.2	0.2	0.2	0.2	0.2	0.2	0.2	0.2	0.2	0.2	0.2	0.2	0.2	50	50	50	50	3.57	3.57	3.57	3.57	3.57	3.57	3.57	3.57	3.57	3.57	3.57	3.57	3.57	50	50	50	50	3.57
50	3.57	3.57	3.57	3.57	3.57	3.57	3.57	3.57	3.57	3.57	3.57	3.57	3.57	50	0.2	0.2	0.2	0.2	0.2	0.2	0.2	0.2	0.2	0.2	0.2	0.2	0.2	50	50	50	50	3.57	3.57	3.57	3.57	3.57	3.57	3.57	3.57	3.57	3.57	3.57	3.57	3.57	50	50	50	50	3.57
50	3.57	3.57	3.57	3.57	3.57	3.57	3.57	3.57	3.57	3.57	3.57	3.57	3.57	50	0.2	0.2	0.2	0.2	0.2	0.2	0.2	0.2	0.2	0.2	0.2	0.2	0.2	50	50	50	50	3.57	3.57	3.57	3.57	3.57	3.57	3.57	3.57	3.57	3.57	3.57	3.57	3.57	50	50	50	50	3.57
50	50	3.57	3.57	3.57	3.57	3.57	3.57	3.57	3.57	3.57	3.57	3.57	50	50	50	0.2	0.2	0.2	0.2	0.2	0.2	0.2	0.2	0.2	0.2	0.2	50	50	50	50	50	50	3.57	3.57	3.57	3.57	3.57	3.57	3.57	3.57	3.57	3.57	3.57	50	50	50	50	50	50
50	50	50	3.57	3.57	3.57	3.57	3.57	3.57	3.57	3.57	3.57	50	50	50	50	50	0.2	0.2	0.2	0.2	0.2	0.2	0.2	0.2	0.2	50	50	50	50	50	50	50	50	3.57	3.57	3.57	3.57	3.57	3.57	3.57	3.57	3.57	50	50	50	50	50	50	50
50	50	50	0.2	3.57	3.57	3.57	3.57	3.57	3.57	3.57	50	50	50	50	50	50	50	0.2	0.2	0.2	0.2	0.2	0.2	0.2	50	50	50	3.57	50	50	50	50	50	0.2	3.57	3.57	3.57	3.57	3.57	3.57	3.57	50	50	50	50	3.57	50	50	50
50	0.2	0.2	0.2	0.2	0.2	50	3.57	50	50	50	50	50	50	50	3.57	50	50	50	50	50	0.2	50	50	50	50	3.57	3.57	3.57	3.57	3.57	50	0.2	0.2	0.2	0.2	0.2	50	3.57	50	0.2	50	50	50	3.57	3.57	3.57	3.57	3.57	50
50	0.2	0.2	0.2	0.2	0.2	50	50	50	50	50	50	3.57	3.57	3.57	3.57	3.57	3.57	3.57	50	50	50	50	50	50	50	3.57	3.57	3.57	3.57	3.57	50	0.2	0.2	0.2	0.2	0.2	50	0.2	0.2	0.2	0.2	0.2	50	3.57	3.57	3.57	3.57	3.57	50
0.2	0.2	0.2	0.2	0.2	0.2	0.2	50	50	50	50	3.57	3.57	3.57	3.57	3.57	3.57	3.57	3.57	3.57	50	50	50	50	50	3.57	3.57	3.57	3.57	3.57	3.57	0.2	0.2	0.2	0.2	0.2	0.2	0.2	0.2	0.2	0.2	0.2	0.2	3.57	3.57	3.57	3.57	3.57	3.57	3.57
50	0.2	0.2	0.2	0.2	0.2	50	50	50	50	50	3.57	3.57	3.57	3.57	3.57	3.57	3.57	3.57	3.57	50	50	50	50	50	50	3.57	3.57	3.57	3.57	3.57	50	0.2	0.2	0.2	0.2	0.2	0.2	0.2	0.2	0.2	0.2	0.2	0.2	3.57	3.57	3.57	3.57	3.57	50
50	0.2	0.2	0.2	0.2	0.2	50	50	50	50	50	3.57	3.57	3.57	3.57	3.57	3.57	3.57	3.57	3.57	50	50	50	50	50	50	3.57	3.57	3.57	3.57	3.57	50	0.2	0.2	0.2	0.2	0.2	50	0.2	0.2	0.2	0.2	0.2	50	3.57	3.57	3.57	3.57	3.57	50
50	50	50	0.2	50	50	50	50	50	50	3.57	3.57	3.57	3.57	3.57	3.57	3.57	3.57	3.57	3.57	3.57	50	50	50	50	50	50	50	3.57	50	50	50	50	50	0.2	50	50	50	0.2	0.2	0.2	0.2	0.2	50	50	50	3.57	50	50	50
50	50	50	50	50	50	50	0.2	50	50	50	3.57	3.57	3.57	3.57	3.57	3.57	3.57	3.57	3.57	50	50	50	50	3.57	50	50	50	50	50	50	50	50	50	50	50	50	50	50	3.57	0.2	50	50	50	50	50	50	50	50	50
50	50	50	50	0.2	0.2	0.2	0.2	0.2	0.2	0.2	3.57	3.57	3.57	3.57	3.57	3.57	3.57	3.57	3.57	50	3.57	3.57	3.57	3.57	3.57	3.57	3.57	50	50	50	50	50	50	50	50	3.57	3.57	3.57	3.57	3.57	3.57	3.57	50	50	50	50	50	50	50
50	50	50	0.2	0.2	0.2	0.2	0.2	0.2	0.2	0.2	3.57	3.57	3.57	3.57	3.57	3.57	3.57	3.57	3.57	3.57	3.57	3.57	3.57	3.57	3.57	3.57	3.57	3.57	50	50	50	50	50	50	3.57	3.57	3.57	3.57	3.57	3.57	3.57	3.57	3.57	50	50	50	50	50	50
50	50	0.2	0.2	0.2	0.2	0.2	0.2	0.2	0.2	0.2	0.2	3.57	3.57	3.57	3.57	3.57	3.57	3.57	3.57	3.57	3.57	3.57	3.57	3.57	3.57	3.57	3.57	3.57	3.57	50	50	50	50	3.57	3.57	3.57	3.57	3.57	3.57	3.57	3.57	3.57	3.57	3.57	50	50	50	50	50
50	0.2	0.2	0.2	0.2	0.2	0.2	0.2	0.2	0.2	0.2	0.2	0.2	0.2	50	3.57	50	50	3.57	3.57	3.57	3.57	3.57	3.57	3.57	3.57	3.57	3.57	3.57	3.57	3.57	50	50	3.57	3.57	3.57	3.57	3.57	3.57	3.57	3.57	3.57	3.57	3.57	3.57	3.57	50	50	50	50
50	0.2	0.2	0.2	0.2	0.2	0.2	0.2	0.2	0.2	0.2	0.2	0.2	0.2	50	50	50	50	3.57	3.57	3.57	3.57	3.57	3.57	3.57	3.57	3.57	3.57	3.57	3.57	3.57	50	50	3.57	3.57	3.57	3.57	3.57	3.57	3.57	3.57	3.57	3.57	3.57	3.57	3.57	50	50	50	50
50	0.2	0.2	0.2	0.2	0.2	0.2	0.2	0.2	0.2	0.2	0.2	0.2	0.2	50	50	50	50	3.57	3.57	3.57	3.57	3.57	3.57	3.57	3.57	3.57	3.57	3.57	3.57	3.57	50	50	3.57	3.57	3.57	3.57	3.57	3.57	3.57	3.57	3.57	3.57	3.57	3.57	3.57	50	50	50	50
0.2	0.2	0.2	0.2	0.2	0.2	0.2	0.2	0.2	0.2	0.2	0.2	0.2	0.2	0.2	50	50	3.57	3.57	3.57	3.57	3.57	3.57	3.57	3.57	3.57	3.57	3.57	3.57	3.57	3.57	3.57	3.57	3.57	3.57	3.57	3.57	3.57	3.57	3.57	3.57	3.57	3.57	3.57	3.57	3.57	3.57	50	50	50
50	0.2	0.2	0.2	0.2	0.2	0.2	0.2	0.2	0.2	0.2	0.2	0.2	0.2	50	50	50	50	3.57	3.57	3.57	3.57	3.57	3.57	3.57	3.57	3.57	3.57	3.57	3.57	3.57	50	50	3.57	3.57	3.57	3.57	3.57	3.57	3.57	3.57	3.57	3.57	3.57	3.57	3.57	50	50	50	3.57
50	0.2	0.2	0.2	0.2	0.2	0.2	0.2	0.2	0.2	0.2	0.2	0.2	0.2	50	50	50	50	3.57	3.57	3.57	3.57	3.57	3.57	3.57	3.57	3.57	3.57	3.57	3.57	3.57	50	50	3.57	3.57	3.57	3.57	3.57	3.57	3.57	3.57	3.57	3.57	3.57	3.57	3.57	50	3.57	3.57	3.57
50	0.2	0.2	0.2	0.2	0.2	0.2	0.2	0.2	0.2	0.2	0.2	0.2	0.2	3.57	50	50	50	3.57	3.57	3.57	3.57	3.57	3.57	3.57	3.57	3.57	3.57	3.57	3.57	3.57	50	50	3.57	3.57	3.57	3.57	3.57	3.57	3.57	3.57	3.57	3.57	3.57	3.57	3.57	50	3.57	3.57	3.57
50	50	0.2	0.2	0.2	0.2	0.2	0.2	0.2	0.2	0.2	0.2	3.57	3.57	3.57	3.57	3.57	50	50	3.57	3.57	3.57	3.57	3.57	3.57	3.57	3.57	3.57	3.57	3.57	50	50	50	50	3.57	3.57	3.57	3.57	3.57	3.57	3.57	3.57	3.57	3.57	3.57	50	3.57	3.57	3.57	3.57
50	50	50	0.2	0.2	0.2	0.2	0.2	0.2	0.2	0.2	0.2	3.57	3.57	3.57	3.57	3.57	50	50	50	3.57	3.57	3.57	3.57	3.57	3.57	3.57	3.57	3.57	50	50	50	50	50	50	3.57	3.57	3.57	3.57	3.57	3.57	3.57	3.57	3.57	50	50	50	3.57	3.57	3.57
50	50	50	50	0.2	0.2	0.2	3.57	0.2	0.2	0.2	3.57	3.57	3.57	3.57	3.57	3.57	3.57	50	50	50	3.57	0.2	3.57	3.57	3.57	3.57	3.57	50	50	50	50	50	50	50	50	3.57	0.2	3.57	3.57	3.57	3.57	3.57	50	50	50	50	3.57	3.57	3.57
50	50	50	50	3.57	3.57	3.57	3.57	3.57	3.57	3.57	50	3.57	3.57	3.57	3.57	3.57	50	50	0.2	0.2	0.2	0.2	0.2	0.2	0.2	50	50	50	50	50	50	50	50	0.2	0.2	0.2	0.2	0.2	0.2	0.2	50	50	50	50	50	50	50	50	3.57
50	50	50	3.57	3.57	3.57	3.57	3.57	3.57	3.57	3.57	3.57	3.57	3.57	3.57	3.57	3.57	50	0.2	0.2	0.2	0.2	0.2	0.2	0.2	0.2	0.2	50	50	50	50	50	50	0.2	0.2	0.2	0.2	0.2	0.2	0.2	0.2	0.2	50	50	50	50	50	50	50	50
50	50	3.57	3.57	3.57	3.57	3.57	3.57	3.57	3.57	3.57	3.57	3.57	50	3.57	50	50	0.2	0.2	0.2	0.2	0.2	0.2	0.2	0.2	0.2	0.2	0.2	50	50	50	50	0.2	0.2	0.2	0.2	0.2	0.2	0.2	0.2	0.2	0.2	0.2	50	50	50	3.57	50	50	50
50	3.57	3.57	3.57	3.57	3.57	3.57	3.57	3.57	3.57	3.57	3.57	3.57	3.57	50	50	0.2	0.2	0.2	0.2	0.2	0.2	0.2	0.2	0.2	0.2	0.2	0.2	0.2	50	50	0.2	0.2	0.2	0.2	0.2	0.2	0.2	0.2	0.2	0.2	0.2	0.2	0.2	3.57	3.57	3.57	3.57	3.57	50
50	3.57	3.57	3.57	3.57	3.57	3.57	3.57	3.57	3.57	3.57	3.57	3.57	3.57	50	50	0.2	0.2	0.2	0.2	0.2	0.2	0.2	0.2	0.2	0.2	0.2	0.2	0.2	50	50	0.2	0.2	0.2	0.2	0.2	0.2	0.2	0.2	0.2	0.2	0.2	0.2	0.2	3.57	3.57	3.57	3.57	3.57	50
50	3.57	3.57	3.57	3.57	3.57	3.57	3.57	3.57	3.57	3.57	3.57	3.57	3.57	50	50	0.2	0.2	0.2	0.2	0.2	0.2	0.2	0.2	0.2	0.2	0.2	0.2	0.2	50	50	0.2	0.2	0.2	0.2	0.2	0.2	0.2	0.2	0.2	0.2	0.2	0.2	3.57	3.57	3.57	3.57	3.57	3.57	3.57
3.57	3.57	3.57	3.57	3.57	3.57	3.57	3.57	3.57	3.57	3.57	3.57	3.57	3.57	3.57	0.2	0.2	0.2	0.2	0.2	0.2	0.2	0.2	0.2	0.2	0.2	0.2	0.2	0.2	0.2	0.2	0.2	0.2	0.2	0.2	0.2	0.2	0.2	0.2	0.2	0.2	0.2	0.2	0.2	3.57	3.57	3.57	3.57	3.57	3.57
50	3.57	3.57	3.57	3.57	3.57	3.57	3.57	3.57	3.57	3.57	3.57	3.57	3.57	50	50	0.2	0.2	0.2	0.2	0.2	0.2	0.2	0.2	0.2	0.2	0.2	0.2	0.2	50	50	0.2	0.2	0.2	0.2	0.2	0.2	0.2	0.2	0.2	0.2	0.2	0.2	0.2	3.57	3.57	3.57	3.57	3.57	50
50	3.57	3.57	3.57	3.57	3.57	3.57	3.57	3.57	3.57	3.57	3.57	3.57	3.57	50	50	0.2	0.2	0.2	0.2	0.2	0.2	0.2	0.2	0.2	0.2	0.2	0.2	0.2	50	50	0.2	0.2	0.2	0.2	0.2	0.2	0.2	0.2	0.2	0.2	0.2	0.2	0.2	50	50	3.57	50	50	50
50	3.57	3.57	3.57	3.57	3.57	3.57	3.57	3.57	3.57	3.57	3.57	3.57	3.57	50	50	0.2	0.2	0.2	0.2	0.2	0.2	0.2	0.2	0.2	0.2	0.2	0.2	0.2	50	50	0.2	0.2	0.2	0.2	0.2	0.2	0.2	0.2	0.2	0.2	0.2	0.2	0.2	3.57	50	50	50	50	50
50	50	3.57	3.57	3.57	3.57	3.57	3.57	3.57	3.57	3.57	3.57	3.57	50	50	50	50	0.2	0.2	0.2	0.2	0.2	0.2	0.2	0.2	0.2	0.2	0.2	50	50	50	50	0.2	0.2	0.2	0.2	0.2	0.2	0.2	0.2	0.2	0.2	3.57	3.57	3.57	3.57	3.57	50	50	50
50	50	50	3.57	3.57	3.57	3.57	3.57	3.57	3.57	3.57	3.57	50	50	50	50	50	50	0.2	0.2	0.2	0.2	0.2	0.2	0.2	0.2	0.2	50	50	50	50	50	50	0.2	0.2	0.2	0.2	0.2	0.2	0.2	0.2	0.2	3.57	3.57	3.57	3.57	3.57	50	50	50
50	50	50	50	3.57	3.57	3.57	3.57	3.57	3.57	0.2	50	50	50	50	50	50	50	50	0.2	0.2	0.2	0.2	0.2	0.2	0.2	0.2	50	50	50	50	50	50	50	0.2	0.2	0.2	0.2	0.2	0.2	0.2	3.57	3.57	3.57	3.57	3.57	3.57	3.57	50	50
50	50	50	0.2	50	50	50	3.57	0.2	0.2	0.2	0.2	0.2	50	50	50	50	50	3.57	50	50	50	0.2	50	0.2	0.2	0.2	0.2	0.2	50	50	50	50	50	0.2	50	50	0.2	50	3.57	50	50	3.57	3.57	3.57	3.57	3.57	50	50	50
50	0.2	0.2	0.2	0.2	0.2	50	50	0.2	0.2	0.2	0.2	0.2	50	50	3.57	3.57	3.57	3.57	3.57	3.57	3.57	50	50	0.2	0.2	0.2	0.2	0.2	50	50	50	0.2	0.2	0.2	0.2	0.2	3.57	3.57	3.57	3.57	3.57	3.57	3.57	3.57	3.57	3.57	50	50	50
50	0.2	0.2	0.2	0.2	0.2	50	0.2	0.2	0.2	0.2	0.2	0.2	0.2	3.57	3.57	3.57	3.57	3.57	3.57	3.57	3.57	3.57	0.2	0.2	0.2	0.2	0.2	0.2	0.2	50	50	0.2	0.2	0.2	0.2	0.2	3.57	3.57	3.57	3.57	3.57	50	50	3.57	50	50	50	50	50
0.2	0.2	0.2	0.2	0.2	0.2	0.2	50	0.2	0.2	0.2	0.2	0.2	50	3.57	3.57	3.57	3.57	3.57	3.57	3.57	3.57	3.57	50	0.2	0.2	0.2	0.2	0.2	50	50	0.2	0.2	0.2	0.2	0.2	3.57	3.57	3.57	3.57	3.57	3.57	3.57	50	50	50	50	50	50	3.57
50	0.2	0.2	0.2	0.2	0.2	50	50	0.2	0.2	0.2	0.2	0.2	50	3.57	3.57	3.57	3.57	3.57	3.57	3.57	3.57	3.57	50	0.2	0.2	0.2	0.2	0.2	50	50	50	0.2	0.2	0.2	0.2	0.2	3.57	3.57	3.57	3.57	3.57	50	50	50	50	50	50	50	50
50	0.2	0.2	0.2	0.2	0.2	50	3.57	50	50	0.2	50	50	3.57	3.57	3.57	3.57	3.57	3.57	3.57	3.57	3.57	3.57	3.57	50	50	0.2	3.57	50	50	50	50	0.2	0.2	0.2	0.2	0.2	3.57	3.57	3.57	3.57	3.57	50	50	3.57	50	50	50	50	50
50	50	50	0.2	3.57	3.57	3.57	3.57	3.57	3.57	3.57	50	50	50	3.57	3.57	3.57	3.57	3.57	3.57	3.57	3.57	3.57	50	3.57	3.57	3.57	3.57	3.57	3.57	3.57	50	50	50	0.2	50	50	50	50	3.57	50	3.57	3.57	3.57	3.57	3.57	3.57	3.57	50	50
50	50	50	3.57	3.57	3.57	3.57	3.57	3.57	3.57	3.57	3.57	50	50	3.57	3.57	3.57	3.57	3.57	3.57	3.57	3.57	3.57	3.57	3.57	3.57	3.57	3.57	3.57	3.57	3.57	3.57	50	50	50	50	50	50	50	50	3.57	3.57	3.57	3.57	3.57	3.57	3.57	3.57	3.57	50
50	50	3.57	3.57	3.57	3.57	3.57	3.57	3.57	3.57	3.57	3.57	3.57	50	3.57	3.57	3.57	3.57	3.57	3.57	3.57	3.57	3.57	3.57	3.57	3.57	3.57	3.57	3.57	3.57	3.57	3.57	3.57	50	50	50	50	50	50	3.57	3.57	3.57	3.57	3.57	3.57	3.57	3.57	3.57	3.57	3.57
50	3.57	3.57	3.57	3.57	3.57	3.57	3.57	3.57	3.57	3.57	3.57	3.57	3.57	50	3.57	3.57	3.57	3.57	3.57	3.57	3.57	3.57	3.57	3.57	3.57	3.57	3.57	3.57	3.57	3.57	3.57	3.57	3.57	50	50	50	50	3.57	3.57	3.57	3.57	3.57	3.57	3.57	3.57	3.57	3.57	3.57	3.57
50	3.57	3.57	3.57	3.57	3.57	3.57	3.57	3.57	3.57	3.57	3.57	3.57	3.57	50	50	50	50	3.57	50	50	3.57	3.57	3.57	3.57	3.57	3.57	3.57	3.57	3.57	3.57	3.57	3.57	3.57	50	50	50	50	3.57	3.57	3.57	3.57	3.57	3.57	3.57	3.57	3.57	3.57	3.57	3.57
50	3.57	3.57	3.57	3.57	3.57	3.57	3.57	3.57	3.57	3.57	3.57	3.57	3.57	50	50	50	50	50	50	50	3.57	3.57	3.57	3.57	3.57	3.57	3.57	3.57	3.57	3.57	3.57	3.57	3.57	50	50	50	50	3.57	3.57	3.57	3.57	3.57	3.57	3.57	3.57	3.57	3.57	3.57	3.57
3.57	3.57	3.57	3.57	3.57	3.57	3.57	3.57	3.57	3.57	3.57	3.57	3.57	3.57	3.57	50	50	50	50	50	3.57	3.57	3.57	3.57	3.57	3.57	3.57	3.57	3.57	3.57	3.57	3.57	3.57	3.57	3.57	50	50	3.57	3.57	3.57	3.57	3.57	3.57	3.57	3.57	3.57	3.57	3.57	3.57	3.57
50	3.57	3.57	3.57	3.57	3.57	3.57	3.57	3.57	3.57	3.57	3.57	3.57	3.57	50	50	3.57	50	50	50	50	3.57	3.57	3.57	3.57	3.57	3.57	3.57	3.57	3.57	3.57	3.57	3.57	3.57	50	50	50	50	3.57	3.57	3.57	3.57	3.57	3.57	3.57	3.57	3.57	3.57	3.57	3.57
50	3.57	3.57	3.57	3.57	3.57	3.57	3.57	3.57	3.57	3.57	3.57	3.57	3.57	3.57	3.57	3.57	3.57	3.57	50	50	3.57	3.57	3.57	3.57	3.57	3.57	3.57	3.57	3.57	3.57	3.57	3.57	3.57	50	50	50	50	3.57	3.57	3.57	3.57	3.57	3.57	3.57	3.57	3.57	3.57	3.57	3.57
50	3.57	3.57	3.57	3.57	3.57	3.57	3.57	3.57	3.57	3.57	3.57	3.57	3.57	3.57	3.57	3.57	3.57	3.57	50	50	3.57	3.57	3.57	3.57	3.57	3.57	3.57	3.57	3.57	3.57	3.57	3.57	3.57	50	3.57	50	50	3.57	3.57	3.57	3.57	3.57	3.57	3.57	3.57	3.57	3.57	3.57	3.57
50	50	3.57	3.57	3.57	3.57	3.57	3.57	3.57	3.57	3.57	3.57	3.57	3.57	3.57	3.57	3.57	3.57	3.57	3.57	50	50	3.57	3.57	3.57	3.57	3.57	3.57	3.57	3.57	3.57	3.57	3.57	3.57	3.57	3.57	3.57	3.57	3.57	3.57	3.57	3.57	3.57	3.57	3.57	3.57	3.57	3.57	3.57	3.57
50	50	50	3.57	3.57	3.57	3.57	3.57	3.57	3.57	3.57	3.57	50	50	3.57	3.57	3.57	3.57	3.57	50	50	50	50	3.57	3.57	3.57	3.57	3.57	3.57	3.57	3.57	3.57	3.57	3.57	3.57	3.57	3.57	3.57	3.57	3.57	3.57	3.57	3.57	3.57	3.57	3.57	3.57	3.57	3.57	50
50	50	50	50	3.57	3.57	3.57	3.57	3.57	3.57	3.57	50	50	50	3.57	3.57	3.57	3.57	3.57	50	50	50	50	50	3.57	3.57	3.57	3.57	3.57	3.57	3.57	3.57	3.57	3.57	3.57	3.57	3.57	3.57	3.57	3.57	50	3.57	3.57	3.57	3.57	3.57	3.57	3.57	50	50
50	50	50	50	50	50	50	3.57	50	50	50	50	50	50	50	50	3.57	50	50	0.2	50	50	50	50	50	50	50	3.57	50	50	50	3.57	3.57	3.57	3.57	3.57	3.57	3.57	3.57	3.57	50	50	50	50	3.57	50	50	50	50	50
50	50	50	0.2	50	50	50	50	50	50	50	3.57	50	50	50	50	50	0.2	0.2	0.2	0.2	0.2	50	50	50	50	0.2	50	50	50	3.57	3.57	3.57	3.57	3.57	3.57	3.57	3.57	3.57	3.57	3.57	50	50	50	50	50	50	0.2	50	50
50	0.2	0.2	0.2	0.2	0.2	50	50	50	3.57	3.57	3.57	3.57	3.57	50	50	50	0.2	0.2	0.2	0.2	0.2	50	50	0.2	0.2	0.2	0.2	0.2	50	50	3.57	3.57	3.57	3.57	3.57	3.57	3.57	3.57	3.57	50	50	50	50	50	0.2	0.2	0.2	0.2	0.2
50	0.2	0.2	0.2	0.2	0.2	50	50	50	3.57	3.57	3.57	3.57	3.57	50	50	0.2	0.2	0.2	0.2	0.2	0.2	0.2	50	0.2	0.2	0.2	0.2	0.2	50	50	3.57	3.57	3.57	3.57	3.57	3.57	3.57	3.57	3.57	50	50	50	50	50	0.2	0.2	0.2	0.2	0.2
0.2	0.2	0.2	0.2	0.2	0.2	0.2	50	3.57	3.57	3.57	3.57	3.57	3.57	3.57	50	50	0.2	0.2	0.2	0.2	0.2	50	0.2	0.2	0.2	0.2	0.2	0.2	0.2	50	3.57	3.57	3.57	3.57	3.57	3.57	3.57	3.57	3.57	50	50	50	50	0.2	0.2	0.2	0.2	0.2	0.2
50	0.2	0.2	0.2	0.2	0.2	50	50	50	3.57	3.57	3.57	3.57	3.57	50	50	50	0.2	0.2	0.2	0.2	0.2	50	50	0.2	0.2	0.2	0.2	0.2	50	50	50	3.57	3.57	3.57	3.57	3.57	3.57	3.57	50	50	50	50	50	50	0.2	0.2	0.2	0.2	0.2
50	0.2	0.2	0.2	0.2	0.2	50	0.2	50	3.57	3.57	3.57	3.57	3.57	50	50	50	50	50	0.2	3.57	50	50	50	0.2	0.2	0.2	0.2	0.2	50	0.2	50	50	50	50	3.57	50	50	50	3.57	50	50	50	50	50	0.2	0.2	0.2	0.2	0.2
50	50	50	0.2	0.2	0.2	0.2	0.2	0.2	0.2	0.2	3.57	50	50	50	50	50	3.57	3.57	3.57	3.57	3.57	3.57	3.57	50	50	0.2	50	0.2	0.2	0.2	0.2	0.2	50	50	50	3.57	3.57	3.57	3.57	3.57	3.57	3.57	50	50	50	50	0.2	50	50
50	50	50	0.2	0.2	0.2	0.2	0.2	0.2	0.2	0.2	0.2	50	50	50	50	3.57	3.57	3.57	3.57	3.57	3.57	3.57	3.57	3.57	50	50	50	0.2	0.2	0.2	0.2	0.2	50	50	3.57	3.57	3.57	3.57	3.57	3.57	3.57	3.57	3.57	50	50	50	50	50	50
50	50	0.2	0.2	0.2	0.2	0.2	0.2	0.2	0.2	0.2	0.2	0.2	50	50	3.57	3.57	3.57	3.57	3.57	3.57	3.57	3.57	3.57	3.57	3.57	50	0.2	0.2	0.2	0.2	0.2	0.2	0.2	3.57	3.57	3.57	3.57	3.57	3.57	3.57	3.57	3.57	3.57	3.57	50	50	50	50	50
50	0.2	0.2	0.2	0.2	0.2	0.2	0.2	0.2	0.2	0.2	0.2	0.2	0.2	3.57	3.57	3.57	3.57	3.57	3.57	3.57	3.57	3.57	3.57	3.57	3.57	3.57	50	0.2	0.2	0.2	0.2	0.2	3.57	3.57	3.57	3.57	3.57	3.57	3.57	3.57	3.57	3.57	3.57	3.57	3.57	50	50	50	50
50	0.2	0.2	0.2	0.2	0.2	0.2	0.2	0.2	0.2	0.2	0.2	0.2	0.2	3.57	3.57	3.57	3.57	3.57	3.57	3.57	3.57	3.57	3.57	3.57	3.57	3.57	50	0.2	0.2	0.2	0.2	0.2	3.57	3.57	3.57	3.57	3.57	3.57	3.57	3.57	3.57	3.57	3.57	3.57	3.57	50	50	50	50
50	0.2	0.2	0.2	0.2	0.2	0.2	0.2	0.2	0.2	0.2	0.2	0.2	0.2	3.57	3.57	3.57	3.57	3.57	3.57	3.57	3.57	3.57	3.57	3.57	3.57	3.57	50	50	50	0.2	50	50	3.57	3.57	3.57	3.57	3.57	3.57	3.57	3.57	3.57	3.57	3.57	3.57	3.57	50	50	50	50
0.2	0.2	0.2	0.2	0.2	0.2	0.2	0.2	0.2	0.2	0.2	0.2	0.2	3.57	3.57	3.57	3.57	3.57	3.57	3.57	3.57	3.57	3.57	3.57	3.57	3.57	3.57	3.57	50	50	50	50	3.57	3.57	3.57	3.57	3.57	3.57	3.57	3.57	3.57	3.57	3.57	3.57	3.57	3.57	3.57	50	50	50
50	0.2	0.2	0.2	0.2	0.2	0.2	0.2	0.2	0.2	0.2	0.2	0.2	0.2	3.57	3.57	3.57	3.57	3.57	3.57	3.57	3.57	3.57	3.57	3.57	3.57	3.57	50	50	50	50	50	50	3.57	3.57	3.57	3.57	3.57	3.57	3.57	3.57	3.57	3.57	3.57	3.57	3.57	50	50	50	50
50	0.2	0.2	0.2	0.2	0.2	0.2	0.2	0.2	0.2	0.2	0.2	0.2	0.2	3.57	3.57	3.57	3.57	3.57	3.57	3.57	3.57	3.57	3.57	3.57	3.57	3.57	50	50	50	50	50	50	3.57	3.57	3.57	3.57	3.57	3.57	3.57	3.57	3.57	3.57	3.57	3.57	3.57	50	50	50	50
50	0.2	0.2	0.2	0.2	0.2	0.2	0.2	0.2	0.2	0.2	0.2	0.2	0.2	3.57	3.57	3.57	3.57	3.57	3.57	3.57	3.57	3.57	3.57	3.57	3.57	3.57	50	50	50	50	50	50	3.57	3.57	3.57	3.57	3.57	3.57	3.57	3.57	3.57	3.57	3.57	3.57	3.57	50	50	0.2	0.2
50	50	0.2	0.2	0.2	0.2	0.2	0.2	0.2	0.2	0.2	0.2	0.2	50	50	3.57	3.57	3.57	3.57	3.57	3.57	3.57	3.57	3.57	3.57	3.57	50	50	50	50	50	50	50	50	3.57	3.57	3.57	3.57	3.57	3.57	3.57	3.57	3.57	3.57	3.57	50	50	50	0.2	0.2
50	50	50	0.2	0.2	0.2	0.2	0.2	0.2	0.2	0.2	0.2	50	50	50	50	3.57	3.57	3.57	3.57	3.57	3.57	3.57	3.57	3.57	50	3.57	50	50	50	50	3.57	50	50	50	3.57	3.57	3.57	3.57	3.57	3.57	3.57	3.57	3.57	50	3.57	50	0.2	0.2	0.2
50	50	50	50	0.2	0.2	0.2	0.2	0.2	0.2	0.2	50	50	50	50	50	50	3.57	3.57	3.57	3.57	3.57	3.57	3.57	3.57	3.57	3.57	3.57	3.57	3.57	3.57	3.57	3.57	3.57	50	50	3.57	3.57	3.57	3.57	3.57	3.57	3.57	3.57	3.57	3.57	3.57	3.57	0.2	0.2
50	50	50	50	50	50	50	0.2	50	50	50	50	50	50	50	50	0.2	50	50	50	3.57	50	50	50	3.57	3.57	3.57	3.57	3.57	3.57	3.57	3.57	3.57	3.57	50	50	50	50	50	3.57	50	50	50	3.57	3.57	3.57	3.57	3.57	0.2	0.2
50	50	50	3.57	50	50	50	50	50	50	50	50	50	0.2	0.2	0.2	0.2	0.2	0.2	0.2	50	50	50	3.57	3.57	3.57	3.57	3.57	3.57	3.57	3.57	3.57	3.57	3.57	3.57	50	50	50	50	50	50	50	3.57	3.57	3.57	3.57	3.57	3.57	3.57	50
50	3.57	3.57	3.57	3.57	3.57	50	50	50	50	50	50	0.2	0.2	0.2	0.2	0.2	0.2	0.2	0.2	0.2	50	50	50	3.57	3.57	3.57	3.57	3.57	3.57	3.57	3.57	3.57	3.57	50	50	50	50	50	50	50	50	50	3.57	3.57	3.57	3.57	3.57	50	50
50	3.57	3.57	3.57	3.57	3.57	50	50	50	50	50	50	0.2	0.2	0.2	0.2	0.2	0.2	0.2	0.2	0.2	50	50	50	3.57	3.57	3.57	3.57	3.57	3.57	3.57	3.57	3.57	3.57	50	50	50	50	50	50	50	50	50	3.57	3.57	3.57	3.57	3.57	50	50
3.57	3.57	3.57	3.57	3.57	3.57	3.57	50	50	50	50	50	0.2	0.2	0.2	0.2	0.2	0.2	0.2	0.2	0.2	50	50	50	50	50	3.57	50	50	50	50	3.57	50	50	50	50	50	50	50	50	50	50	50	50	50	3.57	50	50	3.57	3.57
50	3.57	3.57	3.57	3.57	3.57	50	50	50	50	50	0.2	0.2	0.2	0.2	0.2	0.2	0.2	0.2	0.2	0.2	0.2	50	50	50	50	50	50	50	50	50	50	50	50	50	50	50	50	50	50	50	50	50	50	50	50	50	50	3.57	3.57
50	3.57	3.57	3.57	3.57	3.57	50	0.2	50	50	50	50	0.2	0.2	0.2	0.2	0.2	0.2	0.2	0.2	0.2	50	50	50	50	50	3.57	50	50	50	50	50	50	50	50	50	50	50	50	50	0.2	50	50	50	50	50	50	3.57	3.57	3.57
50	50	50	3.57	0.2	0.2	0.2	0.2	0.2	0.2	0.2	50	0.2	0.2	0.2	0.2	0.2	0.2	0.2	0.2	0.2	50	50	3.57	3.57	3.57	3.57	3.57	3.57	3.57	50	50	50	50	50	50	50	0.2	0.2	0.2	0.2	0.2	0.2	0.2	50	50	50	50	3.57	3.57
50	50	50	0.2	0.2	0.2	0.2	0.2	0.2	0.2	0.2	0.2	0.2	0.2	0.2	0.2	0.2	0.2	0.2	0.2	0.2	50	3.57	3.57	3.57	3.57	3.57	3.57	3.57	3.57	3.57	50	50	50	50	50	0.2	0.2	0.2	0.2	0.2	0.2	0.2	0.2	0.2	50	50	50	3.57	3.57
50	50	0.2	0.2	0.2	0.2	0.2	0.2	0.2	0.2	0.2	0.2	0.2	0.2	0.2	0.2	0.2	0.2	0.2	0.2	50	3.57	3.57	3.57	3.57	3.57	3.57	3.57	3.57	3.57	3.57	3.57	50	50	50	0.2	0.2	0.2	0.2	0.2	0.2	0.2	0.2	0.2	0.2	0.2	50	50	50	50
50	0.2	0.2	0.2	0.2	0.2	0.2	0.2	0.2	0.2	0.2	0.2	0.2	0.2	50	50	0.2	50	50	50	3.57	3.57	3.57	3.57	3.57	3.57	3.57	3.57	3.57	3.57	3.57	3.57	3.57	50	0.2	0.2	0.2	0.2	0.2	0.2	0.2	0.2	0.2	0.2	0.2	0.2	0.2	50	50	50
50	0.2	0.2	0.2	0.2	0.2	0.2	0.2	0.2	0.2	0.2	0.2	0.2	0.2	50	50	50	50	50	50	3.57	3.57	3.57	3.57	3.57	3.57	3.57	3.57	3.57	3.57	3.57	3.57	3.57	50	0.2	0.2	0.2	0.2	0.2	0.2	0.2	0.2	0.2	0.2	0.2	0.2	0.2	50	50	50
50	0.2	0.2	0.2	0.2	0.2	0.2	0.2	0.2	0.2	0.2	0.2	0.2	0.2	50	50	3.57	50	50	50	3.57	3.57	3.57	3.57	3.57	3.57	3.57	3.57	3.57	3.57	3.57	3.57	3.57	50	0.2	0.2	0.2	0.2	0.2	0.2	0.2	0.2	0.2	0.2	0.2	0.2	0.2	50	50	50
0.2	0.2	0.2	0.2	0.2	0.2	0.2	0.2	0.2	0.2	0.2	0.2	0.2	0.2	3.57	3.57	3.57	3.57	3.57	3.57	3.57	3.57	3.57	3.57	3.57	3.57	3.57	3.57	3.57	3.57	3.57	3.57	3.57	0.2	0.2	0.2	0.2	0.2	0.2	0.2	0.2	0.2	0.2	0.2	0.2	0.2	0.2	0.2	50	50
50	0.2	0.2	0.2	0.2	0.2	0.2	0.2	0.2	0.2	0.2	0.2	0.2	0.2	3.57	3.57	3.57	3.57	3.57	50	3.57	3.57	3.57	3.57	3.57	3.57	3.57	3.57	3.57	3.57	3.57	3.57	3.57	50	0.2	0.2	0.2	0.2	0.2	0.2	0.2	0.2	0.2	0.2	0.2	0.2	0.2	50	50	50
50	0.2	0.2	0.2	0.2	0.2	0.2	0.2	0.2	0.2	0.2	0.2	0.2	3.57	3.57	3.57	3.57	3.57	3.57	3.57	3.57	3.57	3.57	3.57	3.57	3.57	3.57	3.57	3.57	3.57	3.57	3.57	3.57	50	0.2	0.2	0.2	0.2	0.2	0.2	0.2	0.2	0.2	0.2	0.2	0.2	0.2	50	50	50
50	0.2	0.2	0.2	0.2	0.2	0.2	0.2	0.2	0.2	0.2	0.2	0.2	0.2	3.57	3.57	3.57	3.57	3.57	50	3.57	3.57	3.57	3.57	3.57	3.57	3.57	3.57	3.57	3.57	3.57	3.57	3.57	50	0.2	0.2	0.2	0.2	0.2	0.2	0.2	0.2	0.2	0.2	0.2	0.2	0.2	50	50	50
50	50	0.2	0.2	0.2	0.2	0.2	0.2	0.2	0.2	0.2	0.2	0.2	50	3.57	3.57	3.57	3.57	3.57	50	50	3.57	3.57	3.57	3.57	3.57	3.57	3.57	3.57	3.57	3.57	3.57	50	50	50	0.2	0.2	0.2	0.2	0.2	0.2	0.2	0.2	0.2	0.2	0.2	50	50	50	50
50	50	50	0.2	0.2	0.2	0.2	0.2	0.2	0.2	0.2	0.2	50	50	50	3.57	3.57	50	50	50	50	50	3.57	3.57	3.57	3.57	3.57	3.57	3.57	3.57	3.57	50	50	50	50	50	0.2	0.2	0.2	0.2	0.2	0.2	0.2	0.2	0.2	50	50	50	50	50
50	50	50	50	0.2	0.2	0.2	0.2	0.2	0.2	0.2	50	3.57	3.57	3.57	3.57	3.57	3.57	3.57	50	50	50	50	3.57	3.57	3.57	3.57	3.57	3.57	3.57	50	50	50	50	50	50	50	0.2	0.2	0.2	0.2	0.2	0.2	0.2	50	50	50	50	50	0.2
50	50	50	0.2	50	50	50	0.2	50	50	50	3.57	3.57	3.57	3.57	3.57	3.57	3.57	3.57	3.57	50	50	50	50	50	50	3.57	3.57	3.57	3.57	3.57	3.57	3.57	50	50	50	50	50	3.57	50	0.2	50	50	50	50	0.2	50	50	50	0.2
50	0.2	0.2	0.2	0.2	0.2	50	50	50	50	50	3.57	3.57	3.57	3.57	3.57	3.57	3.57	3.57	3.57	50	50	50	50	50	3.57	3.57	3.57	3.57	3.57	3.57	3.57	3.57	3.57	50	50	3.57	3.57	3.57	3.57	3.57	50	50	0.2	0.2	0.2	0.2	0.2	0.2	0.2
50	0.2	0.2	0.2	0.2	0.2	50	50	50	50	50	3.57	3.57	3.57	3.57	3.57	3.57	3.57	3.57	3.57	50	50	50	50	50	3.57	3.57	3.57	3.57	3.57	3.57	3.57	3.57	3.57	50	50	3.57	3.57	3.57	3.57	3.57	50	50	0.2	0.2	0.2	0.2	0.2	50	0.2
0.2	0.2	0.2	0.2	0.2	0.2	0.2	50	50	50	3.57	3.57	3.57	3.57	3.57	3.57	3.57	3.57	3.57	3.57	3.57	50	50	50	50	3.57	3.57	3.57	3.57	3.57	3.57	3.57	3.57	3.57	50	3.57	3.57	3.57	3.57	3.57	3.57	3.57	0.2	0.2	0.2	0.2	0.2	0.2	0.2	0.2
50	0.2	0.2	0.2	0.2	0.2	50	50	50	50	50	3.57	3.57	3.57	3.57	3.57	3.57	3.57	3.57	3.57	50	50	50	50	3.57	3.57	3.57	3.57	3.57	3.57	3.57	3.57	3.57	3.57	3.57	50	3.57	3.57	3.57	3.57	3.57	50	50	0.2	0.2	0.2	0.2	0.2	50	50
50	0.2	0.2	0.2	0.2	0.2	50	50	50	50	50	3.57	3.57	3.57	3.57	3.57	3.57	3.57	3.57	3.57	50	50	50	50	50	3.57	3.57	3.57	3.57	3.57	3.57	3.57	3.57	3.57	50	50	3.57	3.57	3.57	3.57	3.57	50	50	0.2	0.2	0.2	0.2	0.2	50	50
50	50	50	0.2	50	50	50	3.57	50	50	50	3.57	3.57	3.57	3.57	3.57	3.57	3.57	3.57	3.57	3.57	50	50	50	50	3.57	3.57	3.57	3.57	3.57	3.57	3.57	3.57	3.57	50	50	50	3.57	3.57	50	50	50	50	50	50	0.2	0.2	50	50	50
50	50	50	50	3.57	3.57	3.57	3.57	3.57	3.57	3.57	50	3.57	3.57	3.57	3.57	3.57	3.57	3.57	3.57	3.57	3.57	3.57	3.57	50	3.57	3.57	3.57	3.57	3.57	3.57	3.57	3.57	3.57	3.57	3.57	3.57	3.57	3.57	3.57	3.57	50	50	50	0.2	0.2	0.2	0.2	0.2	50
50	50	50	3.57	3.57	3.57	3.57	3.57	3.57	3.57	3.57	3.57	50	50	50	3.57	3.57	3.57	3.57	3.57	3.57	3.57	3.57	3.57	3.57	50	3.57	3.57	3.57	3.57	3.57	3.57	3.57	3.57	3.57	3.57	3.57	3.57	3.57	3.57	3.57	3.57	50	50	0.2	0.2	0.2	0.2	0.2	50
50	50	3.57	3.57	3.57	3.57	3.57	3.57	3.57	3.57	3.57	3.57	3.57	50	50	3.57	3.57	3.57	3.57	3.57	3.57	3.57	3.57	3.57	3.57	3.57	50	50	50	3.57	50	50	3.57	3.57	3.57	3.57	3.57	3.57	3.57	3.57	3.57	3.57	3.57	0.2	0.2	0.2	0.2	0.2	0.2	0.2
50	3.57	3.57	3.57	3.57	3.57	3.57	3.57	3.57	3.57	3.57	3.57	3.57	3.57	3.57	3.57	3.57	3.57	3.57	3.57	3.57	3.57	3.57	3.57	3.57	3.57	3.57	50	50	50	50	3.57	3.57	3.57	3.57	3.57	3.57	3.57	3.57	3.57	3.57	3.57	3.57	3.57	0.2	0.2	0.2	0.2	0.2	0.2
50	3.57	3.57	3.57	3.57	3.57	3.57	3.57	3.57	3.57	3.57	3.57	3.57	3.57	3.57	3.57	3.57	3.57	3.57	3.57	3.57	3.57	3.57	3.57	3.57	3.57	3.57	50	50	50	50	3.57	3.57	3.57	3.57	3.57	3.57	3.57	3.57	3.57	3.57	3.57	3.57	3.57	0.2	0.2	0.2	0.2	0.2	0.2
50	3.57	3.57	3.57	3.57	3.57	3.57	3.57	3.57	3.57	3.57	3.57	3.57	3.57	3.57	3.57	3.57	3.57	3.57	3.57	3.57	3.57	3.57	3.57	3.57	3.57	3.57	50	50	50	50	3.57	3.57	3.57	3.57	3.57	3.57	3.57	3.57	3.57	3.57	3.57	3.57	3.57	50	50	0.2	50	50	0.2
3.57	3.57	3.57	3.57	3.57	3.57	3.57	3.57	3.57	3.57	3.57	3.57	3.57	3.57	3.57	3.57	3.57	3.57	3.57	3.57	3.57	3.57	3.57	3.57	3.57	3.57	3.57	3.57	50	50	3.57	3.57	3.57	3.57	3.57	3.57	3.57	3.57	3.57	3.57	3.57	3.57	3.57	3.57	3.57	50	50	50	0.2	0.2
50	3.57	3.57	3.57	3.57	3.57	3.57	3.57	3.57	3.57	3.57	3.57	3.57	3.57	3.57	3.57	3.57	3.57	3.57	3.57	3.57	3.57	3.57	3.57	3.57	3.57	3.57	50	50	50	50	3.57	3.57	3.57	3.57	3.57	3.57	3.57	3.57	3.57	3.57	3.57	3.57	3.57	50	50	50	50	50	0.2
50	3.57	3.57	3.57	3.57	3.57	3.57	3.57	3.57	3.57	3.57	3.57	3.57	3.57	3.57	3.57	3.57	3.57	3.57	3.57	3.57	3.57	3.57	3.57	3.57	3.57	3.57	50	50	50	50	3.57	3.57	3.57	3.57	3.57	3.57	3.57	3.57	3.57	3.57	3.57	3.57	3.57	50	50	50	50	50	0.2
50	3.57	3.57	3.57	3.57	3.57	3.57	3.57	3.57	3.57	3.57	3.57	3.57	3.57	3.57	3.57	3.57	3.57	3.57	3.57	3.57	3.57	3.57	3.57	3.57	3.57	3.57	50	50	50	50	3.57	3.57	3.57	3.57	3.57	3.57	3.57	3.57	3.57	3.57	3.57	3.57	3.57	50	50	50	3.57	50	0.2
50	50	3.57	3.57	3.57	3.57	3.57	3.57	3.57	3.57	3.57	3.57	3.57	50	50	3.57	3.57	3.57	3.57	3.57	3.57	3.57	3.57	3.57	3.57	3.57	50	50	50	50	50	50	3.57	3.57	3.57	3.57	3.57	3.57	3.57	3.57	3.57	3.57	3.57	50	50	3.57	3.57	3.57	3.57	3.57
50	50	50	3.57	3.57	3.57	3.57	3.57	3.57	3.57	3.57	3.57	50	50	50	50	3.57	3.57	3.57	3.57	3.57	3.57	3.57	3.57	3.57	50	50	50	50	50	50	50	50	3.57	3.57	3.57	3.57	3.57	3.57	3.57	3.57	3.57	50	50	50	3.57	3.57	3.57	3.57	3.57
50	50	50	3.57	3.57	3.57	3.57	3.57	3.57	3.57	3.57	50	50	50	50	50	50	3.57	3.57	3.57	3.57	3.57	3.57	3.57	50	50	50	50	50	50	50	3.57	50	50	3.57	3.57	3.57	3.57	3.57	3.57	3.57	3.57	50	50	3.57	3.57	3.57	3.57	3.57	3.57
50	3.57	3.57	3.57	3.57	3.57	50	3.57	50	50	50	50	50	50	50	50	50	50	50	50	3.57	50	50	50	50	50	50	50	50	3.57	3.57	3.57	3.57	3.57	50	50	50	3.57	50	3.57	3.57	3.57	3.57	3.57	50	3.57	3.57	3.57	3.57	3.57
50	3.57	3.57	3.57	3.57	3.57	50	50	50	50	50	50	50	50	50	50	50	50	50	50	50	50	50	50	50	50	50	50	50	3.57	3.57	3.57	3.57	3.57	50	50	50	50	50	3.57	3.57	3.57	3.57	3.57	50	3.57	3.57	3.57	3.57	3.57
3.57	3.57	3.57	3.57	3.57	3.57	3.57	50	50	50	50	50	50	50	50	50	3.57	50	50	50	50	50	50	50	50	50	50	50	3.57	3.57	3.57	3.57	3.57	3.57	3.57	50	50	50	3.57	3.57	3.57	3.57	3.57	3.57	3.57	50	50	3.57	50	50
50	3.57	3.57	3.57	3.57	3.57	50	50	50	50	50	50	50	50	3.57	3.57	3.57	3.57	3.57	50	50	50	50	50	50	50	50	50	50	3.57	3.57	3.57	3.57	3.57	50	50	50	50	50	3.57	3.57	3.57	3.57	3.57	50	50	50	50	50	50
50	3.57	3.57	3.57	3.57	3.57	50	3.57	50	50	50	50	50	50	3.57	3.57	3.57	3.57	3.57	50	50	50	50	0.2	50	50	50	50	50	3.57	3.57	3.57	3.57	3.57	50	50	50	0.2	50	3.57	3.57	3.57	3.57	3.57	50	50	50	50	50	50
50	50	50	3.57	3.57	3.57	3.57	3.57	3.57	3.57	3.57	50	50	3.57	3.57	3.57	3.57	3.57	3.57	3.57	0.2	0.2	0.2	0.2	0.2	0.2	0.2	50	50	50	50	3.57	50	50	0.2	0.2	0.2	0.2	0.2	0.2	0.2	3.57	50	50	50	50	50	50	3.57	3.57
50	50	50	3.57	3.57	3.57	3.57	3.57	3.57	3.57	3.57	3.57	50	50	3.57	3.57	3.57	3.57	3.57	0.2	0.2	0.2	0.2	0.2	0.2	0.2	0.2	0.2	50	50	50	50	50	0.2	0.2	0.2	0.2	0.2	0.2	0.2	0.2	0.2	50	50	50	50	50	3.57	3.57	3.57
50	50	3.57	3.57	3.57	3.57	3.57	3.57	3.57	3.57	3.57	3.57	3.57	50	3.57	3.57	3.57	3.57	3.57	0.2	0.2	0.2	0.2	0.2	0.2	0.2	0.2	0.2	0.2	50	50	50	0.2	0.2	0.2	0.2	0.2	0.2	0.2	0.2	0.2	0.2	0.2	50	50	50	3.57	3.57	3.57	3.57
50	3.57	3.57	3.57	3.57	3.57	3.57	3.57	3.57	3.57	3.57	3.57	3.57	3.57	50	50	3.57	0.2	0.2	0.2	0.2	0.2	0.2	0.2	0.2	0.2	0.2	0.2	0.2	0.2	50	0.2	0.2	0.2	0.2	0.2	0.2	0.2	0.2	0.2	0.2	0.2	0.2	0.2	50	3.57	3.57	3.57	3.57	3.57
50	3.57	3.57	3.57	3.57	3.57	3.57	3.57	3.57	3.57	3.57	3.57	3.57	3.57	50	50	50	0.2	0.2	0.2	0.2	0.2	0.2	0.2	0.2	0.2	0.2	0.2	0.2	0.2	50	0.2	0.2	0.2	0.2	0.2	0.2	0.2	0.2	0.2	0.2	0.2	0.2	0.2	50	3.57	3.57	3.57	3.57	3.57
50	3.57	3.57	3.57	3.57	3.57	3.57	3.57	3.57	3.57	3.57	3.57	3.57	3.57	50	50	50	0.2	0.2	0.2	0.2	0.2	0.2	0.2	0.2	0.2	0.2	0.2	0.2	0.2	50	0.2	0.2	0.2	0.2	0.2	0.2	0.2	0.2	0.2	0.2	0.2	0.2	0.2	50	3.57	3.57	3.57	3.57	3.57
3.57	3.57	3.57	3.57	3.57	3.57	3.57	3.57	3.57	3.57	3.57	3.57	3.57	3.57	3.57	50	0.2	0.2	0.2	0.2	0.2	0.2	0.2	0.2	0.2	0.2	0.2	0.2	0.2	0.2	0.2	0.2	0.2	0.2	0.2	0.2	0.2	0.2	0.2	0.2	0.2	0.2	0.2	0.2	3.57	3.57	3.57	3.57	3.57	3.57
50	3.57	3.57	3.57	3.57	3.57	3.57	3.57	3.57	3.57	3.57	3.57	3.57	3.57	50	50	50	0.2	0.2	0.2	0.2	0.2	0.2	0.2	0.2	0.2	0.2	0.2	0.2	0.2	50	0.2	0.2	0.2	0.2	0.2	0.2	0.2	0.2	0.2	0.2	0.2	0.2	0.2	50	3.57	3.57	3.57	3.57	3.57
50	3.57	3.57	3.57	3.57	3.57	3.57	3.57	3.57	3.57	3.57	3.57	3.57	3.57	50	50	50	0.2	0.2	0.2	0.2	0.2	0.2	0.2	0.2	0.2	0.2	0.2	0.2	0.2	50	0.2	0.2	0.2	0.2	0.2	0.2	0.2	0.2	0.2	0.2	0.2	0.2	0.2	50	3.57	3.57	3.57	3.57	3.57
50	3.57	3.57	3.57	3.57	3.57	3.57	3.57	3.57	3.57	3.57	3.57	3.57	3.57	50	50	50	0.2	0.2	0.2	0.2	0.2	0.2	0.2	0.2	0.2	0.2	0.2	0.2	0.2	50	0.2	0.2	0.2	0.2	0.2	0.2	0.2	0.2	0.2	0.2	0.2	0.2	0.2	50	3.57	3.57	3.57	3.57	3.57
50	50	3.57	3.57	3.57	3.57	3.57	3.57	3.57	3.57	3.57	3.57	3.57	50	50	50	50	50	0.2	0.2	0.2	0.2	0.2	0.2	0.2	0.2	0.2	0.2	0.2	50	50	50	0.2	0.2	0.2	0.2	0.2	0.2	0.2	0.2	0.2	0.2	0.2	50	50	50	3.57	3.57	3.57	3.57
50	50	50	3.57	3.57	3.57	3.57	3.57	3.57	3.57	3.57	3.57	50	50	50	3.57	50	50	50	0.2	0.2	0.2	0.2	0.2	0.2	0.2	0.2	0.2	50	50	50	50	50	0.2	0.2	0.2	0.2	0.2	0.2	0.2	0.2	0.2	50	50	50	50	50	3.57	3.57	3.57
50	50	50	50	3.57	3.57	3.57	0.2	3.57	3.57	3.57	50	50	3.57	3.57	3.57	3.57	3.57	50	50	0.2	0.2	0.2	0.2	3.57	0.2	0.2	50	50	50	50	50	50	50	0.2	0.2	0.2	0.2	0.2	0.2	0.2	50	50	0.2	50	50	50	50	3.57	3.57
50	50	50	50	0.2	0.2	0.2	0.2	0.2	0.2	0.2	50	50	3.57	3.57	3.57	3.57	3.57	50	50	50	3.57	3.57	3.57	3.57	3.57	3.57	3.57	50	50	50	50	50	50	50	50	50	0.2	50	50	0.2	0.2	0.2	0.2	0.2	0.2	0.2	50	50	50
50	50	50	0.2	0.2	0.2	0.2	0.2	0.2	0.2	0.2	0.2	3.57	3.57	3.57	3.57	3.57	3.57	3.57	50	3.57	3.57	3.57	3.57	3.57	3.57	3.57	3.57	3.57	50	50	50	50	50	50	50	50	50	50	0.2	0.2	0.2	0.2	0.2	0.2	0.2	0.2	0.2	50	50
50	50	0.2	0.2	0.2	0.2	0.2	0.2	0.2	0.2	0.2	0.2	0.2	3.57	3.57	3.57	3.57	3.57	50	3.57	3.57	3.57	3.57	3.57	3.57	3.57	3.57	3.57	3.57	3.57	50	50	50	50	50	50	50	50	0.2	0.2	0.2	0.2	0.2	0.2	0.2	0.2	0.2	0.2	0.2	50
50	0.2	0.2	0.2	0.2	0.2	0.2	0.2	0.2	0.2	0.2	0.2	0.2	3.57	3.57	3.57	3.57	3.57	3.57	3.57	3.57	3.57	3.57	3.57	3.57	3.57	3.57	3.57	3.57	3.57	3.57	50	50	50	50	50	50	0.2	0.2	0.2	0.2	0.2	0.2	0.2	0.2	0.2	0.2	0.2	0.2	0.2
50	0.2	0.2	0.2	0.2	0.2	0.2	0.2	0.2	0.2	0.2	0.2	0.2	0.2	50	3.57	50	50	3.57	3.57	3.57	3.57	3.57	3.57	3.57	3.57	3.57	3.57	3.57	3.57	3.57	50	50	50	50	50	50	0.2	0.2	0.2	0.2	0.2	0.2	0.2	0.2	0.2	0.2	0.2	0.2	0.2
50	0.2	0.2	0.2	0.2	0.2	0.2	0.2	0.2	0.2	0.2	0.2	0.2	0.2	50	50	50	50	3.57	3.57	3.57	3.57	3.57	3.57	3.57	3.57	3.57	3.57	3.57	3.57	3.57	50	50	50	50	50	50	0.2	0.2	0.2	0.2	0.2	0.2	0.2	0.2	0.2	0.2	0.2	0.2	0.2
0.2	0.2	0.2	0.2	0.2	0.2	0.2	0.2	0.2	0.2	0.2	0.2	0.2	0.2	0.2	50	50	3.57	3.57	3.57	3.57	3.57	3.57	3.57	3.57	3.57	3.57	3.57	3.57	3.57	3.57	3.57	50	50	50	50	0.2	0.2	0.2	0.2	0.2	0.2	0.2	0.2	0.2	0.2	0.2	0.2	0.2	0.2
50	0.2	0.2	0.2	0.2	0.2	0.2	0.2	0.2	0.2	0.2	0.2	0.2	0.2	50	50	50	50	3.57	3.57	3.57	3.57	3.57	3.57	3.57	3.57	3.57	3.57	3.57	3.57	3.57	50	50	50	50	50	50	0.2	0.2	0.2	0.2	0.2	0.2	0.2	0.2	0.2	0.2	0.2	0.2	0.2
50	0.2	0.2	0.2	0.2	0.2	0.2	0.2	0.2	0.2	0.2	0.2	0.2	0.2	50	50	50	50	3.57	3.57	3.57	3.57	3.57	3.57	3.57	3.57	3.57	3.57	3.57	3.57	3.57	50	50	50	3.57	50	50	0.2	0.2	0.2	0.2	0.2	0.2	0.2	0.2	0.2	0.2	0.2	0.2	0.2
50	0.2	0.2	0.2	0.2	0.2	0.2	0.2	0.2	0.2	0.2	0.2	0.2	0.2	50	50	3.57	50	3.57	3.57	3.57	3.57	3.57	3.57	3.57	3.57	3.57	3.57	3.57	3.57	3.57	50	3.57	3.57	3.57	3.57	3.57	0.2	0.2	0.2	0.2	0.2	0.2	0.2	0.2	0.2	0.2	0.2	0.2	0.2
50	50	0.2	0.2	0.2	0.2	0.2	0.2	0.2	0.2	0.2	0.2	0.2	3.57	3.57	3.57	3.57	3.57	3.57	3.57	3.57	3.57	3.57	3.57	3.57	3.57	3.57	3.57	3.57	3.57	50	50	3.57	3.57	3.57	3.57	3.57	50	0.2	0.2	0.2	0.2	0.2	0.2	0.2	0.2	0.2	0.2	0.2	50
50	50	50	0.2	0.2	0.2	0.2	0.2	0.2	0.2	0.2	0.2	3.57	3.57	3.57	3.57	3.57	3.57	3.57	3.57	3.57	3.57	3.57	3.57	3.57	3.57	3.57	3.57	3.57	50	50	3.57	3.57	3.57	3.57	3.57	3.57	3.57	50	0.2	0.2	0.2	0.2	0.2	0.2	0.2	0.2	0.2	50	50
50	50	50	3.57	0.2	0.2	0.2	0.2	0.2	0.2	0.2	50	3.57	3.57	3.57	3.57	3.57	3.57	3.57	3.57	3.57	3.57	3.57	3.57	3.57	3.57	3.57	3.57	50	0.2	50	50	3.57	3.57	3.57	3.57	3.57	50	50	50	0.2	0.2	0.2	0.2	0.2	0.2	0.2	50	50	50
50	3.57	3.57	3.57	3.57	3.57	50	0.2	50	50	50	50	3.57	3.57	3.57	3.57	3.57	3.57	3.57	3.57	3.57	50	50	50	3.57	50	50	0.2	0.2	0.2	0.2	0.2	3.57	3.57	3.57	3.57	3.57	50	50	50	50	50	50	0.2	50	50	50	50	50	50
50	3.57	3.57	3.57	3.57	3.57	50	50	50	50	50	3.57	3.57	3.57	3.57	3.57	3.57	3.57	3.57	3.57	3.57	3.57	50	50	50	50	50	0.2	0.2	0.2	0.2	0.2	50	50	3.57	50	50	50	0.2	50	50	50	50	50	50	50	50	50	50	50
3.57	3.57	3.57	3.57	3.57	3.57	3.57	50	50	50	50	50	3.57	3.57	3.57	3.57	3.57	3.57	3.57	3.57	3.57	50	50	50	50	50	0.2	0.2	0.2	0.2	0.2	0.2	0.2	50	50	50	0.2	0.2	0.2	0.2	0.2	50	50	50	50	50	50	50	0.2	0.2
50	3.57	3.57	3.57	3.57	3.57	50	50	50	50	50	50	3.57	3.57	3.57	3.57	3.57	3.57	3.57	3.57	3.57	50	50	50	50	50	50	0.2	0.2	0.2	0.2	0.2	50	50	50	50	0.2	0.2	0.2	0.2	0.2	50	50	50	50	50	50	50	0.2	0.2
50	3.57	3.57	3.57	3.57	3.57	50	50	50	50	50	50	3.57	3.57	3.57	3.57	3.57	3.57	3.57	3.57	3.57	50	50	50	50	50	50	0.2	0.2	0.2	0.2	0.2	50	50	50	0.2	0.2	0.2	0.2	0.2	0.2	0.2	50	50	50	50	50	0.2	0.2	0.2
50	50	50	3.57	50	50	50	0.2	50	50	50	50	50	3.57	3.57	3.57	3.57	3.57	3.57	3.57	50	50	50	50	50	50	0.2	50	50	0.2	50	50	50	50	50	50	0.2	0.2	0.2	0.2	0.2	50	50	50	0.2	50	50	50	0.2	0.2
50	50	50	50	0.2	0.2	0.2	0.2	0.2	0.2	0.2	50	50	50	50	50	3.57	50	50	50	50	50	50	0.2	0.2	0.2	0.2	0.2	0.2	0.2	50	50	50	50	50	3.57	0.2	0.2	0.2	0.2	0.2	0.2	0.2	0.2	0.2	0.2	0.2	0.2	0.2	0.2
50	50	50	0.2	0.2	0.2	0.2	0.2	0.2	0.2	0.2	0.2	50	50	50	50	50	50	50	50	50	50	0.2	0.2	0.2	0.2	0.2	0.2	0.2	0.2	0.2	50	50	3.57	3.57	3.57	3.57	3.57	0.2	50	0.2	0.2	0.2	0.2	0.2	0.2	0.2	0.2	0.2	50
50	50	0.2	0.2	0.2	0.2	0.2	0.2	0.2	0.2	0.2	0.2	0.2	50	50	50	0.2	50	50	50	50	0.2	0.2	0.2	0.2	0.2	0.2	0.2	0.2	0.2	0.2	0.2	50	3.57	3.57	3.57	3.57	3.57	50	0.2	0.2	0.2	0.2	0.2	0.2	0.2	0.2	0.2	0.2	0.2
50	0.2	0.2	0.2	0.2	0.2	0.2	0.2	0.2	0.2	0.2	0.2	0.2	0.2	0.2	0.2	0.2	0.2	0.2	50	0.2	0.2	0.2	0.2	0.2	0.2	0.2	0.2	0.2	0.2	0.2	0.2	3.57	3.57	3.57	3.57	3.57	3.57	3.57	0.2	0.2	0.2	0.2	0.2	0.2	0.2	0.2	0.2	0.2	0.2
50	0.2	0.2	0.2	0.2	0.2	0.2	0.2	0.2	0.2	0.2	0.2	0.2	0.2	0.2	0.2	0.2	0.2	0.2	50	0.2	0.2	0.2	0.2	0.2	0.2	0.2	0.2	0.2	0.2	0.2	0.2	0.2	3.57	3.57	3.57	3.57	3.57	0.2	0.2	0.2	0.2	0.2	0.2	0.2	0.2	0.2	0.2	0.2	0.2
50	0.2	0.2	0.2	0.2	0.2	0.2	0.2	0.2	0.2	0.2	0.2	0.2	0.2	0.2	0.2	0.2	0.2	0.2	0.2	0.2	0.2	0.2	0.2	0.2	0.2	0.2	0.2	0.2	0.2	0.2	0.2	0.2	3.57	3.57	3.57	3.57	3.57	0.2	0.2	0.2	0.2	0.2	0.2	0.2	0.2	0.2	0.2	0.2	0.2
0.2	0.2	0.2	0.2	0.2	0.2	0.2	0.2	0.2	0.2	0.2	0.2	0.2	0.2	0.2	0.2	0.2	0.2	0.2	0.2	0.2	0.2	0.2	0.2	0.2	0.2	0.2	0.2	0.2	0.2	0.2	0.2	0.2	0.2	50	3.57	50	0.2	0.2	0.2	0.2	0.2	0.2	0.2	0.2	0.2	0.2	0.2	0.2	0.2
50	0.2	0.2	0.2	0.2	0.2	0.2	0.2	0.2	0.2	0.2	0.2	0.2	0.2	0.2	0.2	0.2	0.2	0.2	50	0.2	0.2	0.2	0.2	0.2	0.2	0.2	0.2	0.2	0.2	0.2	0.2	0.2	50	50	50	50	50	0.2	0.2	0.2	0.2	0.2	0.2	0.2	0.2	0.2	0.2	0.2	0.2
50	0.2	0.2	0.2	0.2	0.2	0.2	0.2	0.2	0.2	0.2	0.2	0.2	0.2	50	50	0.2	50	50	50	0.2	0.2	0.2	0.2	0.2	0.2	0.2	0.2	0.2	0.2	0.2	0.2	0.2	50	0.2	50	50	50	0.2	0.2	0.2	0.2	0.2	0.2	0.2	0.2	0.2	0.2	0.2	0.2
50	0.2	0.2	0.2	0.2	0.2	0.2	0.2	0.2	0.2	0.2	0.2	0.2	0.2	50	50	50	3.57	50	50	0.2	0.2	0.2	0.2	0.2	0.2	0.2	0.2	0.2	0.2	0.2	0.2	0.2	0.2	0.2	0.2	0.2	50	0.2	0.2	0.2	0.2	0.2	0.2	0.2	0.2	0.2	0.2	0.2	0.2
50	50	0.2	0.2	0.2	0.2	0.2	0.2	0.2	0.2	0.2	0.2	0.2	50	50	3.57	3.57	3.57	3.57	3.57	50	0.2	0.2	0.2	0.2	0.2	0.2	0.2	0.2	0.2	0.2	0.2	0.2	0.2	0.2	0.2	0.2	50	50	0.2	0.2	0.2	0.2	0.2	0.2	0.2	0.2	0.2	0.2	0.2
50	50	50	0.2	0.2	0.2	0.2	0.2	0.2	0.2	0.2	0.2	50	50	50	3.57	3.57	3.57	3.57	3.57	50	50	0.2	0.2	0.2	0.2	0.2	0.2	0.2	0.2	0.2	0.2	0.2	0.2	0.2	0.2	0.2	0.2	50	50	0.2	0.2	0.2	0.2	0.2	0.2	0.2	0.2	0.2	50
50	50	50	50	0.2	0.2	0.2	0.2	0.2	0.2	0.2	50	50	50	3.57	3.57	3.57	3.57	3.57	3.57	3.57	50	50	0.2	0.2	0.2	0.2	0.2	0.2	0.2	50	50	0.2	0.2	0.2	0.2	0.2	50	50	50	3.57	0.2	0.2	0.2	0.2	0.2	0.2	0.2	50	50
50	50	50	50	0.2	0.2	0.2	0.2	0.2	0.2	0.2	50	50	50	50	3.57	3.57	3.57	3.57	3.57	50	50	50	50	0.2	0.2	0.2	0.2	0.2	0.2	0.2	50	0.2	0.2	0.2	0.2	0.2	3.57	3.57	3.57	3.57	3.57	3.57	3.57	0.2	50	50	50	50	3.57
50	50	50	0.2	0.2	0.2	0.2	0.2	0.2	0.2	0.2	0.2	50	50	50	3.57	0.2	3.57	3.57	3.57	50	50	50	0.2	0.2	0.2	0.2	0.2	0.2	0.2	0.2	0.2	50	50	0.2	50	3.57	3.57	3.57	3.57	3.57	3.57	3.57	3.57	3.57	50	50	50	50	50
50	50	0.2	0.2	0.2	0.2	0.2	0.2	0.2	0.2	0.2	0.2	0.2	50	0.2	0.2	0.2	0.2	0.2	50	50	50	0.2	0.2	0.2	0.2	0.2	0.2	0.2	0.2	0.2	0.2	0.2	50	50	3.57	3.57	3.57	3.57	3.57	3.57	3.57	3.57	3.57	3.57	3.57	50	50	50	50
50	0.2	0.2	0.2	0.2	0.2	0.2	0.2	0.2	0.2	0.2	0.2	0.2	0.2	0.2	0.2	0.2	0.2	0.2	50	50	0.2	0.2	0.2	0.2	0.2	0.2	0.2	0.2	0.2	0.2	0.2	0.2	0.2	3.57	3.57	3.57	3.57	3.57	3.57	3.57	3.57	3.57	3.57	3.57	3.57	3.57	50	50	50
50	0.2	0.2	0.2	0.2	0.2	0.2	0.2	0.2	0.2	0.2	0.2	0.2	0.2	0.2	0.2	0.2	0.2	0.2	0.2	50	0.2	0.2	0.2	0.2	0.2	0.2	0.2	0.2	0.2	0.2	0.2	0.2	0.2	3.57	3.57	3.57	3.57	3.57	3.57	3.57	3.57	3.57	3.57	3.57	3.57	3.57	50	50	50
50	0.2	0.2	0.2	0.2	0.2	0.2	0.2	0.2	0.2	0.2	0.2	0.2	0.2	0.2	0.2	0.2	0.2	0.2	50	50	0.2	0.2	0.2	0.2	0.2	0.2	0.2	0.2	0.2	0.2	0.2	0.2	0.2	3.57	3.57	3.57	3.57	3.57	3.57	3.57	3.57	3.57	3.57	3.57	3.57	3.57	50	50	50
0.2	0.2	0.2	0.2	0.2	0.2	0.2	0.2	0.2	0.2	0.2	0.2	0.2	0.2	0.2	0.2	0.2	0.2	0.2	50	0.2	0.2	0.2	0.2	0.2	0.2	0.2	0.2	0.2	0.2	0.2	0.2	0.2	3.57	3.57	3.57	3.57	3.57	3.57	3.57	3.57	3.57	3.57	3.57	3.57	3.57	3.57	3.57	50	50
50	0.2	0.2	0.2	0.2	0.2	0.2	0.2	0.2	0.2	0.2	0.2	0.2	0.2	50	50	0.2	50	50	50	50	0.2	0.2	0.2	0.2	0.2	0.2	0.2	0.2	0.2	0.2	0.2	0.2	0.2	3.57	3.57	3.57	3.57	3.57	3.57	3.57	3.57	3.57	3.57	3.57	3.57	3.57	50	50	50
50	0.2	0.2	0.2	0.2	0.2	0.2	0.2	0.2	0.2	0.2	0.2	0.2	0.2	50	50	50	50	50	50	50	0.2	0.2	0.2	0.2	0.2	0.2	0.2	0.2	0.2	0.2	0.2	0.2	0.2	3.57	3.57	3.57	3.57	3.57	3.57	3.57	3.57	3.57	3.57	3.57	3.57	3.57	50	50	50
50	0.2	0.2	0.2	0.2	0.2	0.2	0.2	0.2	0.2	0.2	0.2	0.2	0.2	50	50	50	50	50	50	50	0.2	0.2	0.2	0.2	0.2	0.2	0.2	0.2	0.2	0.2	0.2	0.2	0.2	3.57	3.57	3.57	3.57	3.57	3.57	3.57	3.57	3.57	3.57	3.57	3.57	3.57	50	50	0.2
50	50	0.2	0.2	0.2	0.2	0.2	0.2	0.2	0.2	0.2	0.2	0.2	50	50	50	50	50	50	50	50	50	0.2	0.2	0.2	0.2	0.2	0.2	0.2	0.2	0.2	0.2	0.2	50	50	3.57	3.57	3.57	3.57	3.57	3.57	3.57	3.57	3.57	3.57	3.57	50	50	50	0.2
50	50	50	0.2	0.2	0.2	0.2	0.2	0.2	0.2	0.2	0.2	50	50	50	50	50	50	50	50	50	50	50	0.2	0.2	0.2	0.2	0.2	0.2	0.2	0.2	0.2	50	50	50	50	3.57	3.57	3.57	3.57	3.57	3.57	3.57	3.57	3.57	50	50	50	0.2	0.2
50	50	50	50	0.2	0.2	0.2	0.2	0.2	0.2	0.2	50	50	50	50	50	50	50	50	50	50	50	50	50	0.2	0.2	0.2	0.2	0.2	0.2	0.2	50	50	50	50	50	50	3.57	3.57	3.57	3.57	3.57	3.57	3.57	50	50	50	50	50	0.2
50	50	50	0.2	50	50	50	0.2	3.57	50	50	50	50	50	50	50	3.57	50	50	50	50	50	50	50	50	3.57	50	0.2	50	50	50	50	50	3.57	50	50	50	50	50	0.2	3.57	50	50	50	50	50	0.2	50	50	0.2
50	0.2	0.2	0.2	0.2	0.2	3.57	3.57	3.57	3.57	3.57	50	50	3.57	3.57	3.57	3.57	3.57	3.57	3.57	50	50	50	3.57	3.57	3.57	3.57	3.57	50	50	50	3.57	3.57	3.57	3.57	3.57	50	0.2	0.2	0.2	0.2	0.2	50	50	0.2	0.2	0.2	0.2	0.2	50
50	0.2	0.2	0.2	0.2	0.2	3.57	3.57	3.57	3.57	3.57	50	3.57	3.57	3.57	3.57	3.57	3.57	3.57	3.57	3.57	50	50	3.57	3.57	3.57	3.57	3.57	50	50	50	3.57	3.57	3.57	3.57	3.57	50	0.2	0.2	0.2	0.2	0.2	50	50	0.2	0.2	0.2	0.2	0.2	50
0.2	0.2	0.2	0.2	0.2	3.57	3.57	3.57	3.57	3.57	3.57	3.57	3.57	3.57	3.57	3.57	3.57	3.57	3.57	3.57	3.57	50	3.57	3.57	3.57	3.57	3.57	3.57	3.57	50	3.57	3.57	3.57	3.57	3.57	3.57	0.2	0.2	0.2	0.2	0.2	0.2	0.2	0.2	0.2	0.2	0.2	0.2	0.2	0.2
50	0.2	0.2	0.2	0.2	0.2	3.57	3.57	3.57	3.57	3.57	50	3.57	3.57	3.57	3.57	3.57	3.57	3.57	3.57	3.57	50	50	3.57	3.57	3.57	3.57	3.57	50	50	50	3.57	3.57	3.57	3.57	3.57	50	0.2	0.2	0.2	0.2	0.2	50	50	0.2	0.2	0.2	0.2	0.2	50
50	0.2	0.2	0.2	0.2	0.2	3.57	3.57	3.57	3.57	3.57	3.57	3.57	3.57	3.57	3.57	3.57	3.57	3.57	3.57	3.57	3.57	50	3.57	3.57	3.57	3.57	3.57	50	50	50	3.57	3.57	3.57	3.57	3.57	50	0.2	0.2	0.2	0.2	0.2	50	50	0.2	0.2	0.2	0.2	0.2	50
50	50	50	0.2	50	50	50	3.57	3.57	50	50	50	3.57	3.57	3.57	3.57	3.57	3.57	3.57	3.57	3.57	50	50	50	0.2	3.57	50	50	50	50	50	50	50	3.57	50	50	50	50	50	0.2	3.57	50	50	50	50	50	0.2	50	50	50
50	50	50	50	3.57	3.57	3.57	3.57	3.57	3.57	3.57	50	3.57	3.57	3.57	3.57	3.57	3.57	3.57	3.57	3.57	0.2	0.2	0.2	0.2	0.2	0.2	0.2	50	50	50	50	50	50	50	50	50	3.57	3.57	3.57	3.57	3.57	3.57	3.57	50	50	50	50	50	50
50	50	50	3.57	3.57	3.57	3.57	3.57	3.57	3.57	3.57	3.57	3.57	3.57	3.57	3.57	3.57	3.57	3.57	3.57	3.57	0.2	0.2	0.2	0.2	0.2	0.2	0.2	0.2	50	50	50	50	50	50	50	3.57	3.57	3.57	3.57	3.57	3.57	3.57	3.57	3.57	50	50	50	50	50
50	50	3.57	3.57	3.57	3.57	3.57	3.57	3.57	3.57	3.57	3.57	3.57	3.57	3.57	3.57	3.57	3.57	3.57	3.57	0.2	0.2	0.2	0.2	0.2	0.2	0.2	0.2	0.2	0.2	50	50	50	50	50	3.57	3.57	3.57	3.57	3.57	3.57	3.57	3.57	3.57	3.57	3.57	50	50	50	50
50	3.57	3.57	3.57	3.57	3.57	3.57	3.57	3.57	3.57	3.57	3.57	3.57	3.57	50	50	3.57	50	0.2	0.2	0.2	0.2	0.2	0.2	0.2	0.2	0.2	0.2	0.2	0.2	0.2	50	50	50	3.57	3.57	3.57	3.57	3.57	3.57	3.57	3.57	3.57	3.57	3.57	3.57	3.57	50	50	50
50	3.57	3.57	3.57	3.57	3.57	3.57	3.57	3.57	3.57	3.57	3.57	3.57	3.57	50	50	50	50	0.2	0.2	0.2	0.2	0.2	0.2	0.2	0.2	0.2	0.2	0.2	0.2	0.2	50	50	50	3.57	3.57	3.57	3.57	3.57	3.57	3.57	3.57	3.57	3.57	3.57	3.57	3.57	50	50	50
50	3.57	3.57	3.57	3.57	3.57	3.57	3.57	3.57	3.57	3.57	3.57	3.57	3.57	50	50	50	50	0.2	0.2	0.2	0.2	0.2	0.2	0.2	0.2	0.2	0.2	0.2	0.2	0.2	50	50	50	3.57	3.57	3.57	3.57	3.57	3.57	3.57	3.57	3.57	3.57	3.57	3.57	3.57	50	50	50
3.57	3.57	3.57	3.57	3.57	3.57	3.57	3.57	3.57	3.57	3.57	3.57	3.57	3.57	3.57	50	50	0.2	0.2	0.2	0.2	0.2	0.2	0.2	0.2	0.2	0.2	0.2	0.2	0.2	0.2	0.2	50	3.57	3.57	3.57	3.57	3.57	3.57	3.57	3.57	3.57	3.57	3.57	3.57	3.57	3.57	3.57	50	50
50	3.57	3.57	3.57	3.57	3.57	3.57	3.57	3.57	3.57	3.57	3.57	3.57	3.57	50	50	50	50	0.2	0.2	0.2	0.2	0.2	0.2	0.2	0.2	0.2	0.2	0.2	0.2	0.2	50	50	50	3.57	3.57	3.57	3.57	3.57	3.57	3.57	3.57	3.57	3.57	3.57	3.57	3.57	50	50	50
50	3.57	3.57	3.57	3.57	3.57	3.57	3.57	3.57	3.57	3.57	3.57	3.57	3.57	50	50	50	50	0.2	0.2	0.2	0.2	0.2	0.2	0.2	0.2	0.2	0.2	0.2	0.2	0.2	50	50	50	3.57	3.57	3.57	3.57	3.57	3.57	3.57	3.57	3.57	3.57	3.57	3.57	3.57	50	50	50
50	3.57	3.57	3.57	3.57	3.57	3.57	3.57	3.57	3.57	3.57	3.57	3.57	3.57	50	50	50	50	0.2	0.2	0.2	0.2	0.2	0.2	0.2	0.2	0.2	0.2	0.2	0.2	0.2	50	50	50	3.57	3.57	3.57	3.57	3.57	3.57	3.57	3.57	3.57	3.57	3.57	3.57	3.57	50	50	50
50	50	3.57	3.57	3.57	3.57	3.57	3.57	3.57	3.57	3.57	3.57	3.57	50	50	50	50	3.57	50	0.2	0.2	0.2	0.2	0.2	0.2	0.2	0.2	0.2	0.2	0.2	3.57	50	50	50	50	3.57	3.57	3.57	3.57	3.57	3.57	3.57	3.57	3.57	3.57	3.57	50	50	50	50
50	50	50	3.57	3.57	3.57	3.57	3.57	3.57	3.57	3.57	3.57	50	50	50	3.57	3.57	3.57	3.57	3.57	0.2	0.2	0.2	0.2	0.2	0.2	0.2	0.2	3.57	3.57	3.57	3.57	3.57	50	50	50	3.57	3.57	3.57	3.57	3.57	3.57	3.57	3.57	3.57	50	50	50	50	50
50	50	50	50	3.57	3.57	3.57	3.57	3.57	3.57	3.57	50	50	50	50	3.57	3.57	3.57	3.57	3.57	50	0.2	0.2	0.2	0.2	0.2	0.2	0.2	3.57	3.57	3.57	3.57	3.57	50	50	50	50	3.57	3.57	3.57	3.57	3.57	3.57	3.57	50	50	50	50	50	50
50	50	50	50	50	50	50	3.57	50	50	50	50	50	50	3.57	3.57	3.57	3.57	3.57	3.57	3.57	50	50	50	0.2	50	50	3.57	3.57	3.57	3.57	3.57	3.57	3.57	50	50	50	50	50	50	3.57	50	50	50	50	50	50	3.57	50	50
50	50	50	50	50	50	50	3.57	50	50	50	50	50	50	50	3.57	3.57	3.57	3.57	3.57	50	50	0.2	50	50	50	50	50	3.57	3.57	3.57	3.57	3.57	50	50	50	50	3.57	50	50	50	50	50	50	50	3.57	3.57	3.57	3.57	3.57
50	50	50	50	3.57	3.57	3.57	3.57	3.57	3.57	3.57	50	50	50	50	3.57	3.57	3.57	3.57	3.57	0.2	0.2	0.2	0.2	0.2	0.2	50	50	3.57	3.57	3.57	3.57	3.57	50	3.57	3.57	3.57	3.57	3.57	3.57	3.57	50	50	50	50	3.57	3.57	3.57	3.57	3.57
50	50	50	3.57	3.57	3.57	3.57	3.57	3.57	3.57	3.57	3.57	50	50	50	50	50	3.57	0.2	0.2	0.2	0.2	0.2	0.2	0.2	0.2	0.2	50	50	50	3.57	50	50	3.57	3.57	3.57	3.57	3.57	3.57	3.57	3.57	3.57	50	50	3.57	3.57	3.57	3.57	3.57	3.57
50	50	3.57	3.57	3.57	3.57	3.57	3.57	3.57	3.57	3.57	3.57	3.57	50	50	50	50	0.2	0.2	0.2	0.2	0.2	0.2	0.2	0.2	0.2	0.2	0.2	50	50	50	50	3.57	3.57	3.57	3.57	3.57	3.57	3.57	3.57	3.57	3.57	3.57	50	50	3.57	3.57	3.57	3.57	3.57
50	3.57	3.57	3.57	3.57	3.57	3.57	3.57	3.57	3.57	3.57	3.57	3.57	3.57	50	50	0.2	0.2	0.2	0.2	0.2	0.2	0.2	0.2	0.2	0.2	0.2	0.2	0.2	50	50	3.57	3.57	3.57	3.57	3.57	3.57	3.57	3.57	3.57	3.57	3.57	3.57	3.57	50	3.57	3.57	3.57	3.57	3.57
50	3.57	3.57	3.57	3.57	3.57	3.57	3.57	3.57	3.57	3.57	3.57	3.57	3.57	50	50	0.2	0.2	0.2	0.2	0.2	0.2	0.2	0.2	0.2	0.2	0.2	0.2	0.2	50	50	3.57	3.57	3.57	3.57	3.57	3.57	3.57	3.57	3.57	3.57	3.57	3.57	3.57	50	50	50	3.57	50	50
50	3.57	3.57	3.57	3.57	3.57	3.57	3.57	3.57	3.57	3.57	3.57	3.57	3.57	50	50	0.2	0.2	0.2	0.2	0.2	0.2	0.2	0.2	0.2	0.2	0.2	0.2	0.2	50	50	3.57	3.57	3.57	3.57	3.57	3.57	3.57	3.57	3.57	3.57	3.57	3.57	3.57	50	50	50	50	50	50
3.57	3.57	3.57	3.57	3.57	3.57	3.57	3.57	3.57	3.57	3.57	3.57	3.57	3.57	3.57	0.2	0.2	0.2	0.2	0.2	0.2	0.2	0.2	0.2	0.2	0.2	0.2	0.2	0.2	0.2	3.57	3.57	3.57	3.57	3.57	3.57	3.57	3.57	3.57	3.57	3.57	3.57	3.57	3.57	3.57	50	50	50	50	50
50	3.57	3.57	3.57	3.57	3.57	3.57	3.57	3.57	3.57	3.57	3.57	3.57	3.57	50	50	0.2	0.2	0.2	0.2	0.2	0.2	0.2	0.2	0.2	0.2	0.2	0.2	0.2	50	50	3.57	3.57	3.57	3.57	3.57	3.57	3.57	3.57	3.57	3.57	3.57	3.57	3.57	50	50	50	50	50	50
50	3.57	3.57	3.57	3.57	3.57	3.57	3.57	3.57	3.57	3.57	3.57	3.57	3.57	50	50	0.2	0.2	0.2	0.2	0.2	0.2	0.2	0.2	0.2	0.2	0.2	0.2	0.2	50	50	3.57	3.57	3.57	3.57	3.57	3.57	3.57	3.57	3.57	3.57	3.57	3.57	3.57	50	50	50	50	50	50
50	3.57	3.57	3.57	3.57	3.57	3.57	3.57	3.57	3.57	3.57	3.57	3.57	3.57	50	50	0.2	0.2	0.2	0.2	0.2	0.2	0.2	0.2	0.2	0.2	0.2	0.2	0.2	50	50	3.57	3.57	3.57	3.57	3.57	3.57	3.57	3.57	3.57	3.57	3.57	3.57	3.57	50	50	50	50	50	3.57
50	50	3.57	3.57	3.57	3.57	3.57	3.57	3.57	3.57	3.57	3.57	3.57	50	50	50	50	0.2	0.2	0.2	0.2	0.2	0.2	0.2	0.2	0.2	0.2	0.2	50	50	0.2	50	3.57	3.57	3.57	3.57	3.57	3.57	3.57	3.57	3.57	3.57	3.57	50	50	50	3.57	3.57	3.57	3.57
50	50	50	3.57	3.57	3.57	3.57	3.57	3.57	3.57	3.57	3.57	50	50	50	50	50	50	0.2	0.2	0.2	0.2	0.2	0.2	0.2	0.2	0.2	50	0.2	0.2	0.2	0.2	0.2	3.57	3.57	3.57	3.57	3.57	3.57	3.57	3.57	3.57	50	50	50	3.57	3.57	3.57	3.57	3.57
50	50	50	0.2	3.57	3.57	3.57	3.57	3.57	3.57	3.57	50	50	50	50	50	50	50	50	0.2	0.2	0.2	0.2	0.2	0.2	0.2	50	50	0.2	0.2	0.2	0.2	0.2	50	3.57	3.57	3.57	3.57	3.57	3.57	3.57	0.2	50	50	50	3.57	3.57	3.57	3.57	3.57
50	0.2	0.2	0.2	0.2	0.2	50	3.57	3.57	50	50	50	50	50	50	50	50	50	50	50	50	50	0.2	50	50	50	50	0.2	0.2	0.2	0.2	0.2	0.2	0.2	50	50	50	3.57	50	0.2	0.2	0.2	0.2	0.2	50	3.57	3.57	3.57	3.57	3.57
50	0.2	0.2	0.2	0.2	0.2	3.57	3.57	3.57	3.57	3.57	50	50	50	50	50	50	0.2	50	50	50	50	50	50	50	50	50	50	0.2	0.2	0.2	0.2	0.2	50	50	50	50	50	50	0.2	0.2	0.2	0.2	0.2	3.57	3.57	3.57	3.57	3.57	3.57
0.2	0.2	0.2	0.2	0.2	0.2	3.57	3.57	3.57	3.57	3.57	50	50	50	0.2	0.2	0.2	0.2	0.2	0.2	0.2	50	50	50	50	50	50	50	0.2	0.2	0.2	0.2	0.2	50	50	50	50	50	0.2	0.2	0.2	0.2	0.2	0.2	0.2	3.57	3.57	3.57	3.57	3.57
50	0.2	0.2	0.2	0.2	3.57	3.57	3.57	3.57	3.57	3.57	3.57	50	0.2	0.2	0.2	0.2	0.2	0.2	0.2	0.2	0.2	50	50	50	50	50	50	50	50	0.2	50	50	50	50	50	50	50	50	0.2	0.2	0.2	0.2	0.2	50	3.57	3.57	3.57	3.57	3.57
50	0.2	0.2	0.2	0.2	0.2	3.57	3.57	3.57	3.57	3.57	50	50	0.2	0.2	0.2	0.2	0.2	0.2	0.2	0.2	0.2	50	50	50	50	50	50	50	50	50	50	50	50	50	50	50	50	50	0.2	0.2	0.2	0.2	0.2	50	3.57	3.57	3.57	3.57	3.57
50	50	50	0.2	50	50	3.57	3.57	3.57	3.57	3.57	50	50	0.2	0.2	0.2	0.2	0.2	0.2	0.2	0.2	0.2	50	50	50	50	50	50	50	50	50	50	50	50	50	50	50	0.2	50	50	50	0.2	50	50	50	50	3.57	3.57	3.57	3.57
50	50	50	50	50	50	50	0.2	3.57	50	50	50	0.2	0.2	0.2	0.2	0.2	0.2	0.2	0.2	0.2	0.2	0.2	50	50	50	3.57	50	50	50	50	50	50	50	50	0.2	0.2	0.2	0.2	0.2	50	50	50	50	50	50	0.2	50	50	3.57
50	50	50	50	0.2	0.2	0.2	0.2	0.2	0.2	0.2	50	50	0.2	0.2	0.2	0.2	0.2	0.2	0.2	0.2	0.2	50	3.57	3.57	3.57	3.57	3.57	3.57	3.57	50	50	50	50	50	0.2	0.2	0.2	0.2	0.2	50	50	50	0.2	0.2	0.2	0.2	0.2	0.2	0.2
50	50	50	0.2	0.2	0.2	0.2	0.2	0.2	0.2	0.2	0.2	50	0.2	0.2	0.2	0.2	0.2	0.2	0.2	0.2	0.2	3.57	3.57	3.57	3.57	3.57	3.57	3.57	3.57	3.57	50	50	50	0.2	0.2	0.2	0.2	0.2	0.2	0.2	50	0.2	0.2	0.2	0.2	0.2	0.2	0.2	0.2
50	50	0.2	0.2	0.2	0.2	0.2	0.2	0.2	0.2	0.2	0.2	0.2	0.2	0.2	0.2	0.2	0.2	0.2	0.2	0.2	0.2	3.57	3.57	3.57	3.57	3.57	3.57	3.57	3.57	3.57	3.57	50	50	50	0.2	0.2	0.2	0.2	0.2	50	0.2	0.2	0.2	0.2	0.2	0.2	0.2	0.2	0.2
50	0.2	0.2	0.2	0.2	0.2	0.2	0.2	0.2	0.2	0.2	0.2	0.2	0.2	0.2	0.2	0.2	0.2	0.2	0.2	0.2	3.57	3.57	3.57	3.57	3.57	3.57	3.57	3.57	3.57	3.57	3.57	3.57	50	50	0.2	0.2	0.2	0.2	0.2	0.2	0.2	0.2	0.2	0.2	0.2	0.2	0.2	0.2	0.2
50	0.2	0.2	0.2	0.2	0.2	0.2	0.2	0.2	0.2	0.2	0.2	0.2	0.2	50	50	0.2	0.2	50	50	3.57	3.57	3.57	3.57	3.57	3.57	3.57	3.57	3.57	3.57	3.57	3.57	3.57	50	50	50	3.57	0.2	50	50	0.2	0.2	0.2	0.2	0.2	0.2	0.2	0.2	0.2	0.2
50	0.2	0.2	0.2	0.2	0.2	0.2	0.2	0.2	0.2	0.2	0.2	0.2	0.2	0.2	0.2	0.2	0.2	0.2	50	3.57	3.57	3.57	3.57	3.57	3.57	3.57	3.57	3.57	3.57	3.57	3.57	3.57	50	3.57	3.57	3.57	3.57	3.57	50	0.2	0.2	0.2	0.2	0.2	0.2	0.2	0.2	0.2	0.2
0.2	0.2	0.2	0.2	0.2	0.2	0.2	0.2	0.2	0.2	0.2	0.2	0.2	0.2	0.2	0.2	0.2	0.2	0.2	3.57	3.57	3.57	3.57	3.57	3.57	3.57	3.57	3.57	3.57	3.57	3.57	3.57	3.57	3.57	3.57	3.57	3.57	3.57	3.57	0.2	0.2	0.2	0.2	0.2	0.2	0.2	0.2	0.2	0.2	0.2
50	0.2	0.2	0.2	0.2	0.2	0.2	0.2	0.2	0.2	0.2	0.2	0.2	0.2	0.2	0.2	0.2	0.2	0.2	0.2	3.57	3.57	3.57	3.57	3.57	3.57	3.57	3.57	3.57	3.57	3.57	3.57	3.57	3.57	3.57	3.57	3.57	3.57	3.57	3.57	0.2	0.2	0.2	0.2	0.2	0.2	0.2	0.2	0.2	0.2
50	0.2	0.2	0.2	0.2	0.2	0.2	0.2	0.2	0.2	0.2	0.2	0.2	0.2	0.2	0.2	0.2	0.2	0.2	50	3.57	3.57	3.57	3.57	3.57	3.57	3.57	3.57	3.57	3.57	3.57	3.57	3.57	50	3.57	3.57	3.57	3.57	3.57	50	0.2	0.2	0.2	0.2	0.2	0.2	0.2	0.2	0.2	0.2
50	0.2	0.2	0.2	0.2	0.2	0.2	0.2	0.2	0.2	0.2	0.2	0.2	0.2	0.2	0.2	0.2	0.2	0.2	50	3.57	3.57	3.57	3.57	3.57	3.57	3.57	3.57	3.57	3.57	3.57	3.57	3.57	50	3.57	3.57	3.57	3.57	3.57	50	0.2	0.2	0.2	0.2	0.2	0.2	0.2	0.2	0.2	0.2
50	50	0.2	0.2	0.2	0.2	0.2	0.2	0.2	0.2	0.2	0.2	0.2	50	50	50	0.2	50	50	50	50	3.57	3.57	3.57	3.57	3.57	3.57	3.57	3.57	3.57	3.57	3.57	50	50	50	50	3.57	50	50	50	50	0.2	0.2	0.2	0.2	0.2	0.2	0.2	0.2	0.2
50	50	50	0.2	0.2	0.2	0.2	0.2	0.2	0.2	0.2	0.2	50	50	50	50	50	0.2	50	50	50	50	3.57	3.57	3.57	3.57	3.57	3.57	3.57	3.57	3.57	50	50	50	50	50	50	50	50	50	50	50	0.2	0.2	0.2	0.2	0.2	0.2	0.2	0.2
50	50	50	50	0.2	0.2	0.2	0.2	0.2	0.2	0.2	50	50	50	50	0.2	0.2	0.2	0.2	0.2	50	50	50	3.57	3.57	3.57	3.57	3.57	3.57	0.2	50	50	50	50	50	50	50	50	50	50	50	50	50	0.2	0.2	0.2	0.2	0.2	0.2	0.2
50	50	50	50	50	50	50	0.2	50	50	50	50	50	50	50	0.2	0.2	0.2	0.2	0.2	50	50	50	50	50	50	3.57	0.2	0.2	0.2	0.2	0.2	50	50	50	50	50	50	50	50	50	50	50	50	50	50	0.2	50	50	50
50	50	50	50	50	50	50	50	50	50	50	50	50	50	0.2	0.2	0.2	0.2	0.2	0.2	0.2	50	50	50	50	50	50	0.2	0.2	0.2	0.2	0.2	50	50	50	50	50	50	50	50	50	50	50	50	50	50	50	50	50	50
50	50	50	50	50	50	50	0.2	50	50	50	50	50	50	50	0.2	0.2	0.2	0.2	0.2	50	50	50	0.2	50	50	0.2	0.2	0.2	0.2	0.2	0.2	0.2	50	50	50	50	3.57	50	50	50	50	50	50	50	50	50	50	50	50
50	50	50	50	0.2	0.2	0.2	0.2	0.2	0.2	0.2	50	50	50	50	0.2	0.2	0.2	0.2	0.2	0.2	0.2	0.2	0.2	0.2	0.2	0.2	0.2	0.2	0.2	0.2	0.2	50	50	3.57	3.57	3.57	3.57	3.57	3.57	3.57	50	50	50	50	50	50	50	0.2	0.2
50	50	50	0.2	0.2	0.2	0.2	0.2	0.2	0.2	0.2	0.2	50	50	50	50	50	0.2	50	0.2	0.2	0.2	0.2	0.2	0.2	0.2	0.2	0.2	0.2	0.2	0.2	0.2	50	3.57	3.57	3.57	3.57	3.57	3.57	3.57	3.57	3.57	50	50	50	50	50	0.2	0.2	0.2
50	50	0.2	0.2	0.2	0.2	0.2	0.2	0.2	0.2	0.2	0.2	0.2	50	50	50	50	50	0.2	0.2	0.2	0.2	0.2	0.2	0.2	0.2	0.2	0.2	0.2	0.2	50	50	3.57	3.57	3.57	3.57	3.57	3.57	3.57	3.57	3.57	3.57	3.57	50	50	50	0.2	0.2	0.2	0.2
50	0.2	0.2	0.2	0.2	0.2	0.2	0.2	0.2	0.2	0.2	0.2	0.2	0.2	50	50	50	0.2	0.2	0.2	0.2	0.2	0.2	0.2	0.2	0.2	0.2	0.2	0.2	0.2	50	3.57	3.57	3.57	3.57	3.57	3.57	3.57	3.57	3.57	3.57	3.57	3.57	3.57	50	0.2	0.2	0.2	0.2	0.2
50	0.2	0.2	0.2	0.2	0.2	0.2	0.2	0.2	0.2	0.2	0.2	0.2	0.2	50	50	50	0.2	0.2	0.2	0.2	0.2	0.2	0.2	0.2	0.2	0.2	0.2	0.2	0.2	50	3.57	3.57	3.57	3.57	3.57	3.57	3.57	3.57	3.57	3.57	3.57	3.57	3.57	50	0.2	0.2	0.2	0.2	0.2
50	0.2	0.2	0.2	0.2	0.2	0.2	0.2	0.2	0.2	0.2	0.2	0.2	0.2	50	50	50	0.2	0.2	0.2	0.2	0.2	0.2	0.2	0.2	0.2	0.2	0.2	0.2	0.2	50	3.57	3.57	3.57	3.57	3.57	3.57	3.57	3.57	3.57	3.57	3.57	3.57	3.57	50	0.2	0.2	0.2	0.2	0.2
0.2	0.2	0.2	0.2	0.2	0.2	0.2	0.2	0.2	0.2	0.2	0.2	0.2	0.2	0.2	50	0.2	0.2	0.2	0.2	0.2	0.2	0.2	0.2	0.2	0.2	0.2	0.2	0.2	0.2	3.57	3.57	3.57	3.57	3.57	3.57	3.57	3.57	3.57	3.57	3.57	3.57	3.57	3.57	0.2	0.2	0.2	0.2	0.2	0.2
50	0.2	0.2	0.2	0.2	0.2	0.2	0.2	0.2	0.2	0.2	0.2	0.2	0.2	50	50	50	0.2	0.2	0.2	0.2	0.2	0.2	0.2	0.2	0.2	0.2	0.2	0.2	0.2	50	3.57	3.57	3.57	3.57	3.57	3.57	3.57	3.57	3.57	3.57	3.57	3.57	3.57	50	0.2	0.2	0.2	0.2	0.2
50	0.2	0.2	0.2	0.2	0.2	0.2	0.2	0.2	0.2	0.2	0.2	0.2	0.2	50	50	50	0.2	0.2	0.2	0.2	0.2	0.2	0.2	0.2	0.2	0.2	0.2	0.2	0.2	50	3.57	3.57	3.57	3.57	3.57	3.57	3.57	3.57	3.57	3.57	3.57	3.57	3.57	50	0.2	0.2	0.2	0.2	0.2
50	0.2	0.2	0.2	0.2	0.2	0.2	0.2	0.2	0.2	0.2	0.2	0.2	0.2	50	50	50	0.2	0.2	0.2	0.2	0.2	0.2	0.2	0.2	0.2	0.2	0.2	0.2	0.2	50	3.57	3.57	3.57	3.57	3.57	3.57	3.57	3.57	3.57	3.57	3.57	3.57	3.57	50	0.2	0.2	0.2	0.2	0.2
50	50	0.2	0.2	0.2	0.2	0.2	0.2	0.2	0.2	0.2	0.2	0.2	50	50	50	50	50	0.2	0.2	0.2	0.2	0.2	0.2	0.2	0.2	0.2	0.2	0.2	50	50	50	3.57	3.57	3.57	3.57	3.57	3.57	3.57	3.57	3.57	3.57	3.57	50	50	50	0.2	0.2	0.2	0.2
50	50	50	0.2	0.2	0.2	0.2	0.2	0.2	0.2	0.2	0.2	50	50	50	50	50	50	50	0.2	0.2	0.2	0.2	0.2	0.2	0.2	0.2	0.2	50	50	50	50	50	3.57	3.57	3.57	3.57	3.57	3.57	3.57	3.57	3.57	50	50	50	50	50	0.2	0.2	0.2
50	50	50	50	0.2	0.2	0.2	0.2	0.2	0.2	0.2	50	50	50	50	50	50	50	50	50	0.2	0.2	0.2	0.2	0.2	0.2	0.2	50	50	50	50	50	50	50	3.57	3.57	3.57	3.57	3.57	3.57	3.57	50	50	50	50	50	50	50	0.2	0.2
50	50	50	50	50	50	50	0.2	50	50	50	50	50	50	50	50	50	50	50	50	50	50	50	0.2	50	50	50	50	50	50	50	50	50	50	50	50	50	3.57	50	50	50	50	50	50	50	50	50	50	50	50
50	50	50	50	50	50	50	50	50	50	50	50	50	50	50	50	50	50	50	50	50	50	50	50	50	50	50	50	50	50	50	50	50	50	50	50	50	50	50	50	50	50	50	50	50	50	50	50	50	50
[truncated: 230 more columns]

## Sheet: Fig 4d
	Color vision	Color-blind vision
Epoch (#)	Recognition accuracy (%)	Recognition accuracy (%)
1	0.11	0.274
2	0.131	0.651
3	0.641	0.76
4	0.766	0.77
5	0.81	0.774
6	0.804	0.778
7	0.826	0.764
8	0.806	0.76
9	0.823	0.754
10	0.824	0.757
11	0.825	0.767
12	0.826	0.737
13	0.827	0.759
14	0.827	0.751
15	0.828	0.765
16	0.829	0.768
17	0.829	0.753
18	0.828	0.749
19	0.828	0.755
20	0.829	0.748
21	0.829	0.761
22	0.829	0.748
23	0.83	0.765
24	0.831	0.74
25	0.831	0.726
26	0.831	0.751
27	0.831	0.747
28	0.832	0.753
29	0.832	0.751
30	0.832	0.754
